# Supplementary material for: miRNA arm selection and isomiR distribution in gastric cancer
Source: BMC Genomics. 2012 Jan 17;13(Suppl 1):S13. doi: 10.1186/1471-2164-13-S1-S13 (PMC3303722; doi:10.1186/1471-2164-13-S1-S13)
Supplement: Additional file 2 — The mapping result of all pre-miRNAs in G1245N library. We arranged the miRNA reads from G1245N library within the mapped pre-miRNAs. The read count and location offset of each isomiR are provided. [file 1471-2164-13-S1-S13-S2.txt]

>hsa-let-7a-1	MA:6-27;mi:57-77
ugggaUGAGGUAGUAGGUUGUAUAGUUuuagggucacacccaccacugggagauaaCUAUACAAUCUACUGUCUUUCcua
(((((.(((..((((((((((((((((...........................))))))))))))))))..))))))))
----atgaggtagtaggttgtatag-------------------------------------------------------	2	-1,-2
----atgaggtagtaggttgtatagt------------------------------------------------------	3	-1,-1
----atgaggtagtaggttgtatagtt-----------------------------------------------------	7	-1,0
-----tgaggtagtaggttgtat---------------------------------------------------------	3728	0,-4
-----tgaggtagtaggttgtata--------------------------------------------------------	10397	0,-3
-----tgaggtagtaggttgtatag-------------------------------------------------------	146895	0,-2
-----tgaggtagtaggttgtatagt------------------------------------------------------	220893	0,-1
-----tgaggtagtaggttgtatagtt-----------------------------------------------------	407823	0,0
-----tgaggtagtaggttgtatagttt----------------------------------------------------	11190	0,1
-----tgaggtagtaggttgtatagtttt---------------------------------------------------	140	0,2
------gaggtagtaggttgtata--------------------------------------------------------	13	1,-3
------gaggtagtaggttgtatag-------------------------------------------------------	192	1,-2
------gaggtagtaggttgtatagt------------------------------------------------------	247	1,-1
------gaggtagtaggttgtatagtt-----------------------------------------------------	494	1,0
------gaggtagtaggttgtatagttt----------------------------------------------------	9	1,1
-------aggtagtaggttgtatagt------------------------------------------------------	15	2,-1
-------aggtagtaggttgtatagtt-----------------------------------------------------	14	2,0
--------------------------------------------------------ctatacaatctactgtct------	5	0,-3
--------------------------------------------------------ctatacaatctactgtctt-----	9	0,-2
--------------------------------------------------------ctatacaatctactgtcttt----	101	0,-1
--------------------------------------------------------ctatacaatctactgtctttc---	207	0,0
--------------------------------------------------------ctatacaatctactgtctttcc--	29	0,1
---------------------------------------------------------tatacaatctactgtcttt----	4	1,-1
---------------------------------------------------------tatacaatctactgtctttc---	7	1,0
---------------------------------------------------------tatacaatctactgtctttcc--	3	1,1

>hsa-let-7a-2	MA:5-26;mi:50-71
agguUGAGGUAGUAGGUUGUAUAGUUuagaauuacaucaagggagauaaCUGUACAGCCUCCUAGCUUUCCu
(((..(((.(((.(((((((((((((.....(..(.....)..)...))))))))))))).))).))).)))
---ttgaggtagtaggttgtat--------------------------------------------------	4	-1,-4
---ttgaggtagtaggttgtatag------------------------------------------------	7	-1,-2
---ttgaggtagtaggttgtatagt-----------------------------------------------	16	-1,-1
---ttgaggtagtaggttgtatagtt----------------------------------------------	13	-1,0
---ttgaggtagtaggttgtatagttt---------------------------------------------	2	-1,1
----tgaggtagtaggttgtat--------------------------------------------------	3728	0,-4
----tgaggtagtaggttgtata-------------------------------------------------	10397	0,-3
----tgaggtagtaggttgtatag------------------------------------------------	146895	0,-2
----tgaggtagtaggttgtatagt-----------------------------------------------	220893	0,-1
----tgaggtagtaggttgtatagtt----------------------------------------------	407823	0,0
----tgaggtagtaggttgtatagttt---------------------------------------------	11190	0,1
----tgaggtagtaggttgtatagttta--------------------------------------------	23	0,2
-----gaggtagtaggttgtata-------------------------------------------------	13	1,-3
-----gaggtagtaggttgtatag------------------------------------------------	192	1,-2
-----gaggtagtaggttgtatagt-----------------------------------------------	247	1,-1
-----gaggtagtaggttgtatagtt----------------------------------------------	494	1,0
-----gaggtagtaggttgtatagttt---------------------------------------------	9	1,1
------aggtagtaggttgtatagt-----------------------------------------------	15	2,-1
------aggtagtaggttgtatagtt----------------------------------------------	14	2,0

>hsa-let-7a-3	MA:4-25;mi:52-72
gggUGAGGUAGUAGGUUGUAUAGUUuggggcucugcccugcuaugggauaaCUAUACAAUCUACUGUCUUUCcu
(((.(((..((((((((((((((((((((((...)))))).........))))))))))))))))..))).)))
--gtgaggtagtaggttgta------------------------------------------------------	4	-1,-5
--gtgaggtagtaggttgtat-----------------------------------------------------	26	-1,-4
--gtgaggtagtaggttgtata----------------------------------------------------	20	-1,-3
--gtgaggtagtaggttgtatag---------------------------------------------------	269	-1,-2
--gtgaggtagtaggttgtatagt--------------------------------------------------	1075	-1,-1
--gtgaggtagtaggttgtatagtt-------------------------------------------------	554	-1,0
--gtgaggtagtaggttgtatagttt------------------------------------------------	7	-1,1
---tgaggtagtaggttgtat-----------------------------------------------------	3728	0,-4
---tgaggtagtaggttgtata----------------------------------------------------	10397	0,-3
---tgaggtagtaggttgtatag---------------------------------------------------	146895	0,-2
---tgaggtagtaggttgtatagt--------------------------------------------------	220893	0,-1
---tgaggtagtaggttgtatagtt-------------------------------------------------	407823	0,0
---tgaggtagtaggttgtatagttt------------------------------------------------	11190	0,1
---tgaggtagtaggttgtatagtttg-----------------------------------------------	19	0,2
---tgaggtagtaggttgtatagtttgg----------------------------------------------	6	0,3
----gaggtagtaggttgtata----------------------------------------------------	13	1,-3
----gaggtagtaggttgtatag---------------------------------------------------	192	1,-2
----gaggtagtaggttgtatagt--------------------------------------------------	247	1,-1
----gaggtagtaggttgtatagtt-------------------------------------------------	494	1,0
----gaggtagtaggttgtatagttt------------------------------------------------	9	1,1
-----aggtagtaggttgtatagt--------------------------------------------------	15	2,-1
-----aggtagtaggttgtatagtt-------------------------------------------------	14	2,0
---------------------------------------------------ctatacaatctactgtct-----	5	0,-3
---------------------------------------------------ctatacaatctactgtctt----	9	0,-2
---------------------------------------------------ctatacaatctactgtcttt---	101	0,-1
---------------------------------------------------ctatacaatctactgtctttc--	207	0,0
---------------------------------------------------ctatacaatctactgtctttcc-	29	0,1
----------------------------------------------------tatacaatctactgtcttt---	4	1,-1
----------------------------------------------------tatacaatctactgtctttc--	7	1,0
----------------------------------------------------tatacaatctactgtctttcc-	3	1,1

>hsa-let-7b	MA:6-27;mi:60-81
cggggUGAGGUAGUAGGUUGUGUGGUUucagggcagugauguugccccucggaagauaaCUAUACAACCUACUGCCUUCCCug
(((((.(((((((((((((((((((((..............................))))))))))))))))))))))))))
-----tgaggtagtaggttgtgt------------------------------------------------------------	2650	0,-4
-----tgaggtagtaggttgtgtg-----------------------------------------------------------	31750	0,-3
-----tgaggtagtaggttgtgtgg----------------------------------------------------------	144580	0,-2
-----tgaggtagtaggttgtgtggt---------------------------------------------------------	140193	0,-1
-----tgaggtagtaggttgtgtggtt--------------------------------------------------------	201392	0,0
-----tgaggtagtaggttgtgtggttt-------------------------------------------------------	37987	0,1
-----tgaggtagtaggttgtgtggtttc------------------------------------------------------	11	0,2
------gaggtagtaggttgtgtg-----------------------------------------------------------	59	1,-3
------gaggtagtaggttgtgtgg----------------------------------------------------------	240	1,-2
------gaggtagtaggttgtgtggt---------------------------------------------------------	169	1,-1
------gaggtagtaggttgtgtggtt--------------------------------------------------------	173	1,0
------gaggtagtaggttgtgtggttt-------------------------------------------------------	22	1,1
-------aggtagtaggttgtgtgg----------------------------------------------------------	4	2,-2
-------aggtagtaggttgtgtggt---------------------------------------------------------	6	2,-1
-------aggtagtaggttgtgtggtt--------------------------------------------------------	8	2,0
-------aggtagtaggttgtgtggttt-------------------------------------------------------	4	2,1
-----------------------------------------------------------ctatacaacctactgcctt-----	2	0,-3
-----------------------------------------------------------ctatacaacctactgccttc----	71	0,-2
-----------------------------------------------------------ctatacaacctactgccttcc---	169	0,-1
------------------------------------------------------------tatacaacctactgccttc----	3	1,-2
------------------------------------------------------------tatacaacctactgccttcc---	6	1,-1

>hsa-let-7c	MA:11-32;mi:33-54
gcauccggguUGAGGUAGUAGGUUGUAUGGUUUAGAGUUACACCCUGGGAGUUAacuguacaaccuucuagcuuuccuuggagc
((.((((((..(((.(((.(((((((((((((..((.(..(.....)..).))))))))))))))).))).)))..))))))))
--------gttgaggtagtaggttgtatggt-----------------------------------------------------	8	-2,-1
--------gttgaggtagtaggttgtatggtt----------------------------------------------------	3	-2,0
---------ttgaggtagtaggttgtat--------------------------------------------------------	4	-1,-4
---------ttgaggtagtaggttgtatg-------------------------------------------------------	22	-1,-3
---------ttgaggtagtaggttgtatgg------------------------------------------------------	51	-1,-2
---------ttgaggtagtaggttgtatggt-----------------------------------------------------	257	-1,-1
---------ttgaggtagtaggttgtatggtt----------------------------------------------------	160	-1,0
---------ttgaggtagtaggttgtatggttt---------------------------------------------------	2	-1,1
----------tgaggtagtaggttgtat--------------------------------------------------------	3728	0,-4
----------tgaggtagtaggttgtatg-------------------------------------------------------	1800	0,-3
----------tgaggtagtaggttgtatgg------------------------------------------------------	4922	0,-2
----------tgaggtagtaggttgtatggt-----------------------------------------------------	10938	0,-1
----------tgaggtagtaggttgtatggtt----------------------------------------------------	35483	0,0
----------tgaggtagtaggttgtatggttt---------------------------------------------------	1323	0,1
----------tgaggtagtaggttgtatggttta--------------------------------------------------	4	0,2
-----------gaggtagtaggttgtatg-------------------------------------------------------	6	1,-3
-----------gaggtagtaggttgtatgg------------------------------------------------------	4	1,-2
-----------gaggtagtaggttgtatggt-----------------------------------------------------	14	1,-1
-----------gaggtagtaggttgtatggtt----------------------------------------------------	46	1,0
-----------gaggtagtaggttgtatggttt---------------------------------------------------	3	1,1
------------aggtagtaggttgtatggtt----------------------------------------------------	5	2,0

>hsa-let-7d	MA:8-29;mi:62-83
ccuaggaAGAGGUAGUAGGUUGCAUAGUUuuagggcagggauuuugcccacaaggagguaaCUAUACGACCUGCUGCCUUUCUuagg
(((((((.((((((((((((((.((((((..............................)))))).)))))))))))))))))))))
------aagaggtagtaggttgcatag------------------------------------------------------------	2	-1,-2
------aagaggtagtaggttgcatagt-----------------------------------------------------------	5	-1,-1
-------agaggtagtaggttgcat--------------------------------------------------------------	20	0,-4
-------agaggtagtaggttgcata-------------------------------------------------------------	62	0,-3
-------agaggtagtaggttgcatag------------------------------------------------------------	1908	0,-2
-------agaggtagtaggttgcatagt-----------------------------------------------------------	2845	0,-1
-------agaggtagtaggttgcatagtt----------------------------------------------------------	4122	0,0
-------agaggtagtaggttgcatagttt---------------------------------------------------------	240	0,1
-------agaggtagtaggttgcatagtttt--------------------------------------------------------	8	0,2
--------gaggtagtaggttgcatagt-----------------------------------------------------------	4	1,-1
--------gaggtagtaggttgcatagtt----------------------------------------------------------	10	1,0
---------aggtagtaggttgcatagt-----------------------------------------------------------	2	2,-1
-------------------------------------------------------------ctatacgacctgctgccttt------	114	0,-2
-------------------------------------------------------------ctatacgacctgctgcctttc-----	125	0,-1
-------------------------------------------------------------ctatacgacctgctgcctttct----	162	0,0
--------------------------------------------------------------tatacgacctgctgccttt------	6	1,-2
--------------------------------------------------------------tatacgacctgctgcctttc-----	8	1,-1
--------------------------------------------------------------tatacgacctgctgcctttct----	11	1,0

>hsa-let-7e	MA:8-29;mi:53-74
cccgggcUGAGGUAGGAGGUUGUAUAGUUgaggaggacacccaaggagaucaCUAUACGGCCUCCUAGCUUUCCccagg
((.(((..(((.((((((((((((((((.((...((....)).......)))))))))))))))))).)))..))).))
-------tgaggtaggaggttgtat------------------------------------------------------	58	0,-4
-------tgaggtaggaggttgtata-----------------------------------------------------	131	0,-3
-------tgaggtaggaggttgtatag----------------------------------------------------	1550	0,-2
-------tgaggtaggaggttgtatagt---------------------------------------------------	3689	0,-1
-------tgaggtaggaggttgtatagtt--------------------------------------------------	3904	0,0
-------tgaggtaggaggttgtatagttg-------------------------------------------------	270	0,1
-------tgaggtaggaggttgtatagttga------------------------------------------------	35	0,2
--------gaggtaggaggttgtatag----------------------------------------------------	5	1,-2
--------gaggtaggaggttgtatagtt--------------------------------------------------	5	1,0
----------------------------------------------------ctatacggcctcctagcttt-------	5	0,-2
----------------------------------------------------ctatacggcctcctagctttc------	11	0,-1
----------------------------------------------------ctatacggcctcctagctttcc-----	12	0,0

>hsa-let-7f-1	MA:7-28;mi:63-84
ucagagUGAGGUAGUAGAUUGUAUAGUUgugggguagugauuuuacccuguucaggagauaaCUAUACAAUCUAUUGCCUUCCCuga
((((.(..(((((((((((((((((((((((((((((.....))))))).........))))))))))))))))))))))..)))))
------tgaggtagtagattgtat---------------------------------------------------------------	2519	0,-4
------tgaggtagtagattgtata--------------------------------------------------------------	4634	0,-3
------tgaggtagtagattgtatag-------------------------------------------------------------	87877	0,-2
------tgaggtagtagattgtatagt------------------------------------------------------------	169463	0,-1
------tgaggtagtagattgtatagtt-----------------------------------------------------------	350156	0,0
------tgaggtagtagattgtatagttg----------------------------------------------------------	2866	0,1
------tgaggtagtagattgtatagttgt---------------------------------------------------------	68	0,2
------tgaggtagtagattgtatagttgtg--------------------------------------------------------	2	0,3
-------gaggtagtagattgtata--------------------------------------------------------------	3	1,-3
-------gaggtagtagattgtatag-------------------------------------------------------------	120	1,-2
-------gaggtagtagattgtatagt------------------------------------------------------------	169	1,-1
-------gaggtagtagattgtatagtt-----------------------------------------------------------	412	1,0
--------aggtagtagattgtatagt------------------------------------------------------------	9	2,-1
--------aggtagtagattgtatagtt-----------------------------------------------------------	9	2,0
--------------------------------------------------------------ctatacaatctattgcctt------	3	0,-3
--------------------------------------------------------------ctatacaatctattgccttc-----	12	0,-2
--------------------------------------------------------------ctatacaatctattgccttcc----	34	0,-1

>hsa-let-7f-2	MA:8-29;mi:58-79
ugugggaUGAGGUAGUAGAUUGUAUAGUUuuagggucauaccccaucuuggagauaaCUAUACAGUCUACUGUCUUUCCcacg
.((((((.(((..((((((((((((((((..........................))))))))))))))))..))))))))).
------atgaggtagtagattgtat----------------------------------------------------------	12	-1,-4
------atgaggtagtagattgtata---------------------------------------------------------	4	-1,-3
------atgaggtagtagattgtatag--------------------------------------------------------	67	-1,-2
------atgaggtagtagattgtatagt-------------------------------------------------------	250	-1,-1
------atgaggtagtagattgtatagtt------------------------------------------------------	215	-1,0
------atgaggtagtagattgtatagttt-----------------------------------------------------	6	-1,1
-------tgaggtagtagattgtat----------------------------------------------------------	2519	0,-4
-------tgaggtagtagattgtata---------------------------------------------------------	4634	0,-3
-------tgaggtagtagattgtatag--------------------------------------------------------	87877	0,-2
-------tgaggtagtagattgtatagt-------------------------------------------------------	169463	0,-1
-------tgaggtagtagattgtatagtt------------------------------------------------------	350156	0,0
-------tgaggtagtagattgtatagttt-----------------------------------------------------	7722	0,1
-------tgaggtagtagattgtatagtttt----------------------------------------------------	77	0,2
--------gaggtagtagattgtata---------------------------------------------------------	3	1,-3
--------gaggtagtagattgtatag--------------------------------------------------------	120	1,-2
--------gaggtagtagattgtatagt-------------------------------------------------------	169	1,-1
--------gaggtagtagattgtatagtt------------------------------------------------------	412	1,0
--------gaggtagtagattgtatagttt-----------------------------------------------------	11	1,1
---------aggtagtagattgtatagt-------------------------------------------------------	9	2,-1
---------aggtagtagattgtatagtt------------------------------------------------------	9	2,0
---------------------------------------------------------ctatacagtctactgtcttt------	51	0,-2
---------------------------------------------------------ctatacagtctactgtctttc-----	43	0,-1

>hsa-let-7g	MA:5-26;mi:62-82
aggcUGAGGUAGUAGUUUGUACAGUUugagggucuaugauaccacccgguacaggagauaaCUGUACAGGCCACUGCCUUGCca
.(((.((((((((.((((((((((((.....((((.((.((((....))))))..)))))))))))))))).))))))))))).
---ctgaggtagtagtttgtaca-------------------------------------------------------------	11	-1,-3
---ctgaggtagtagtttgtacag------------------------------------------------------------	9	-1,-2
---ctgaggtagtagtttgtacagt-----------------------------------------------------------	184	-1,-1
---ctgaggtagtagtttgtacagtt----------------------------------------------------------	249	-1,0
---ctgaggtagtagtttgtacagttt---------------------------------------------------------	15	-1,1
----tgaggtagtagtttgtac--------------------------------------------------------------	242	0,-4
----tgaggtagtagtttgtaca-------------------------------------------------------------	520	0,-3
----tgaggtagtagtttgtacag------------------------------------------------------------	3888	0,-2
----tgaggtagtagtttgtacagt-----------------------------------------------------------	40502	0,-1
----tgaggtagtagtttgtacagtt----------------------------------------------------------	93973	0,0
----tgaggtagtagtttgtacagttt---------------------------------------------------------	8351	0,1
-----gaggtagtagtttgtacag------------------------------------------------------------	18	1,-2
-----gaggtagtagtttgtacagt-----------------------------------------------------------	103	1,-1
-----gaggtagtagtttgtacagtt----------------------------------------------------------	286	1,0
-----gaggtagtagtttgtacagttt---------------------------------------------------------	26	1,1
------aggtagtagtttgtacagtt----------------------------------------------------------	12	2,0
------------------------------------------------------------actgtacaggccactgccttgc--	2	-1,0
-------------------------------------------------------------ctgtacaggccactgccttg---	26	0,-1
-------------------------------------------------------------ctgtacaggccactgccttgc--	157	0,0

>hsa-let-7i	MA:6-27;mi:62-83
cuggcUGAGGUAGUAGUUUGUGCUGUUggucggguugugacauugcccgcuguggagauaaCUGCGCAAGCUACUGCCUUGCUa
.((((.(((((((((((((((((.(((((.(((((.........)))))))........))).)))))))))))))))))))))
----ctgaggtagtagtttgtgctg-----------------------------------------------------------	2	-1,-2
----ctgaggtagtagtttgtgctgt----------------------------------------------------------	5	-1,-1
-----tgaggtagtagtttgtgc-------------------------------------------------------------	171	0,-4
-----tgaggtagtagtttgtgct------------------------------------------------------------	91	0,-3
-----tgaggtagtagtttgtgctg-----------------------------------------------------------	8524	0,-2
-----tgaggtagtagtttgtgctgt----------------------------------------------------------	20477	0,-1
-----tgaggtagtagtttgtgctgtt---------------------------------------------------------	11374	0,0
-----tgaggtagtagtttgtgctgttg--------------------------------------------------------	1564	0,1
-----tgaggtagtagtttgtgctgttgg-------------------------------------------------------	3	0,2
------gaggtagtagtttgtgctg-----------------------------------------------------------	17	1,-2
------gaggtagtagtttgtgctgt----------------------------------------------------------	20	1,-1
------gaggtagtagtttgtgctgtt---------------------------------------------------------	11	1,0
------gaggtagtagtttgtgctgttg--------------------------------------------------------	2	1,1
-------------------------------------------------------------ctgcgcaagctactgcctt----	5	0,-3
-------------------------------------------------------------ctgcgcaagctactgccttg---	217	0,-2
-------------------------------------------------------------ctgcgcaagctactgccttgc--	128	0,-1
-------------------------------------------------------------ctgcgcaagctactgccttgct-	47	0,0
-------------------------------------------------------------ctgcgcaagctactgccttgcta	2	0,1
--------------------------------------------------------------tgcgcaagctactgccttgc--	2	1,-1

>hsa-mir-1-1	3p:46-67
ugggaaacauacuucuuuauaugcccauauggaccugcuaagcuaUGGAAUGUAAAGAAGUAUGUAUcuca
.((((.((((((((((((((((..((((((((.....)))...))))).)))))))))))))))).)))).
---------------------------------------------tggaatgtaaagaagtat--------	185	0,-4
---------------------------------------------tggaatgtaaagaagtatg-------	1670	0,-3
---------------------------------------------tggaatgtaaagaagtatgt------	9466	0,-2
---------------------------------------------tggaatgtaaagaagtatgta-----	4781	0,-1
---------------------------------------------tggaatgtaaagaagtatgtat----	29850	0,0
---------------------------------------------tggaatgtaaagaagtatgtatc---	38	0,1
----------------------------------------------ggaatgtaaagaagtatg-------	2	1,-3
----------------------------------------------ggaatgtaaagaagtatgt------	29	1,-2
----------------------------------------------ggaatgtaaagaagtatgta-----	17	1,-1
----------------------------------------------ggaatgtaaagaagtatgtat----	83	1,0

>hsa-mir-1-2	3p:53-74
accuacucagaguacauacuucuuuauguacccauaugaacauacaaugcuaUGGAAUGUAAAGAAGUAUGUAUuuuugguaggc
.((((((.(((((((((((((((((((((..(((((..............))))).))))))))))))))))))))).)))))).
----------------------------------------------------tggaatgtaaagaagtat---------------	185	0,-4
----------------------------------------------------tggaatgtaaagaagtatg--------------	1670	0,-3
----------------------------------------------------tggaatgtaaagaagtatgt-------------	9466	0,-2
----------------------------------------------------tggaatgtaaagaagtatgta------------	4781	0,-1
----------------------------------------------------tggaatgtaaagaagtatgtat-----------	29850	0,0
----------------------------------------------------tggaatgtaaagaagtatgtatt----------	1139	0,1
----------------------------------------------------tggaatgtaaagaagtatgtattt---------	11	0,2
-----------------------------------------------------ggaatgtaaagaagtatg--------------	2	1,-3
-----------------------------------------------------ggaatgtaaagaagtatgt-------------	29	1,-2
-----------------------------------------------------ggaatgtaaagaagtatgta------------	17	1,-1
-----------------------------------------------------ggaatgtaaagaagtatgtat-----------	83	1,0
-----------------------------------------------------ggaatgtaaagaagtatgtatt----------	7	1,1

>hsa-mir-100	MA:13-34;mi:48-69
ccuguugccacaAACCCGUAGAUCCGAACUUGUGguauuaguccgcaCAAGCUUGUAUCUAUAGGUAUGugucuguuagg
((((..(.((((.(((..(((((.(((.(((((((........).)))))).))).)))))..))).)))).)...))))
------------aacccgtagatccgaact--------------------------------------------------	145	0,-4
------------aacccgtagatccgaactt-------------------------------------------------	87	0,-3
------------aacccgtagatccgaacttg------------------------------------------------	1759	0,-2
------------aacccgtagatccgaacttgt-----------------------------------------------	30583	0,-1
------------aacccgtagatccgaacttgtg----------------------------------------------	18398	0,0
------------aacccgtagatccgaacttgtgg---------------------------------------------	53	0,1
------------aacccgtagatccgaacttgtggt--------------------------------------------	2	0,2
-------------acccgtagatccgaacttg------------------------------------------------	8	1,-2
-------------acccgtagatccgaacttgt-----------------------------------------------	124	1,-1
-------------acccgtagatccgaacttgtg----------------------------------------------	62	1,0
-------------acccgtagatccgaacttgtgg---------------------------------------------	5	1,1
--------------cccgtagatccgaacttgt-----------------------------------------------	2	2,-1
-----------------------------------------------caagcttgtatctataggtatg-----------	2	0,0

>hsa-mir-101-1	mi:11-32;MA:47-67
ugcccuggcuCAGUUAUCACAGUGCUGAUGCUgucuauucuaaaggUACAGUACUGUGAUAACUGAAggauggca
.(((.....((((((((((((((((((.((((............)))))))))))))))))))))).....))).
---------tcagttatcacagtgctga-----------------------------------------------	3	-1,-4
---------tcagttatcacagtgctgat----------------------------------------------	7	-1,-3
---------tcagttatcacagtgctgatg---------------------------------------------	374	-1,-2
---------tcagttatcacagtgctgatgc--------------------------------------------	43	-1,-1
---------tcagttatcacagtgctgatgct-------------------------------------------	12	-1,0
----------cagttatcacagtgctgatg---------------------------------------------	10	0,-2
----------cagttatcacagtgctgatgc--------------------------------------------	17	0,-1
----------cagttatcacagtgctgatgct-------------------------------------------	7	0,0
----------cagttatcacagtgctgatgctg------------------------------------------	2	0,1
-----------agttatcacagtgctgatgctg------------------------------------------	5	1,1
--------------------------------------------ggtacagtactgtgataactg----------	6	-2,-2
--------------------------------------------ggtacagtactgtgataactga---------	16	-2,-1
---------------------------------------------gtacagtactgtgataac------------	321	-1,-4
---------------------------------------------gtacagtactgtgataact-----------	10936	-1,-3
---------------------------------------------gtacagtactgtgataactg----------	8349	-1,-2
---------------------------------------------gtacagtactgtgataactga---------	40495	-1,-1
---------------------------------------------gtacagtactgtgataactgaa--------	13316	-1,0
---------------------------------------------gtacagtactgtgataactgaag-------	715	-1,1
----------------------------------------------tacagtactgtgataact-----------	1132	0,-3
----------------------------------------------tacagtactgtgataactg----------	4835	0,-2
----------------------------------------------tacagtactgtgataactga---------	51920	0,-1
----------------------------------------------tacagtactgtgataactgaa--------	93006	0,0
----------------------------------------------tacagtactgtgataactgaag-------	124873	0,1
----------------------------------------------tacagtactgtgataactgaagg------	254	0,2
----------------------------------------------tacagtactgtgataactgaagga-----	26	0,3
-----------------------------------------------acagtactgtgataactg----------	19	1,-2
-----------------------------------------------acagtactgtgataactga---------	96	1,-1
-----------------------------------------------acagtactgtgataactgaa--------	308	1,0
-----------------------------------------------acagtactgtgataactgaag-------	482	1,1
------------------------------------------------cagtactgtgataactga---------	69	2,-1
------------------------------------------------cagtactgtgataactgaa--------	430	2,0
------------------------------------------------cagtactgtgataactgaag-------	164	2,1
------------------------------------------------cagtactgtgataactgaagg------	5	2,2
------------------------------------------------cagtactgtgataactgaagga-----	2	2,3

>hsa-mir-101-2	3p:49-69
acuguccuuuuucgguuaucaugguaccgaugcuguauaucugaaaggUACAGUACUGUGAUAACUGAAgaaugguggu
((..((.((((((((((((((((((((.(.((((............))))).)))))))))))))))))))).))..))
-----------tcggttatcatggtaccgatg-----------------------------------------------	2	
----------------------------------------------ggtacagtactgtgataactg------------	6	-2,-2
----------------------------------------------ggtacagtactgtgataactga-----------	16	-2,-1
-----------------------------------------------gtacagtactgtgataac--------------	321	-1,-4
-----------------------------------------------gtacagtactgtgataact-------------	10936	-1,-3
-----------------------------------------------gtacagtactgtgataactg------------	8349	-1,-2
-----------------------------------------------gtacagtactgtgataactga-----------	40495	-1,-1
-----------------------------------------------gtacagtactgtgataactgaa----------	13316	-1,0
-----------------------------------------------gtacagtactgtgataactgaag---------	715	-1,1
-----------------------------------------------gtacagtactgtgataactgaaga--------	14	-1,2
------------------------------------------------tacagtactgtgataact-------------	1132	0,-3
------------------------------------------------tacagtactgtgataactg------------	4835	0,-2
------------------------------------------------tacagtactgtgataactga-----------	51920	0,-1
------------------------------------------------tacagtactgtgataactgaa----------	93006	0,0
------------------------------------------------tacagtactgtgataactgaag---------	124873	0,1
------------------------------------------------tacagtactgtgataactgaaga--------	10390	0,2
------------------------------------------------tacagtactgtgataactgaagaa-------	122	0,3
------------------------------------------------tacagtactgtgataactgaagaat------	3	0,4
-------------------------------------------------acagtactgtgataactg------------	19	1,-2
-------------------------------------------------acagtactgtgataactga-----------	96	1,-1
-------------------------------------------------acagtactgtgataactgaa----------	308	1,0
-------------------------------------------------acagtactgtgataactgaag---------	482	1,1
-------------------------------------------------acagtactgtgataactgaaga--------	46	1,2
--------------------------------------------------cagtactgtgataactga-----------	69	2,-1
--------------------------------------------------cagtactgtgataactgaa----------	430	2,0
--------------------------------------------------cagtactgtgataactgaag---------	164	2,1
--------------------------------------------------cagtactgtgataactgaaga--------	48	2,2
--------------------------------------------------cagtactgtgataactgaagaa-------	7	2,3
--------------------------------------------------cagtactgtgataactgaagaat------	3	2,4

>hsa-mir-103-1	3p:48-70
uacugcccucggcuucuuuacagugcugccuuguugcauauggaucaAGCAGCAUUGUACAGGGCUAUGAaggcauug
...((((.((((((.((.(((((((((((.(((.(.(....).).)))))))))))))).))))))..)).))))...
----------ggcttctttacagtgctg--------------------------------------------------	7	
----------------------------------------------aagcagcattgtacagggctatga--------	3	-1,0
-----------------------------------------------agcagcattgtacagggc-------------	16	0,-5
-----------------------------------------------agcagcattgtacagggct------------	81	0,-4
-----------------------------------------------agcagcattgtacagggcta-----------	376	0,-3
-----------------------------------------------agcagcattgtacagggctat----------	1110	0,-2
-----------------------------------------------agcagcattgtacagggctatg---------	6565	0,-1
-----------------------------------------------agcagcattgtacagggctatga--------	39759	0,0
-----------------------------------------------agcagcattgtacagggctatgaa-------	163	0,1
------------------------------------------------gcagcattgtacagggcta-----------	3	1,-3
------------------------------------------------gcagcattgtacagggctat----------	2	1,-2
------------------------------------------------gcagcattgtacagggctatg---------	10	1,-1
------------------------------------------------gcagcattgtacagggctatga--------	75	1,0
-------------------------------------------------cagcattgtacagggctatg---------	23	2,-1
-------------------------------------------------cagcattgtacagggctatga--------	209	2,0
-------------------------------------------------cagcattgtacagggctatgaa-------	4	2,1

>hsa-mir-103-2	mi:11-33;MA:48-70
uugugcuuucAGCUUCUUUACAGUGCUGCCUUGuagcauucaggucaAGCAGCAUUGUACAGGGCUAUGAaagaacca
..((.(((((((((.((.(((((((((((((((.......))))....))))))))))).)))))..)))))).))..
----------agcttctttacagtgctg--------------------------------------------------	5	0,-5
----------agcttctttacagtgctgcctt----------------------------------------------	4	0,-1
----------agcttctttacagtgctgccttg---------------------------------------------	7	0,0
----------agcttctttacagtgctgccttgt--------------------------------------------	5	0,1
----------------------------------------------aagcagcattgtacagggctatga--------	3	-1,0
-----------------------------------------------agcagcattgtacagggc-------------	16	0,-5
-----------------------------------------------agcagcattgtacagggct------------	81	0,-4
-----------------------------------------------agcagcattgtacagggcta-----------	376	0,-3
-----------------------------------------------agcagcattgtacagggctat----------	1110	0,-2
-----------------------------------------------agcagcattgtacagggctatg---------	6565	0,-1
-----------------------------------------------agcagcattgtacagggctatga--------	39759	0,0
-----------------------------------------------agcagcattgtacagggctatgaa-------	163	0,1
-----------------------------------------------agcagcattgtacagggctatgaaa------	4	0,2
------------------------------------------------gcagcattgtacagggcta-----------	3	1,-3
------------------------------------------------gcagcattgtacagggctat----------	2	1,-2
------------------------------------------------gcagcattgtacagggctatg---------	10	1,-1
------------------------------------------------gcagcattgtacagggctatga--------	75	1,0
-------------------------------------------------cagcattgtacagggctatg---------	23	2,-1
-------------------------------------------------cagcattgtacagggctatga--------	209	2,0
-------------------------------------------------cagcattgtacagggctatgaa-------	4	2,1

>hsa-mir-106a	MA:13-35;mi:50-71
ccuuggccauguAAAAGUGCUUACAGUGCAGGUAGcuuuuugagaucuaCUGCAAUGUAAGCACUUCUUACauuaccaugg
((.(((..(((((((((((((((((.(((((.(((.((.....)).)))))))).))))))))))).))))))..))).))
------------aaaagtgcttacagtgcaggt------------------------------------------------	12	0,-2
------------aaaagtgcttacagtgcaggta-----------------------------------------------	9	0,-1
------------aaaagtgcttacagtgcaggtag----------------------------------------------	128	0,0
-------------aaagtgcttacagtgcagg-------------------------------------------------	3	1,-3
-------------aaagtgcttacagtgcaggt------------------------------------------------	8	1,-2
-------------aaagtgcttacagtgcaggta-----------------------------------------------	6	1,-1
-------------aaagtgcttacagtgcaggtag----------------------------------------------	99	1,0
-------------aaagtgcttacagtgcaggtagc---------------------------------------------	5	1,1

>hsa-mir-106b	MA:12-32;mi:52-73
ccugccggggcUAAAGUGCUGACAGUGCAGAUagugguccucuccgugcuaCCGCACUGUGGGUACUUGCUGCuccagcagg
(((((.(((((..(((((((.(((((((.(.((((((......))..))))).))))))).)))))))...))))).)))))
-----------taaagtgctgacagtgca-----------------------------------------------------	8	0,-3
-----------taaagtgctgacagtgcag----------------------------------------------------	236	0,-2
-----------taaagtgctgacagtgcaga---------------------------------------------------	4790	0,-1
-----------taaagtgctgacagtgcagat--------------------------------------------------	3581	0,0
-----------taaagtgctgacagtgcagata-------------------------------------------------	10278	0,1
-----------taaagtgctgacagtgcagatag------------------------------------------------	264	0,2
-----------taaagtgctgacagtgcagatagt-----------------------------------------------	97	0,3
------------aaagtgctgacagtgcaga---------------------------------------------------	6	1,-1
------------aaagtgctgacagtgcagata-------------------------------------------------	5	1,1
------------aaagtgctgacagtgcagatagt-----------------------------------------------	2	1,3
-------------aagtgctgacagtgcagat--------------------------------------------------	2	2,0
-------------------------------------------------taccgcactgtgggtactt--------------	5	-2,-5
-------------------------------------------------taccgcactgtgggtacttg-------------	67	-2,-4
-------------------------------------------------taccgcactgtgggtacttgc------------	192	-2,-3
-------------------------------------------------taccgcactgtgggtacttgct-----------	250	-2,-2
-------------------------------------------------taccgcactgtgggtacttgctg----------	10	-2,-1
--------------------------------------------------accgcactgtgggtacttg-------------	5	-1,-4
--------------------------------------------------accgcactgtgggtacttgc------------	18	-1,-3
--------------------------------------------------accgcactgtgggtacttgct-----------	33	-1,-2
--------------------------------------------------accgcactgtgggtacttgctg----------	13	-1,-1
---------------------------------------------------ccgcactgtgggtacttg-------------	21	0,-4
---------------------------------------------------ccgcactgtgggtacttgc------------	50	0,-3
---------------------------------------------------ccgcactgtgggtacttgct-----------	289	0,-2
---------------------------------------------------ccgcactgtgggtacttgctg----------	559	0,-1
---------------------------------------------------ccgcactgtgggtacttgctgc---------	26	0,0
---------------------------------------------------ccgcactgtgggtacttgctgct--------	6	0,1
----------------------------------------------------cgcactgtgggtacttgct-----------	2	1,-2
----------------------------------------------------cgcactgtgggtacttgctg----------	2	1,-1

>hsa-mir-107	3p:50-72
cucucugcuuucagcuucuuuacaguguugccuuguggcauggaguucaAGCAGCAUUGUACAGGGCUAUCAaagcacaga
.(((.((((((.((((.((.(((((((((((.(((.(((.....))))))))))))))))).))))))...)))))).)))
-------------------------------------------------agcagcattgtacagggc--------------	16	0,-5
-------------------------------------------------agcagcattgtacagggct-------------	81	0,-4
-------------------------------------------------agcagcattgtacagggcta------------	376	0,-3
-------------------------------------------------agcagcattgtacagggctat-----------	1110	0,-2
-------------------------------------------------agcagcattgtacagggctatc----------	63	0,-1
-------------------------------------------------agcagcattgtacagggctatca---------	14	0,0
-------------------------------------------------agcagcattgtacagggctatcaa--------	2	0,1
--------------------------------------------------gcagcattgtacagggcta------------	3	1,-3
--------------------------------------------------gcagcattgtacagggctat-----------	2	1,-2

>hsa-mir-10a	MA:22-44;mi:63-84
gaucugucugucuucuguauaUACCCUGUAGAUCCGAAUUUGUGuaaggaauuuuguggucaCAAAUUCGUAUCUAGGGGAAUAuguaguugacauaaacacuccgcucu
....(((.((((..((((((((.((((.(((((.((((((((((................)))))))))).))))))))).))))))))..))))...))).........
--------------------ataccctgtagatccgaat-----------------------------------------------------------------------	2	-1,-5
--------------------ataccctgtagatccgaatt----------------------------------------------------------------------	4	-1,-4
--------------------ataccctgtagatccgaattt---------------------------------------------------------------------	6	-1,-3
--------------------ataccctgtagatccgaatttg--------------------------------------------------------------------	635	-1,-2
--------------------ataccctgtagatccgaatttgt-------------------------------------------------------------------	436	-1,-1
--------------------ataccctgtagatccgaatttgtg------------------------------------------------------------------	10	-1,0
--------------------ataccctgtagatccgaatttgtgt-----------------------------------------------------------------	3	-1,1
---------------------taccctgtagatccgaat-----------------------------------------------------------------------	209	0,-5
---------------------taccctgtagatccgaatt----------------------------------------------------------------------	224	0,-4
---------------------taccctgtagatccgaattt---------------------------------------------------------------------	517	0,-3
---------------------taccctgtagatccgaatttg--------------------------------------------------------------------	19407	0,-2
---------------------taccctgtagatccgaatttgt-------------------------------------------------------------------	66388	0,-1
---------------------taccctgtagatccgaatttgtg------------------------------------------------------------------	20974	0,0
---------------------taccctgtagatccgaatttgtgt-----------------------------------------------------------------	1154	0,1
---------------------taccctgtagatccgaatttgtgta----------------------------------------------------------------	3	0,2
----------------------accctgtagatccgaatt----------------------------------------------------------------------	47	1,-4
----------------------accctgtagatccgaattt---------------------------------------------------------------------	61	1,-3
----------------------accctgtagatccgaatttg--------------------------------------------------------------------	2907	1,-2
----------------------accctgtagatccgaatttgt-------------------------------------------------------------------	8983	1,-1
----------------------accctgtagatccgaatttgtg------------------------------------------------------------------	14118	1,0
----------------------accctgtagatccgaatttgtgt-----------------------------------------------------------------	978	1,1
----------------------accctgtagatccgaatttgtgta----------------------------------------------------------------	4	1,2
-----------------------ccctgtagatccgaatttg--------------------------------------------------------------------	7	2,-2
-----------------------ccctgtagatccgaatttgt-------------------------------------------------------------------	30	2,-1
-----------------------ccctgtagatccgaatttgtg------------------------------------------------------------------	85	2,0
-----------------------ccctgtagatccgaatttgtgt-----------------------------------------------------------------	18	2,1
-------------------------------------------------------------acaaattcgtatctagggga-----------------------------	3	-1,-3
--------------------------------------------------------------caaattcgtatctagggg------------------------------	3	0,-4
--------------------------------------------------------------caaattcgtatctagggga-----------------------------	25	0,-3
--------------------------------------------------------------caaattcgtatctaggggaa----------------------------	3	0,-2
--------------------------------------------------------------caaattcgtatctaggggaat---------------------------	85	0,-1
--------------------------------------------------------------caaattcgtatctaggggaata--------------------------	5	0,0
---------------------------------------------------------------aaattcgtatctagggga-----------------------------	2	1,-3
---------------------------------------------------------------aaattcgtatctaggggaat---------------------------	13	1,-1
---------------------------------------------------------------aaattcgtatctaggggaata--------------------------	3	1,0

>hsa-mir-10b	MA:27-49;mi:66-87
ccagagguuguaacguugucuauauaUACCCUGUAGAACCGAAUUUGUGugguauccguauagucACAGAUUCGAUUCUAGGGGAAUauauggucgaugcaaaaacuuca
...((((((....(((((.((((((((.((((.(((((.((((((((((..(((....)))...)))))))))).))))))))).)))))))).)))))....)))))).
--------------------------taccctgtagaaccgaat------------------------------------------------------------------	76	0,-5
--------------------------taccctgtagaaccgaatt-----------------------------------------------------------------	72	0,-4
--------------------------taccctgtagaaccgaattt----------------------------------------------------------------	185	0,-3
--------------------------taccctgtagaaccgaatttg---------------------------------------------------------------	1492	0,-2
--------------------------taccctgtagaaccgaatttgt--------------------------------------------------------------	17857	0,-1
--------------------------taccctgtagaaccgaatttgtg-------------------------------------------------------------	1859	0,0
--------------------------taccctgtagaaccgaatttgtgt------------------------------------------------------------	98	0,1
---------------------------accctgtagaaccgaatt-----------------------------------------------------------------	8	1,-4
---------------------------accctgtagaaccgaattt----------------------------------------------------------------	17	1,-3
---------------------------accctgtagaaccgaatttg---------------------------------------------------------------	106	1,-2
---------------------------accctgtagaaccgaatttgt--------------------------------------------------------------	1032	1,-1
---------------------------accctgtagaaccgaatttgtg-------------------------------------------------------------	941	1,0
---------------------------accctgtagaaccgaatttgtgt------------------------------------------------------------	212	1,1
----------------------------ccctgtagaaccgaatttgt--------------------------------------------------------------	2	2,-1
-----------------------------------------------------------------acagattcgattctaggggaa------------------------	2	0,-1
-----------------------------------------------------------------acagattcgattctaggggaat-----------------------	7	0,0

>hsa-mir-1179	5p:15-35
ggcuggaaaggaagAAGCAUUCUUUCAUUGGUUGGuguguauugccuugucaaccaauaagaggaugccauuuauccuuuucugacuagcu
((((((((((((.((((((((((((.((((((((..(..........)..)))))))).)))))))))..))).)))))).....))))))
------------agaagcattctttcattggttg---------------------------------------------------------	2	-2,-1
------------agaagcattctttcattggttgg--------------------------------------------------------	4	-2,0
-------------gaagcattctttcattggttgg--------------------------------------------------------	3	-1,0
--------------aagcattctttcattggttgg--------------------------------------------------------	35	0,0
--------------aagcattctttcattggttggt-------------------------------------------------------	25	0,1

>hsa-mir-1180	3p:41-62
gcugcuggacccacccggccgggaauagugcuccugguugUUUCCGGCUCGCGUGGGUGUGUcggcggc
((((((((((((((.((((((((((((..((.....)))))))))))).)).))))))...))))))))
----------------------------------------tttccggctcgcgtgggtg----------	2	0,-3
----------------------------------------tttccggctcgcgtgggtgt---------	7	0,-2
----------------------------------------tttccggctcgcgtgggtgtg--------	5	0,-1
----------------------------------------tttccggctcgcgtgggtgtgt-------	5	0,0

>hsa-mir-1181	5p:14-34
uccacugcugccgCCGUCGCCGCCACCCGAGCCGgagcgggcugggccgccaaggcaagaugguggacuacagcguguggg
.((((((((((((((((((((((..(((.((((......)))))))..))...)))..))))))))....))))).)))).
----------------------------------------------------aggcaagatggtggactacag--------	2	

>hsa-mir-1185-1	5p:15-35
uuugguacuugaagAGAGGAUACCCUUUGUAUGUUcacuugauuaauggcgaauauacagggggagacucuuauuugcguaucaaa
.(((((((.(((((((((..(.((((((((((((((.((........)).)))))))))))))))..))))).)))).))))))).
--------------agaggataccctttgtatgt----------------------------------------------------	7	0,-1
--------------agaggataccctttgtatgtt---------------------------------------------------	38	0,0
--------------agaggataccctttgtatgttc--------------------------------------------------	19	0,1

>hsa-mir-1185-2	5p:15-35
uuugguacuuaaagAGAGGAUACCCUUUGUAUGUUcacuugauuaauggcgaauauacagggggagacucucauuugcguaucaaa
.(((((((.(((((((((..(.((((((((((((((.((........)).)))))))))))))))..))))).)))).))))))).
--------------agaggataccctttgtatgt----------------------------------------------------	7	0,-1
--------------agaggataccctttgtatgtt---------------------------------------------------	38	0,0
--------------agaggataccctttgtatgttc--------------------------------------------------	19	0,1

>hsa-mir-122	MA:15-36;mi:51-72
ccuuagcagagcugUGGAGUGUGACAAUGGUGUUUGugucuaaacuaucaAACGCCAUUAUCACACUAAAUAgcuacugcuaggc
.((((((((((((((..(((((((.(((((((((((.((....))...))))))))))).)))))))..)))))).)))))))).
--------------tggagtgtgacaatggtgt----------------------------------------------------	3	0,-3
--------------tggagtgtgacaatggtgtt---------------------------------------------------	4	0,-2
--------------tggagtgtgacaatggtgttt--------------------------------------------------	46	0,-1
--------------tggagtgtgacaatggtgtttg-------------------------------------------------	25	0,0
--------------tggagtgtgacaatggtgtttgt------------------------------------------------	3	0,1
---------------ggagtgtgacaatggtgttt--------------------------------------------------	2	1,-1

>hsa-mir-1224	5p:1-19;3p:65-85
GUGAGGACUCGGGAGGUGGaggguggugccgccggggccgggcgcuguuucagcucgcuucuccCCCCACCUCCUCUCUCCUCAG
.((((((...(((((((((.(((.((.((...........................)).)).))).)))))))))...)))))).
gtgaggactcgggaggtg-------------------------------------------------------------------	27	0,-1
gtgaggactcgggaggtgg------------------------------------------------------------------	44	0,0
gtgaggactcgggaggtgga-----------------------------------------------------------------	168	0,1
gtgaggactcgggaggtggag----------------------------------------------------------------	180	0,2
gtgaggactcgggaggtggagg---------------------------------------------------------------	72	0,3
gtgaggactcgggaggtggaggg--------------------------------------------------------------	15	0,4
gtgaggactcgggaggtggagggt-------------------------------------------------------------	27	0,5
----------------------------------------------------------------ccccacctcctctctcctcag	4	0,0

>hsa-mir-1233-1	3p:63-82
gugagugggaggccagggcacggcagggggagcugcagggcuaugggaggggccccagcgucUGAGCCCUGUCCUCCCGCAG
....((((((((.((((((....((((....((((..(((((........))))))))).)))).)))))).))))))))..

>hsa-mir-1233-2	3p:63-82
gugagugggaggccagggcacggcagggggagcugcagggcuaugggaggggccccagcgucUGAGCCCUGUCCUCCCGCAG
....((((((((.((((((....((((....((((..(((((........))))))))).)))).)))))).))))))))..

>hsa-mir-1237	3p:82-102
gugggagggcccaggcgcgggcagggguggggguggcagagcgcugucccgggggcggggccgaagcgcggcgaccguaacUCCUUCUGCUCCGUCCCCCAG
.((((.((((...((.(((((.((((((.(.(((.((...(((((((((((....))))))...))))).)).))).).))))))))))).)))))))))).
---------------------------------------------------------------------------------tccttctgctccgtcccccag	2	0,0

>hsa-mir-124-1	mi:14-35;MA:53-72
aggccucucucucCGUGUUCACAGCGGACCUUGAUuuaaauguccauacaauUAAGGCACGCGGUGAAUGCCaagaauggggcug
.((((((..(((..((((((((.(((..((((((((.............))))))))..))).))))))))..)))..)))))).
---------------------------------------------------ttaaggcacgcggtgaatgc--------------	2	-1,-1

>hsa-mir-124-2	mi:25-46;MA:62-81
aucaagauuagaggcucugcucucCGUGUUCACAGCGGACCUUGAUuuaaugucauacaauUAAGGCACGCGGUGAAUGCCaagagcggagccuacggcugcacuugaa
.(((((..(((((((((((((((..((((((((.(((..((((((((...........))))))))..))).))))))))..))))))))))))....)))..))))).
------------------------------------------------------------ttaaggcacgcggtgaatgc-----------------------------	2	-1,-1

>hsa-mir-124-3	mi:15-36;MA:53-72
ugagggccccucugCGUGUUCACAGCGGACCUUGAUuuaaugucuauacaauUAAGGCACGCGGUGAAUGCCaagagaggcgccucc
.(((((((.(((((.((((((((.(((..((((((((............))))))))..))).))))))))).)))).))).)))).
---------------------------------------------------ttaaggcacgcggtgaatgc----------------	2	-1,-1

>hsa-mir-1246	5p:11-29
uguauccuugAAUGGAUUUUUGGAGCAGGaguggacaccugacccaaaggaaaucaauccauaggcuagcaau
(((..(((...((((((((((((..((((.(....).))))..))))).......))))))))))...)))..
----------aatggatttttggagcagg--------------------------------------------	104	0,0
-----------atggatttttggagcagg--------------------------------------------	101	1,0

>hsa-mir-1247	5p:40-61
ccgcuugccucgcccagcgcagccccggccgcugggcgcACCCGUCCCGUUCGUCCCCGGAcguugcucucuaccccgggaacgucgagacuggagcgcccgaacugagccaccuucgcggaccccgagagcggcg
.((((.((((((.((.(((.((....(((((.(((((((.((.(((.((..(((.(((((..((........)).))))).))).)).))).)).)))))))...)).)))..)).)))))....)))).))))))
---------------------------------------acccgtcccgttcgtccccgg----------------------------------------------------------------------------	11	0,-1
---------------------------------------acccgtcccgttcgtccccgga---------------------------------------------------------------------------	40	0,0
----------------------------------------------------------------------------cgggaacgtcgagactggag----------------------------------------	34	
----------------------------------------------------------------------------cgggaacgtcgagactggagc---------------------------------------	144	
----------------------------------------------------------------------------cgggaacgtcgagactggagcg--------------------------------------	2	

>hsa-mir-1249	3p:41-62
gggaggagggaggagaugggccaaguucccucuggcuggaACGCCCUUCCCCCCCUUCUUCAccug
.(((((((((.((.((.((((...(((((........))))))))).)).))))))))))).....
----------------------------------------acgcccttcccccccttctt------	2	0,-2
----------------------------------------acgcccttcccccccttcttc-----	2	0,-1
----------------------------------------acgcccttcccccccttcttca----	2	0,0

>hsa-mir-1250	5p:24-44
cugucccgcuggccuggcaggugACGGUGCUGGAUGUGGCCUUUuugccuuuucuaaaggccacauuuuccagcccauucaaccuuccagagcccucugaaguggccacaggc
((((.((((((((((((.((((((.((.((((((((((((((((...........))))))))))...))))))))..)).)))).)))).)))......)))))..))))..
-----------------------acggtgctggatgtggcctt----------------------------------------------------------------------	2	0,-1
-----------------------acggtgctggatgtggccttt---------------------------------------------------------------------	2	0,0

>hsa-mir-1251	5p:5-25
guggACUCUAGCUGCCAAAGGCGCUucuccuucugaacagagcgcuuugcucagccaguguagacauggc
((..((.((.((((...(((((((((.((.....))...)))))))))...)))).)).))..)).....
----actctagctgccaaaggcgct---------------------------------------------	5	0,0

>hsa-mir-1254	5p:18-41
ggugggaggauugcuugAGCCUGGAAGCUGGAGCCUGCAGUgaacuaucauugugccacuguacuccagccuaggcaacaaaaugaaauccugucua
...((.((((((..(((.((((((..(((((((..(((((((.((.......))..))))))))))))))))))))..))).....)))))).))..
-----------------agcctggaagctggagcctgca----------------------------------------------------------	5	0,-2
-----------------agcctggaagctggagcctgcag---------------------------------------------------------	2	0,-1

>hsa-mir-1255a	5p:28-50
auuggaaauccuuugaguugcuucucaAGGAUGAGCAAAGAAAGUAGAUUuuuuagauucuaaagaaacuaucuucuuugcucauccuugagaagcaacuccuuauccauuaa
..((((........((((((((((((((((((((((((((((..(((.((((((((...)))))))).)))..))))))))))))))))))))))))))))....))))....
---------------------------aggatgagcaaagaaagtag------------------------------------------------------------------	12	0,-3
---------------------------aggatgagcaaagaaagtaga-----------------------------------------------------------------	58	0,-2
---------------------------aggatgagcaaagaaagtagat----------------------------------------------------------------	16	0,-1
---------------------------aggatgagcaaagaaagtagatt---------------------------------------------------------------	11	0,0

>hsa-mir-1255b-1	5p:3-24
uaCGGAUGAGCAAAGAAAGUGGUUucuuaaaauggaaucuacucuuugugaagaugcugugaa
(((((.(..(((((((..((((.((((......)))).)))))))))))..)....)))))..
--cggatgagcaaagaaagtggt----------------------------------------	2	0,-1

>hsa-mir-1255b-2	5p:6-27
ucuuaCGGAUGAGCAAAGAAAGUGGUUugcgccucaagaaaccacuuucuuugcucauccauaagga
(((((.((((((((((((((((((((((.(.......))))))))))))))))))))))).))))).
-----cggatgagcaaagaaagtggt-----------------------------------------	2	0,-1

>hsa-mir-1257	5p:22-42
gcccugggcuugugcuuggggAGUGAAUGAUGGGUUCUGACCcccaugcaccccugugggccccuggcaucacuggccccauccuucaccccugccaaccacgcuugcccugugccu
((.(.((((.((((.((((((.(((((.((((((..((((...(((.(..(((....)))..).)))..)))..)..)))))).))))).))..)))).))))...)))).).))..
---------------------agtgaatgatgggttctgacc---------------------------------------------------------------------------	2	0,0
----------------------gtgaatgatgggttctgacc---------------------------------------------------------------------------	2	1,0

>hsa-mir-1258	3p:44-64
cuguggcuuccacgaccuaauccuaacuccugcgagucccuggAGUUAGGAUUAGGUCGUGGAAgccacagga
((((((((((((((((((((((((((((((...........))))))))))))))))))))))))))))))..
---------------------------------------------ttaggattaggtcgtggaag--------	3	2,1
---------------------------------------------ttaggattaggtcgtggaagc-------	2	2,2
---------------------------------------------ttaggattaggtcgtggaagcca-----	2	2,4

>hsa-mir-125a	5p:15-38;3p:53-74
ugccagucucuaggUCCCUGAGACCCUUUAACCUGUGAggacauccagggucACAGGUGAGGUUCUUGGGAGCCuggcgucuggcc
.(((((.(.(((((..((..(((.((((..((((((((((....))....)))))))))))).)))..))..))))).).))))).
--------------tccctgagaccctttaacc-----------------------------------------------------	109	0,-5
--------------tccctgagaccctttaacct----------------------------------------------------	124	0,-4
--------------tccctgagaccctttaacctg---------------------------------------------------	4466	0,-3
--------------tccctgagaccctttaacctgt--------------------------------------------------	10646	0,-2
--------------tccctgagaccctttaacctgtg-------------------------------------------------	5535	0,-1
--------------tccctgagaccctttaacctgtga------------------------------------------------	1281	0,0
---------------ccctgagaccctttaacctgtg-------------------------------------------------	6	1,-1
----------------cctgagaccctttaacctg---------------------------------------------------	13	2,-3
----------------cctgagaccctttaacctgt--------------------------------------------------	58	2,-2
----------------cctgagaccctttaacctgtg-------------------------------------------------	14	2,-1
----------------cctgagaccctttaacctgtga------------------------------------------------	2	2,0
----------------------------------------------------acaggtgaggttcttggga---------------	5	0,-3
----------------------------------------------------acaggtgaggttcttgggag--------------	11	0,-2
----------------------------------------------------acaggtgaggttcttgggagc-------------	20	0,-1
----------------------------------------------------acaggtgaggttcttgggagcc------------	16	0,0
-----------------------------------------------------caggtgaggttcttgggag--------------	2	1,-2
-----------------------------------------------------caggtgaggttcttgggagc-------------	6	1,-1

>hsa-mir-125b-1	MA:15-36;mi:55-76
ugcgcuccucucagUCCCUGAGACCCUAACUUGUGAuguuuaccguuuaaauccACGGGUUAGGCUCUUGGGAGCUgcgagucgugcu
.((((..(((.(((..((..(((.(((((((((((..(((((.....))))).))))))))))).)))..))..))).)))..)))).
--------------tccctgagaccctaactt--------------------------------------------------------	18	0,-4
--------------tccctgagaccctaacttg-------------------------------------------------------	138	0,-3
--------------tccctgagaccctaacttgt------------------------------------------------------	361	0,-2
--------------tccctgagaccctaacttgtg-----------------------------------------------------	1486	0,-1
--------------tccctgagaccctaacttgtga----------------------------------------------------	6287	0,0
--------------tccctgagaccctaacttgtgat---------------------------------------------------	12	0,1
---------------ccctgagaccctaacttgtga----------------------------------------------------	4	1,0
----------------cctgagaccctaacttgtg-----------------------------------------------------	9	2,-1
----------------cctgagaccctaacttgtga----------------------------------------------------	34	2,0
-----------------------------------------------------cacgggttaggctcttgggag--------------	6	-1,-2
------------------------------------------------------acgggttaggctcttgggag--------------	32	0,-2
------------------------------------------------------acgggttaggctcttgggagc-------------	33	0,-1
------------------------------------------------------acgggttaggctcttgggagct------------	7	0,0

>hsa-mir-125b-2	MA:17-38;mi:54-75
accagacuuuuccuagUCCCUGAGACCCUAACUUGUGAgguauuuuaguaacaUCACAAGUCAGGCUCUUGGGACcuaggcggagggga
.((...(((..(((((..((..(((.(((.((((((((..(((....)))...)))))))).))).)))..))..)))))..))).)).
----------------tccctgagaccctaactt-------------------------------------------------------	18	0,-4
----------------tccctgagaccctaacttg------------------------------------------------------	138	0,-3
----------------tccctgagaccctaacttgt-----------------------------------------------------	361	0,-2
----------------tccctgagaccctaacttgtg----------------------------------------------------	1486	0,-1
----------------tccctgagaccctaacttgtga---------------------------------------------------	6287	0,0
----------------tccctgagaccctaacttgtgag--------------------------------------------------	61	0,1
-----------------ccctgagaccctaacttgtga---------------------------------------------------	4	1,0
------------------cctgagaccctaacttgtg----------------------------------------------------	9	2,-1
------------------cctgagaccctaacttgtga---------------------------------------------------	34	2,0
----------------------------------------------------atcacaagtcaggctcttgg-----------------	2	-1,-3
----------------------------------------------------atcacaagtcaggctcttggg----------------	5	-1,-2
----------------------------------------------------atcacaagtcaggctcttggga---------------	25	-1,-1
----------------------------------------------------atcacaagtcaggctcttgggac--------------	21	-1,0
-----------------------------------------------------tcacaagtcaggctcttggg----------------	4	0,-2
-----------------------------------------------------tcacaagtcaggctcttggga---------------	15	0,-1
-----------------------------------------------------tcacaagtcaggctcttgggac--------------	58	0,0
------------------------------------------------------cacaagtcaggctcttggga---------------	2	1,-1
-------------------------------------------------------acaagtcaggctcttggg----------------	7	2,-2
-------------------------------------------------------acaagtcaggctcttggga---------------	20	2,-1
-------------------------------------------------------acaagtcaggctcttgggac--------------	203	2,0
-------------------------------------------------------acaagtcaggctcttgggacc-------------	164	2,1
-------------------------------------------------------acaagtcaggctcttgggacct------------	164	2,2
-------------------------------------------------------acaagtcaggctcttgggaccta-----------	2	2,3

>hsa-mir-126	mi:15-35;MA:52-73
cgcuggcgacgggaCAUUAUUACUUUUGGUACGCGcugugacacuucaaacUCGUACCGUGAGUAAUAAUGCGccguccacggca
.((((..((((((.(((((((((((.(((((((.(...(((....)))..).))))))).)))))))))))).)))))..)))).
-------------acattattacttttggtacgc---------------------------------------------------	2	-1,-1
-------------acattattacttttggtacgcg--------------------------------------------------	6	-1,0
--------------cattattacttttggtac-----------------------------------------------------	23	0,-3
--------------cattattacttttggtacg----------------------------------------------------	360	0,-2
--------------cattattacttttggtacgc---------------------------------------------------	3579	0,-1
--------------cattattacttttggtacgcg--------------------------------------------------	25062	0,0
--------------cattattacttttggtacgcgc-------------------------------------------------	174	0,1
--------------cattattacttttggtacgcgct------------------------------------------------	33	0,2
---------------attattacttttggtacg----------------------------------------------------	4	1,-2
---------------attattacttttggtacgc---------------------------------------------------	32	1,-1
---------------attattacttttggtacgcg--------------------------------------------------	234	1,0
---------------attattacttttggtacgcgc-------------------------------------------------	44	1,1
---------------attattacttttggtacgcgct------------------------------------------------	94	1,2
----------------ttattacttttggtacgcgct------------------------------------------------	3	2,2
--------------------------------------------------ctcgtaccgtgagtaataat---------------	14	-1,-3
--------------------------------------------------ctcgtaccgtgagtaataatg--------------	145	-1,-2
--------------------------------------------------ctcgtaccgtgagtaataatgc-------------	1877	-1,-1
--------------------------------------------------ctcgtaccgtgagtaataatgcg------------	1236	-1,0
---------------------------------------------------tcgtaccgtgagtaataa----------------	30	0,-4
---------------------------------------------------tcgtaccgtgagtaataat---------------	74	0,-3
---------------------------------------------------tcgtaccgtgagtaataatg--------------	4089	0,-2
---------------------------------------------------tcgtaccgtgagtaataatgc-------------	8598	0,-1
---------------------------------------------------tcgtaccgtgagtaataatgcg------------	45595	0,0
---------------------------------------------------tcgtaccgtgagtaataatgcgc-----------	7	0,1
----------------------------------------------------cgtaccgtgagtaataat---------------	3	1,-3
----------------------------------------------------cgtaccgtgagtaataatg--------------	176	1,-2
----------------------------------------------------cgtaccgtgagtaataatgc-------------	568	1,-1
----------------------------------------------------cgtaccgtgagtaataatgcg------------	4169	1,0
----------------------------------------------------cgtaccgtgagtaataatgcgc-----------	7	1,1
-----------------------------------------------------gtaccgtgagtaataatg--------------	5	2,-2
-----------------------------------------------------gtaccgtgagtaataatgc-------------	19	2,-1
-----------------------------------------------------gtaccgtgagtaataatgcg------------	312	2,0

>hsa-mir-1260	5p:14-31
accuuuccagcucAUCCCACCUCUGCCACCAaaacacucaucgcggggucagagggagugccaaaaaagguaa
((((((...((...((((...((((((.((..............)))).))))))))..))....))))))..
-------------atcccacctctgccacca------------------------------------------	2	0,0

>hsa-mir-1260b	5p:10-28
ucuccguuuAUCCCACCACUGCCACCAUuauugcuacuguucagcaggugcugcugguggugauggugauagucuggugggggcggugg
.(.((((...(((((((((((.(((((((((..(((.....((((....)))).)))..))))))))).))))..))))))))))).).
---------atcccaccactgccacca--------------------------------------------------------------	22	0,-1

>hsa-mir-1261	5p:5-23
ugcuAUGGAUAAGGCUUUGGCUUauggggauauugugguugaucuguucuauccagaugacugaaacuuucuccauagcagc
(((((((((.((((.((..(.((((..(((((..(..(.....)..)..)))))..)))))..)).)))).)))))))))..

>hsa-mir-1262	5p:14-35
aucuacaauggugAUGGGUGAAUUUGUAGAAGGAUgaaagucaaagaauccuucugggaacuaauuuuuggccuucaacaagaauugugauau
(((.(((((.((...((((.(((((.(((((((((............))))))))).))).......)).))))...))....))))))))..
-----------tgatgggtgaatttgtaga---------------------------------------------------------------	4	-2,-5
-----------tgatgggtgaatttgtagaa--------------------------------------------------------------	10	-2,-4
-----------tgatgggtgaatttgtagaag-------------------------------------------------------------	7	-2,-3
-----------tgatgggtgaatttgtagaagg------------------------------------------------------------	20	-2,-2
-----------tgatgggtgaatttgtagaagga-----------------------------------------------------------	20	-2,-1
------------gatgggtgaatttgtagaagg------------------------------------------------------------	4	-1,-2
------------gatgggtgaatttgtagaagga-----------------------------------------------------------	25	-1,-1
-------------atgggtgaatttgtagaagg------------------------------------------------------------	2	0,-2
-------------atgggtgaatttgtagaagga-----------------------------------------------------------	27	0,-1
-------------atgggtgaatttgtagaaggat----------------------------------------------------------	62	0,0
--------------tgggtgaatttgtagaaggat----------------------------------------------------------	7	1,0
--------------tgggtgaatttgtagaaggatg---------------------------------------------------------	2	1,1

>hsa-mir-1266	5p:13-35
acagguagugucCCUCAGGGCUGUAGAACAGGGCUgggauuacuaaagcccuguucuaugcccugagggacacugagcauguca
(((..((((((((((((((((.(((((((((((((((.....))..)))))))))))))))))))))))))))))....)))..
------------cctcagggctgtagaacaggg---------------------------------------------------	21	0,-2
------------cctcagggctgtagaacagggc--------------------------------------------------	16	0,-1
------------cctcagggctgtagaacagggct-------------------------------------------------	38	0,0

>hsa-mir-1268	5p:5-22
uagcCGGGCGUGGUGGUGGGGGccuguggucccagcuacuuuggaggcugag
(((((...((.((((((.((((((...)))))).)))))).))..)))))..
----cgggcgtggtggtggggg------------------------------	16	0,0

>hsa-mir-127	5p:23-44;3p:57-78
ugugaucacugucuccagccugCUGAAGCUCAGAGGGCUCUGAUucagaaagaucaUCGGAUCCGUCUGAGCUUGGCUggucggaagucucaucauc
((.(((..(((...((((((.....(((((((((.((.((((((((.....))..)))))).)).))))))))))))))).)))..))).)).....
--------------------tgctgaagctcagagggctctga------------------------------------------------------	18	-2,-1
--------------------tgctgaagctcagagggctctgat-----------------------------------------------------	3	-2,0
---------------------gctgaagctcagagggctctgat-----------------------------------------------------	3	-1,0
----------------------ctgaagctcagagggctctg-------------------------------------------------------	11	0,-2
----------------------ctgaagctcagagggctctga------------------------------------------------------	156	0,-1
----------------------ctgaagctcagagggctctgat-----------------------------------------------------	95	0,0
----------------------ctgaagctcagagggctctgatt----------------------------------------------------	22	0,1
-----------------------tgaagctcagagggctctg-------------------------------------------------------	2	1,-2
-----------------------tgaagctcagagggctctga------------------------------------------------------	62	1,-1
-----------------------tgaagctcagagggctctgat-----------------------------------------------------	29	1,0
-----------------------tgaagctcagagggctctgatt----------------------------------------------------	14	1,1
------------------------gaagctcagagggctctga------------------------------------------------------	5	2,-1
------------------------gaagctcagagggctctgat-----------------------------------------------------	2	2,0
------------------------gaagctcagagggctctgatt----------------------------------------------------	2	2,1
------------------------gaagctcagagggctctgattc---------------------------------------------------	9	2,2
-------------------------------------------------------atcggatccgtctgagcttgg---------------------	98	-1,-2
-------------------------------------------------------atcggatccgtctgagcttggc--------------------	11	-1,-1
--------------------------------------------------------tcggatccgtctgagctt-----------------------	2	0,-4
--------------------------------------------------------tcggatccgtctgagcttg----------------------	41	0,-3
--------------------------------------------------------tcggatccgtctgagcttgg---------------------	1464	0,-2
--------------------------------------------------------tcggatccgtctgagcttggc--------------------	4865	0,-1
--------------------------------------------------------tcggatccgtctgagcttggct-------------------	5109	0,0
--------------------------------------------------------tcggatccgtctgagcttggctg------------------	56	0,1
---------------------------------------------------------cggatccgtctgagcttgg---------------------	8	1,-2
---------------------------------------------------------cggatccgtctgagcttggc--------------------	25	1,-1
---------------------------------------------------------cggatccgtctgagcttggct-------------------	12	1,0
---------------------------------------------------------cggatccgtctgagcttggctg------------------	4	1,1
----------------------------------------------------------ggatccgtctgagcttggc--------------------	5	2,-1
----------------------------------------------------------ggatccgtctgagcttggct-------------------	3	2,0

>hsa-mir-1270-1	5p:13-35
cacagaguuauaCUGGAGAUAUGGAAGAGCUGUGUuggguauaaguaacaggcuuuucuuuaucuucuauguggcucuuugca
((.(((((((((..(((((((.(((((((((.(((((........)))))))))))))).)))))))..))))))))).))..
-----------actggagatatggaagagctg---------------------------------------------------	2	-1,-3
-----------actggagatatggaagagctgt--------------------------------------------------	2	-1,-2
-----------actggagatatggaagagctgtg-------------------------------------------------	9	-1,-1
-----------actggagatatggaagagctgtgt------------------------------------------------	3	-1,0
------------ctggagatatggaagagctg---------------------------------------------------	12	0,-3
------------ctggagatatggaagagctgt--------------------------------------------------	3	0,-2
------------ctggagatatggaagagctgtg-------------------------------------------------	83	0,-1
------------ctggagatatggaagagctgtgt------------------------------------------------	26	0,0
------------ctggagatatggaagagctgtgtt-----------------------------------------------	2	0,1

>hsa-mir-1270-2	5p:13-35
cacagaguuauaCUGGAGAUAUGGAAGAGCUGUGUuggguauaaguaacaggcuuuucuuuaucuucuauguggcucuuugca
((.(((((((((..(((((((.(((((((((.(((((........)))))))))))))).)))))))..))))))))).))..
-----------actggagatatggaagagctg---------------------------------------------------	2	-1,-3
-----------actggagatatggaagagctgt--------------------------------------------------	2	-1,-2
-----------actggagatatggaagagctgtg-------------------------------------------------	9	-1,-1
-----------actggagatatggaagagctgtgt------------------------------------------------	3	-1,0
------------ctggagatatggaagagctg---------------------------------------------------	12	0,-3
------------ctggagatatggaagagctgt--------------------------------------------------	3	0,-2
------------ctggagatatggaagagctgtg-------------------------------------------------	83	0,-1
------------ctggagatatggaagagctgtgt------------------------------------------------	26	0,0
------------ctggagatatggaagagctgtgtt-----------------------------------------------	2	0,1

>hsa-mir-1271	5p:15-36
cacccagaucagugCUUGGCACCUAGCAAGCACUCAguaaauauuuguugagugccugcuaugugccaggcauugugcugagggcu
..(((((..(((((((((((((.(((((.(((((((((((....))))))))))).))))).)))))))))))))..))).))...
--------------cttggcacctagcaagca------------------------------------------------------	2	0,-4
--------------cttggcacctagcaagcac-----------------------------------------------------	2	0,-3
--------------cttggcacctagcaagcact----------------------------------------------------	31	0,-2
--------------cttggcacctagcaagcactc---------------------------------------------------	32	0,-1
--------------cttggcacctagcaagcactca--------------------------------------------------	10	0,0

>hsa-mir-1273	3p:76-100
ugaggcaggagaauugcuugaacccgggugguggagguugcagugagccaagauugcgccacugcacuccagccuGGGCGACAAAGCAAGACUCUUUCUUgga
.((((.(((((..((((((...(((((((..(((((..(((((((.((((....)).))))))))))))))))))))).....))))))..)))))))))...
------aggagaattgcttgaacc-------------------------------------------------------------------------------	4	
------aggagaattgcttgaacccgg----------------------------------------------------------------------------	2	
------aggagaattgcttgaacccggg---------------------------------------------------------------------------	2	

>hsa-mir-1273c	5p:10-31
ugcagccugGGCGACAAAACGAGACCCUGUCuuuuuuuuuuucugagacagagucucguucuguugcccaagcugga
..((((.(((((((((.((((((((.(((((((...........))))))).)))))))).))))))))).))))..
------------------------------------------------cagagtctcgttctgttg-----------	4	
------------------------------------------------cagagtctcgttctgttgc----------	29	
------------------------------------------------cagagtctcgttctgttgcc---------	6	
------------------------------------------------cagagtctcgttctgttgccc--------	2	

>hsa-mir-1274b	5p:15-31
cuucuucacucacgUCCCUGUUCGGGCGCCAcuuguggcugucgguucgggacugaaugaagaagga
((((((((.(((.(((((.(..(.(((((((....)))).))).)..))))))))).))))))))..
-------------gtccctgttcgggcgcca------------------------------------	3	-1,0

>hsa-mir-1275	5p:18-34
ccucugugagaaaggguGUGGGGGAGAGGCUGUCuugugucuguaaguaugccaaacuuauuuuccccaaggcagaggga
(((((((...........((((((((((((...((((......))))...))).......)))))))))..)))))))..
---------------gtgtgggggagaggctgt-----------------------------------------------	14	-2,-1
---------------gtgtgggggagaggctgtc----------------------------------------------	6	-2,0

>hsa-mir-1276	5p:12-31
ccccagcuaggUAAAGAGCCCUGUGGAGACAccuggauucagagaacaugucuccacugagcacuugggccuugauggcggcu
(((((...((((.(((.((.(.(((((((((((((....))).)....))))))))).).)).)))..))))...))).))..
-----------taaagagccctgtggagac-----------------------------------------------------	3	0,-1
-----------taaagagccctgtggagaca----------------------------------------------------	16	0,0
-----------taaagagccctgtggagacac---------------------------------------------------	4	0,1

>hsa-mir-1277	3p:47-68
accucccaaauauauauauauauguacguauguguauauaaauguaUACGUAGAUAUAUAUGUAUUUUugguggguuu
(((..(((((.((((((((((((.((((((((..(......)..)))))))).)))))))))))).)))))..)))..
----------tatatatatatatgtacg--------------------------------------------------	5	
----------tatatatatatatgtacgt-------------------------------------------------	2	
----------tatatatatatatgtacgtat-----------------------------------------------	67	
----------tatatatatatatgtacgtatg----------------------------------------------	172	
----------tatatatatatatgtacgtatgt---------------------------------------------	18	
----------tatatatatatatgtacgtatgtg--------------------------------------------	5	
----------------------------------------------tacgtagatatatatgta--------------	2	0,-4
----------------------------------------------tacgtagatatatatgtat-------------	4	0,-3
----------------------------------------------tacgtagatatatatgtatt------------	16	0,-2
----------------------------------------------tacgtagatatatatgtattt-----------	38	0,-1
----------------------------------------------tacgtagatatatatgtatttt----------	69	0,0
-----------------------------------------------acgtagatatatatgtattt-----------	2	1,-1

>hsa-mir-1278	3p:50-71
auuugcucauagaugauaugcauaguacucccagaacucauuaaguuggUAGUACUGUGCAUAUCAUCUAUgagcgaauag
(((((((((((((((((((((((((((((.(((..(((.....)))))).)))))))))))))))))))))))))))))..
-------------------------------------------------tagtactgtgcatatcatct------------	4	0,-2

>hsa-mir-128-1	3p:50-70
ugagcuguuggauucggggccguagcacugucugagagguuuacauuucUCACAGUGAACCGGUCUCUUUuucagcugcuuc
.((((.((((((...(((((((...((((((..(((((((....)))))))))))))...)))))))...)))))).)))).
--------------cggggccgtagcactgtctgag----------------------------------------------	2	
-------------------------------------------------tcacagtgaaccggtctc---------------	8	0,-3
-------------------------------------------------tcacagtgaaccggtctct--------------	352	0,-2
-------------------------------------------------tcacagtgaaccggtctctt-------------	249	0,-1
-------------------------------------------------tcacagtgaaccggtctcttt------------	653	0,0
-------------------------------------------------tcacagtgaaccggtctctttt-----------	129	0,1

>hsa-mir-128-2	3p:52-72
ugugcagugggaaggggggccgauacacuguacgagagugaguagcaggucUCACAGUGAACCGGUCUCUUUcccuacuguguc
.(..(((((((.((((((((((...((((((..((((.(........).))))))))))...)))))))))).)))))))..).
---------------------------------------------------tcacagtgaaccggtctc---------------	8	0,-3
---------------------------------------------------tcacagtgaaccggtctct--------------	352	0,-2
---------------------------------------------------tcacagtgaaccggtctctt-------------	249	0,-1
---------------------------------------------------tcacagtgaaccggtctcttt------------	653	0,0

>hsa-mir-1284	5p:30-51
auuuugauauauaagccaguuuaauguuuUCUAUACAGACCCUGGCUUUUCuuaaauuuuauauauuggaaagcccauguuuguauuggaaacugcugguuucuuucauacugaaaaucu
....(((.....((((((((.....((((((.((((((((...((((((((................))))))))...)))))))).)))))).))))))))...)))............
-----------------------------tctatacagaccctggctttt----------------------------------------------------------------------	3	0,-1

>hsa-mir-1285-1	3p:51-72
uguagagauaggaucucacuuuguugcccaggcuggucucaaacuccuggUCUGGGCAACAAAGUGAGACCUuaucucuacaag
((((((((((((.((((((((((((((((((((..(..........)..)))))))))))))))))))).))))))))))))..
--------------------------------------------------tctgggcaacaaagtgag----------------	192	0,-4
--------------------------------------------------tctgggcaacaaagtgaga---------------	1062	0,-3
--------------------------------------------------tctgggcaacaaagtgagac--------------	1140	0,-2
--------------------------------------------------tctgggcaacaaagtgagacc-------------	470	0,-1
--------------------------------------------------tctgggcaacaaagtgagacct------------	268	0,0
--------------------------------------------------tctgggcaacaaagtgagacctt-----------	30	0,1

>hsa-mir-1285-2	3p:52-73
uuugggaggccgaggcuggugcaucacuugagcccagcaauuugagaccaaUCUGGGCAACAAAGUGAGACCUccgucucuacaaaga
((((((((((.((((........((((((..((((((....(((....))).))))))....))))))..)))).)))))).))))..
---------------------------------------------------tctgggcaacaaagtgag-------------------	192	0,-4
---------------------------------------------------tctgggcaacaaagtgaga------------------	1062	0,-3
---------------------------------------------------tctgggcaacaaagtgagac-----------------	1140	0,-2
---------------------------------------------------tctgggcaacaaagtgagacc----------------	470	0,-1
---------------------------------------------------tctgggcaacaaagtgagacct---------------	268	0,0

>hsa-mir-1287	5p:16-37
guugugcuguccaggUGCUGGAUCAGUGGUUCGAGUCugagccuuuaaaagccacucuagccacagaugcagugauuggagccaugacaa
((..((...(((((..((((.(((.((((((.((((..(.((........))))))).)))))).))).))))..)))))..))..))..
---------------tgctggatcagtggttcga--------------------------------------------------------	3	0,-3
---------------tgctggatcagtggttcgag-------------------------------------------------------	24	0,-2
---------------tgctggatcagtggttcgagt------------------------------------------------------	13	0,-1
---------------tgctggatcagtggttcgagtc-----------------------------------------------------	7	0,0

>hsa-mir-129-1	5p:5-25;3p:49:70
ggauCUUUUUGCGGUCUGGGCUUGCuguuccucucaacaguagucaggAAGCCCUUACCCCAAAAAGUAUcu
(((((((((((.(((..((((((.(((..(..((....))..).))).))))))..))).))))))).))))
----ctttttgcggtctgggctt-------------------------------------------------	2	
----ctttttgcggtctgggcttg------------------------------------------------	71	
----ctttttgcggtctgggcttgc-----------------------------------------------	542	
----ctttttgcggtctgggcttgct----------------------------------------------	8	
------------------------------------------------aagcccttaccccaaaaagta---	2	

>hsa-mir-129-2	5p:15-35;3p:57-78
ugcccuucgcgaauCUUUUUGCGGUCUGGGCUUGCuguacauaacucaauagccggAAGCCCUUACCCCAAAAAGCAUuugcggagggcg
.((((((((((((((((((((.(((..(((((((((((..........)))))...))))))..))).))))))).))))))))))))).
--------------ctttttgcggtctgggctt---------------------------------------------------------	2	0,-2
--------------ctttttgcggtctgggcttg--------------------------------------------------------	71	0,-1
--------------ctttttgcggtctgggcttgc-------------------------------------------------------	542	0,0
--------------ctttttgcggtctgggcttgct------------------------------------------------------	8	0,1
--------------------------------------------------------aagcccttaccccaaaaagc--------------	39	0,-2
--------------------------------------------------------aagcccttaccccaaaaagca-------------	10	0,-1
--------------------------------------------------------aagcccttaccccaaaaagcat------------	14	0,0

>hsa-mir-1290	3p:53-71
gagcgucacguugacacucaaaaaguuucagauuuuggaacauuucggauuuUGGAUUUUUGGAUCAGGGAugcucaa
(((((((.(.((((...(((((((..((((((.((((((....)))))).))))))))))))).))))))))))))..

>hsa-mir-1291	5p:14-37
gguagaauuccagUGGCCCUGACUGAAGACCAGCAGUuguacuguggcuguugguuucaagcagaggccuaaaggacugucuuccug
((.(((..(((...(((((((.((..(((((((((((..(...)..)))))))))))..))))).))))....)))...))).))..
------------gtggccctgactgaagacca-------------------------------------------------------	2	-1,-5
------------gtggccctgactgaagaccagc-----------------------------------------------------	17	-1,-3
------------gtggccctgactgaagaccagca----------------------------------------------------	57	-1,-2
------------gtggccctgactgaagaccagcagttg------------------------------------------------	5	-1,2
-------------tggccctgactgaagaccagc-----------------------------------------------------	4	0,-3
-------------tggccctgactgaagaccagca----------------------------------------------------	2	0,-2
-------------tggccctgactgaagaccagcagttg------------------------------------------------	3	0,2

>hsa-mir-1292	5p:3-27
ccUGGGAACGGGUUCCGGCAGACGCUGagguugcguugacgcucgcgccccggcucccguuccagg
(((((.((((((..((((..(.(((.((((((.....))).))))))).))))..)))))))))))
--tgggaacgggttccggcaga--------------------------------------------	4	0,-5
--tgggaacgggttccggcagac-------------------------------------------	2	0,-4
--tgggaacgggttccggcagacg------------------------------------------	11	0,-3
--tgggaacgggttccggcagacgc-----------------------------------------	2	0,-2
--tgggaacgggttccggcagacgct----------------------------------------	12	0,-1
--tgggaacgggttccggcagacgctg---------------------------------------	5	0,0
--tgggaacgggttccggcagacgctga--------------------------------------	4	0,1
---gggaacgggttccggcagacg------------------------------------------	2	1,-3
---gggaacgggttccggcagacgct----------------------------------------	5	1,-1
---gggaacgggttccggcagacgctg---------------------------------------	8	1,0

>hsa-mir-1294	5p:48-69
caccuaaugugugccaagaucuguucauuuaugaucucaccgaguccUGUGAGGUUGGCAUUGUUGUCUggcauugucugauauacaacagugccaaccucacaggacucagugaggugaaacugaggauuaggaaggugua
(((((........((..(((((..(((.((.(.(((((((.((((((((((((((((((((((((((.((.((.....)).)).)))))))))))))))))))))))))).))))))).))).)))))))).)).)))))..
-----------------------------------------------tgtgaggttggcattgttg----------------------------------------------------------------------------	7	0,-3
-----------------------------------------------tgtgaggttggcattgttgt---------------------------------------------------------------------------	3	0,-2

>hsa-mir-1295	3p:49-69
aggacauuuugcccagauccguggccuauucagaaauguggccugugaUUAGGCCGCAGAUCUGGGUGAaauguccucc
(((((((((..((((((((.((((((((.(((.(.........).))).)))))))).))))))))..)))))))))..
------------------------------------------------ttaggccgcagatctgggtga----------	11	0,0
------------------------------------------------ttaggccgcagatctgggtgaa---------	3	0,1

>hsa-mir-1296	5p:16-37
accuaccuaacugggUUAGGGCCCUGGCUCCAUCUCCuuuaggaaaaccuucuguggggaguggggcuucgacccuaacccaggugggcugu
.(((((((....(((((((((.(..((((((((..(((.(((((.....))))).)))..))))))))..).))))))))))))))))....
---------------ttagggccctggctccat-----------------------------------------------------------	4	0,-4
---------------ttagggccctggctccatc----------------------------------------------------------	36	0,-3
---------------ttagggccctggctccatct---------------------------------------------------------	12	0,-2
---------------ttagggccctggctccatctc--------------------------------------------------------	13	0,-1
---------------ttagggccctggctccatctcc-------------------------------------------------------	77	0,0
---------------ttagggccctggctccatctcctt-----------------------------------------------------	3	0,2

>hsa-mir-1299	3p:62-83
ccucauggcaguguucuggaauccuacgugagggacaaucauucagacccacguagcagugUUCUGGAAUUCUGUGUGAGGGA
(((((((.(((.((((..((((.(((((((.((..............)))))))))....))))..)))).))))))))))..
-------------------------------------------------------------ttctggaattctgtgtgaggga	2	0,0

>hsa-mir-1301	3p:48-71
ggauuguggggggucgcucuaggcaccgcagcacugugcuggggaugUUGCAGCUGCCUGGGAGUGACUUCacacaguccuc
((((((((.(((((((((((((((((.((((((((.......)).)))))).).))))).))))))))))).))))))))..
-----------------------------------------------ttgcagctgcctgggagtga---------------	4	0,-4
-----------------------------------------------ttgcagctgcctgggagtgac--------------	16	0,-3
-----------------------------------------------ttgcagctgcctgggagtgact-------------	6	0,-2
-----------------------------------------------ttgcagctgcctgggagtgacttc-----------	4	0,0

>hsa-mir-1302-4	3p:77-97
aaugcagaagcacagcuaaaauuugaauuucagauaaacaaauuuuucuuagaauaaguaugucuccaugcaacauUUGGGACAUACUUAUGCUAAAauauuauuuguguuucaucugaaauucaaauucaacuggacauccuguauuuu
(((((((..(..(((....((((((((((((((((..((((((..(..((((.(((((((((((.(((.........)))))))))))))).))))...)..)))))).....))))))))))))))))...)))..)...)))))))..
---------------------tttgaatttcagataaacaa-------------------------------------------------------------------------------------------------------------	5	

>hsa-mir-1303	3p:52-73
ggcugggcaacauagcgagaccucaacucuacaauuuuuuuuuuuuuaaauUUUAGAGACGGGGUCUUGCUCUguugccaggcuuu
((((.(((((((.(((((((((((..(((((.(((((..........))))).)))))..))))))))))).))))))).))))..
--ctgggcaacatagcgagacc----------------------------------------------------------------	7	
---tgggcaacatagcgagac-----------------------------------------------------------------	2	
---tgggcaacatagcgagacc----------------------------------------------------------------	6	
-------------------------------------------------attttagagacggggtcttg-----------------	7	-2,-4
-------------------------------------------------attttagagacggggtcttgctct-------------	3	-2,0
--------------------------------------------------ttttagagacggggtcttg-----------------	11	-1,-4
--------------------------------------------------ttttagagacggggtcttgc----------------	5	-1,-3
--------------------------------------------------ttttagagacggggtcttgct---------------	9	-1,-2
--------------------------------------------------ttttagagacggggtcttgctc--------------	3	-1,-1
--------------------------------------------------ttttagagacggggtcttgctct-------------	5	-1,0
--------------------------------------------------ttttagagacggggtcttgctctg------------	2	-1,1
---------------------------------------------------tttagagacggggtcttgct---------------	3	0,-2
---------------------------------------------------tttagagacggggtcttgctct-------------	2	0,0
---------------------------------------------------tttagagacggggtcttgctctg------------	6	0,1

>hsa-mir-1304	5p:20-41
aaacacuugagcccagcggUUUGAGGCUACAGUGAGAUGUGauccugccacaucucacuguagccucgaaccccugggcucaagugauuca
...(((((((((((((.((((((((((((((((((((((((.......)))))))))))))))))))))))).))))))))))))).....

>hsa-mir-1305	3p:51-72
aagauccugcuguuucuaccauuaguuuugaauguuuauuguaaagauacUUUUCAACUCUAAUGGGAGAGAcagcaggauucucc
..(((((((((((((((.(((((((..(((((....((((.....))))...)))))..))))))).)))))))))))))))....
--------------------------------------------------ttttcaactctaatgggagaga--------------	3	0,0

>hsa-mir-1306	3p:55-72
gugagcagucuccaccaccuccccugcaaacguccaguggugcagagguaauggACGUUGGCUCUGGUGGUGauggacaguccga
.((..(.((((.(((((((......((.((((((((....(((....))).)))))))).))...)))))))..)))).)..)).
--------------ccacctcccctgcaaacgt----------------------------------------------------	3	
--------------ccacctcccctgcaaacgtc---------------------------------------------------	41	
--------------ccacctcccctgcaaacgtcc--------------------------------------------------	23	
--------------ccacctcccctgcaaacgtcca-------------------------------------------------	3	
---------------cacctcccctgcaaacgtc---------------------------------------------------	2	

>hsa-mir-1307	3p:80-101
caucaagacccagcugagucacugucacugccuaccaaucucgaccggaccucgaccggcucgucuguguugccaaucgACUCGGCGUGGCGUCGGUCGUGguagauaggcggucaugcauacgaauuuucagcucuuguucuggugac
(((((..((..(((((((((..(((.((((((((.(.(((.(((((((.((.((.(((..(((..((......))..)))..))))).))..))))))).))).).))))))))...)))...))...)))))))...))..)))))..
----------------------------------------tcgaccggacctcgaccg-------------------------------------------------------------------------------------------	27	
----------------------------------------tcgaccggacctcgaccgg------------------------------------------------------------------------------------------	161	
----------------------------------------tcgaccggacctcgaccggc-----------------------------------------------------------------------------------------	428	
----------------------------------------tcgaccggacctcgaccggct----------------------------------------------------------------------------------------	1394	
----------------------------------------tcgaccggacctcgaccggctc---------------------------------------------------------------------------------------	144	
----------------------------------------tcgaccggacctcgaccggctcg--------------------------------------------------------------------------------------	507	
----------------------------------------tcgaccggacctcgaccggctcgt-------------------------------------------------------------------------------------	4	
------------------------------------------gaccggacctcgaccggct----------------------------------------------------------------------------------------	2	
-------------------------------------------------------------------------------actcggcgtggcgtcggt----------------------------------------------------	89	0,-4
-------------------------------------------------------------------------------actcggcgtggcgtcggtc---------------------------------------------------	8	0,-3
-------------------------------------------------------------------------------actcggcgtggcgtcggtcg--------------------------------------------------	49	0,-2
-------------------------------------------------------------------------------actcggcgtggcgtcggtcgt-------------------------------------------------	49	0,-1
-------------------------------------------------------------------------------actcggcgtggcgtcggtcgtg------------------------------------------------	474	0,0
-------------------------------------------------------------------------------actcggcgtggcgtcggtcgtgg-----------------------------------------------	681	0,1
-------------------------------------------------------------------------------actcggcgtggcgtcggtcgtggt----------------------------------------------	73	0,2
--------------------------------------------------------------------------------ctcggcgtggcgtcggtcg--------------------------------------------------	6	1,-2
--------------------------------------------------------------------------------ctcggcgtggcgtcggtcgt-------------------------------------------------	4	1,-1
--------------------------------------------------------------------------------ctcggcgtggcgtcggtcgtg------------------------------------------------	90	1,0
--------------------------------------------------------------------------------ctcggcgtggcgtcggtcgtgg-----------------------------------------------	226	1,1
--------------------------------------------------------------------------------ctcggcgtggcgtcggtcgtggt----------------------------------------------	44	1,2
---------------------------------------------------------------------------------tcggcgtggcgtcggtcgtg------------------------------------------------	4	2,0
---------------------------------------------------------------------------------tcggcgtggcgtcggtcgtgg-----------------------------------------------	2	2,1

>hsa-mir-130a	mi:21-42;MA:55-76
ugcugcuggccagagcucuuUUCACAUUGUGCUACUGUCUGCaccugucacuagCAGUGCAAUGUUAAAAGGGCAUuggccguguagug
.((((((((((((.((((((((.((((((..((.(((...((....))...))).))..)))))).)))))))).))))))).))))).
-----------------------------------------------------gcagtgcaatgttaaaagggc---------------	2	-1,-2
-----------------------------------------------------gcagtgcaatgttaaaagggcat-------------	6	-1,0
------------------------------------------------------cagtgcaatgttaaaagg-----------------	102	0,-4
------------------------------------------------------cagtgcaatgttaaaaggg----------------	139	0,-3
------------------------------------------------------cagtgcaatgttaaaagggc---------------	761	0,-2
------------------------------------------------------cagtgcaatgttaaaagggca--------------	830	0,-1
------------------------------------------------------cagtgcaatgttaaaagggcat-------------	3196	0,0
------------------------------------------------------cagtgcaatgttaaaagggcatt------------	1672	0,1
-------------------------------------------------------agtgcaatgttaaaaggg----------------	19	1,-3
-------------------------------------------------------agtgcaatgttaaaagggc---------------	238	1,-2
-------------------------------------------------------agtgcaatgttaaaagggca--------------	228	1,-1
-------------------------------------------------------agtgcaatgttaaaagggcat-------------	996	1,0
-------------------------------------------------------agtgcaatgttaaaagggcatt------------	551	1,1

>hsa-mir-130b	mi:13-33;MA:51-72
ggccugcccgacACUCUUUCCCUGUUGCACUACuauaggccgcugggaagCAGUGCAAUGAUGAAAGGGCAUcggucagguc
((((((.((((..(((((((..(((((((((.((.(((....)))...)).)))))))))..)))))))..)))).))))))
------------actctttccctgttgcact---------------------------------------------------	18	0,-2
------------actctttccctgttgcacta--------------------------------------------------	9	0,-1
------------actctttccctgttgcactac-------------------------------------------------	7	0,0
------------actctttccctgttgcactact------------------------------------------------	69	0,1
--------------tctttccctgttgcactact------------------------------------------------	2	2,1
-------------------------------------------------gcagtgcaatgatgaaagggc------------	3	-1,-2
-------------------------------------------------gcagtgcaatgatgaaagggca-----------	4	-1,-1
-------------------------------------------------gcagtgcaatgatgaaagggcat----------	4	-1,0
--------------------------------------------------cagtgcaatgatgaaagg--------------	47	0,-4
--------------------------------------------------cagtgcaatgatgaaaggg-------------	172	0,-3
--------------------------------------------------cagtgcaatgatgaaagggc------------	371	0,-2
--------------------------------------------------cagtgcaatgatgaaagggca-----------	1249	0,-1
--------------------------------------------------cagtgcaatgatgaaagggcat----------	4179	0,0
---------------------------------------------------agtgcaatgatgaaaggg-------------	34	1,-3
---------------------------------------------------agtgcaatgatgaaagggc------------	123	1,-2
---------------------------------------------------agtgcaatgatgaaagggca-----------	485	1,-1
---------------------------------------------------agtgcaatgatgaaagggcat----------	1635	1,0

>hsa-mir-132	mi:23-44;MA:59-80
ccgcccccgcgucuccagggcaACCGUGGCUUUCGAUUGUUACUgugggaacuggaggUAACAGUCUACAGCCAUGGUCGccccgcagcacgcccacgcgc
.(((....((((((.(.((((.(((((((((...((((((((((..(....)....))))))))))...))))))))).)))).).)).))))....))).
---------------------aaccgtggctttcgattgtta-----------------------------------------------------------	7	-1,-2
----------------------accgtggctttcgattgttact---------------------------------------------------------	20	0,0
----------------------------------------------------------taacagtctacagccatg-------------------------	3	0,-4
----------------------------------------------------------taacagtctacagccatgg------------------------	21	0,-3
----------------------------------------------------------taacagtctacagccatggt-----------------------	15	0,-2
----------------------------------------------------------taacagtctacagccatggtc----------------------	34	0,-1
----------------------------------------------------------taacagtctacagccatggtcg---------------------	1042	0,0
-----------------------------------------------------------aacagtctacagccatggtcg---------------------	47	1,0
------------------------------------------------------------acagtctacagccatggtcg---------------------	38	2,0
------------------------------------------------------------acagtctacagccatggtcgc--------------------	3	2,1

>hsa-mir-133a-1	3p:53-74
acaaugcuuugcuagagcugguaaaauggaaccaaaucgccucuucaauggaUUUGGUCCCCUUCAACCAGCUGuagcuaugcauuga
.((((((...((((.(((((((..((.((.((((((((............)))))))).)).))..))))))).))))...)))))).
---------------agctggtaaaatggaacca------------------------------------------------------	2	
---------------agctggtaaaatggaaccaaa----------------------------------------------------	4	
----------------gctggtaaaatggaaccaaatc--------------------------------------------------	3	
----------------------------------------------------tttggtccccttcaaccag-----------------	8	0,-3
----------------------------------------------------tttggtccccttcaaccagc----------------	110	0,-2
----------------------------------------------------tttggtccccttcaaccagct---------------	71	0,-1
----------------------------------------------------tttggtccccttcaaccagctg--------------	201	0,0
----------------------------------------------------tttggtccccttcaaccagctgt-------------	245	0,1
----------------------------------------------------tttggtccccttcaaccagctgta------------	3	0,2
----------------------------------------------------tttggtccccttcaaccagctgtag-----------	4	0,3
-----------------------------------------------------ttggtccccttcaaccagc----------------	10	1,-2
-----------------------------------------------------ttggtccccttcaaccagct---------------	3	1,-1
-----------------------------------------------------ttggtccccttcaaccagctg--------------	17	1,0
-----------------------------------------------------ttggtccccttcaaccagctgt-------------	172	1,1
-----------------------------------------------------ttggtccccttcaaccagctgta------------	4	1,2
-----------------------------------------------------ttggtccccttcaaccagctgtag-----------	32	1,3
------------------------------------------------------tggtccccttcaaccagctgt-------------	2	2,1
------------------------------------------------------tggtccccttcaaccagctgtag-----------	3	2,3

>hsa-mir-133a-2	3p:59-80
gggagccaaaugcuuugcuagagcugguaaaauggaaccaaaucgacuguccaauggaUUUGGUCCCCUUCAACCAGCUGuagcugugcauugauggcgccg
.((.(((((((((...((((.(((((((..((.((.((((((((.(........).)))))))).)).))..))))))).))))...)))))..)))).)).
---------------------agctggtaaaatggaacca--------------------------------------------------------------	2	
---------------------agctggtaaaatggaaccaaa------------------------------------------------------------	4	
----------------------gctggtaaaatggaaccaaatc----------------------------------------------------------	3	
----------------------------------------------------------tttggtccccttcaaccag-------------------------	8	0,-3
----------------------------------------------------------tttggtccccttcaaccagc------------------------	110	0,-2
----------------------------------------------------------tttggtccccttcaaccagct-----------------------	71	0,-1
----------------------------------------------------------tttggtccccttcaaccagctg----------------------	201	0,0
----------------------------------------------------------tttggtccccttcaaccagctgt---------------------	245	0,1
----------------------------------------------------------tttggtccccttcaaccagctgta--------------------	3	0,2
----------------------------------------------------------tttggtccccttcaaccagctgtag-------------------	4	0,3
-----------------------------------------------------------ttggtccccttcaaccagc------------------------	10	1,-2
-----------------------------------------------------------ttggtccccttcaaccagct-----------------------	3	1,-1
-----------------------------------------------------------ttggtccccttcaaccagctg----------------------	17	1,0
-----------------------------------------------------------ttggtccccttcaaccagctgt---------------------	172	1,1
-----------------------------------------------------------ttggtccccttcaaccagctgta--------------------	4	1,2
-----------------------------------------------------------ttggtccccttcaaccagctgtag-------------------	32	1,3
------------------------------------------------------------tggtccccttcaaccagctgt---------------------	2	2,1
------------------------------------------------------------tggtccccttcaaccagctgtag-------------------	3	2,3

>hsa-mir-133b	3p:66-87
ccucagaagaaagaugcccccugcucuggcuggucaaacggaaccaaguccgucuuccugagaggUUUGGUCCCCUUCAACCAGCUAcagcagggcuggcaaugcccaguccuuggaga
.(((.((.((..(.(((((((((((.((((((((..((.((.((((((.((.((((...)))))))))))).)).))..)))))))).)))))))..))))...)....)).)).))).
-----------------------------------------------------------------tttggtccccttcaaccag-----------------------------------	8	0,-3
-----------------------------------------------------------------tttggtccccttcaaccagc----------------------------------	110	0,-2
-----------------------------------------------------------------tttggtccccttcaaccagct---------------------------------	71	0,-1
------------------------------------------------------------------ttggtccccttcaaccagc----------------------------------	10	1,-2
------------------------------------------------------------------ttggtccccttcaaccagct---------------------------------	3	1,-1

>hsa-mir-134	5p:8-29
cagggugUGUGACUGGUUGACCAGAGGGGcaugcacuguguucacccugugggccaccuagucaccaacccuc
.(((((..((((((((.((.(((.((((((((.....))))...)))).)))..)).))))))))..))))).
------gtgtgactggttgaccagagg----------------------------------------------	3	-1,-2
-------tgtgactggttgaccagag-----------------------------------------------	13	0,-3
-------tgtgactggttgaccagagg----------------------------------------------	249	0,-2
-------tgtgactggttgaccagaggg---------------------------------------------	606	0,-1
-------tgtgactggttgaccagagggg--------------------------------------------	1264	0,0
--------gtgactggttgaccagagggg--------------------------------------------	3	1,0

>hsa-mir-135a-1	MA:17-39;mi:56-77
aggccucgcuguucucUAUGGCUUUUUAUUCCUAUGUGAuucuacugcucacucaUAUAGGGAUUGGAGCCGUGGCGcacggcggggaca
.(.(((((((((.(.((((((((((..((((((((((((.............)))))))))))).)))))))))).).))))))))).).
----------------tatggctttttattcctatg------------------------------------------------------	167	0,-3
----------------tatggctttttattcctatgt-----------------------------------------------------	46	0,-2
----------------tatggctttttattcctatgtg----------------------------------------------------	160	0,-1
----------------tatggctttttattcctatgtga---------------------------------------------------	787	0,0
------------------------------------------------------atatagggattggagccgtggc--------------	6	-1,-1

>hsa-mir-135a-2	5p:23-45
agauaaauucacucuagugcuuUAUGGCUUUUUAUUCCUAUGUGAuaguaauaaagucucauguagggauggaagccaugaaauacauugugaaaaauca
.(((...(((((....(((.((((((((((((.((((((((((((.(.(.....).).)))))))))))))))))))))))).)))...)))))..))).
----------------------tatggctttttattcctatg----------------------------------------------------------	167	0,-3
----------------------tatggctttttattcctatgt---------------------------------------------------------	46	0,-2
----------------------tatggctttttattcctatgtg--------------------------------------------------------	160	0,-1
----------------------tatggctttttattcctatgtga-------------------------------------------------------	787	0,0
------------------------------------------------------------atgtagggatggaagccatga-------------------	8	
-------------------------------------------------------------tgtagggatggaagccatga-------------------	6	
-------------------------------------------------------------tgtagggatggaagccatgaa------------------	14	
-------------------------------------------------------------tgtagggatggaagccatgaaa-----------------	4	
-------------------------------------------------------------tgtagggatggaagccatgaaat----------------	3	

>hsa-mir-135b	MA:16-38;mi:55-76
cacucugcuguggccUAUGGCUUUUCAUUCCUAUGUGAuugcugucccaaacucAUGUAGGGCUAAAAGCCAUGGGcuacagugaggggcgagcucc
..(((((((((((((((((((((((...(((((((((((((......)))..))))))))))..))))))))))))))))))).)))).........
---------------tatggcttttcattcctatg--------------------------------------------------------------	61	0,-3
---------------tatggcttttcattcctatgt-------------------------------------------------------------	11	0,-2
---------------tatggcttttcattcctatgtg------------------------------------------------------------	140	0,-1
---------------tatggcttttcattcctatgtga-----------------------------------------------------------	62	0,0
------------------------------------------------------atgtagggctaaaagccatggg---------------------	8	0,0
-------------------------------------------------------tgtagggctaaaagccatggg---------------------	7	1,0

>hsa-mir-136	MA:15-37;mi:49-70
ugagcccucggaggACUCCAUUUGUUUUGAUGAUGGAuucuuaugcucCAUCAUCGUCUCAAAUGAGUCUucagaggguucu
.((((((((.((((((((.(((((...((((((((((.........))))))))))...))))))))))))).)))))))).
------------ggactccatttgttttgatga-------------------------------------------------	2	-2,-4
------------ggactccatttgttttgatgat------------------------------------------------	8	-2,-3
--------------actccatttgttttgatga-------------------------------------------------	2	0,-4
--------------actccatttgttttgatgat------------------------------------------------	2	0,-3
--------------actccatttgttttgatgatg-----------------------------------------------	361	0,-2
--------------actccatttgttttgatgatgg----------------------------------------------	572	0,-1
--------------actccatttgttttgatgatgga---------------------------------------------	53	0,0
---------------ctccatttgttttgatgatgg----------------------------------------------	5	1,-1
----------------tccatttgttttgatgatgg----------------------------------------------	4	2,-1
------------------------------------------------catcatcgtctcaaatgag---------------	36	0,-3
------------------------------------------------catcatcgtctcaaatgagt--------------	12	0,-2
------------------------------------------------catcatcgtctcaaatgagtc-------------	72	0,-1
------------------------------------------------catcatcgtctcaaatgagtct------------	226	0,0
-------------------------------------------------atcatcgtctcaaatgag---------------	9	1,-3
-------------------------------------------------atcatcgtctcaaatgagt--------------	22	1,-2
-------------------------------------------------atcatcgtctcaaatgagtc-------------	10	1,-1
-------------------------------------------------atcatcgtctcaaatgagtct------------	77	1,0
--------------------------------------------------tcatcgtctcaaatgagt--------------	3	2,-2
--------------------------------------------------tcatcgtctcaaatgagtct------------	3	2,0
--------------------------------------------------tcatcgtctcaaatgagtctt-----------	2	2,1

>hsa-mir-137	3p:59-81
gguccucugacucucuucggugacggguauucuuggguggauaauacggauuacguugUUAUUGCUUAAGAAUACGCGUAGucgaggagaguaccagcggca
.(.((.((((((((((((((..(((.(((((((((((..(.(((((((.....)).))))))..))))))))))).)))..)))))))))))..))).))).
----------------------------------------------------------ttattgcttaagaatacgcgt-----------------------	3	0,-2
----------------------------------------------------------ttattgcttaagaatacgcgta----------------------	2	0,-1
----------------------------------------------------------ttattgcttaagaatacgcgtag---------------------	153	0,0
-----------------------------------------------------------tattgcttaagaatacgcgtag---------------------	15	1,0

>hsa-mir-138-1	MA:23-45;mi:63-84
cccuggcauggugugguggggcAGCUGGUGUUGUGAAUCAGGCCGuugccaaucagagaacgGCUACUUCACAACACCAGGGCCacaccacacuacagg
.((((...((((((((((.(((..(((((((((((((...(((((((..(.....)..)))))))..))))))))))))).))).))))))))))))))
----------------------agctggtgttgtgaatcag----------------------------------------------------------	6	0,-4
----------------------agctggtgttgtgaatcagg---------------------------------------------------------	103	0,-3
----------------------agctggtgttgtgaatcaggc--------------------------------------------------------	58	0,-2
----------------------agctggtgttgtgaatcaggccg------------------------------------------------------	20	0,0
----------------------agctggtgttgtgaatcaggccgt-----------------------------------------------------	3	0,1
------------------------------------------------------------cggctacttcacaacaccaggg-----------------	2	-2,-2
--------------------------------------------------------------gctacttcacaacaccaggg-----------------	2	0,-2
--------------------------------------------------------------gctacttcacaacaccagggc----------------	5	0,-1

>hsa-mir-138-2	MA:10-32;mi:57-78
cguugcugcAGCUGGUGUUGUGAAUCAGGCCGacgagcagcgcauccucuuacccgGCUAUUUCACGACACCAGGGUUgcauca
.(.(((.((..(((((((((((((...(((((..(((.((......)))))...)))))..))))))))))))).)).))).).
---------agctggtgttgtgaatcag--------------------------------------------------------	6	0,-4
---------agctggtgttgtgaatcagg-------------------------------------------------------	103	0,-3
---------agctggtgttgtgaatcaggc------------------------------------------------------	58	0,-2
---------agctggtgttgtgaatcaggccg----------------------------------------------------	20	0,0

>hsa-mir-139	5p:7-28;3p:44-65
guguauUCUACAGUGCACGUGUCUCCAGuguggcucggaggcuGGAGACGCGGCCCUGUUGGAGUaac
...((((((((((.((.((((((((((((.(.......).)))))))))))))).))).)))))))..
------tctacagtgcacgtgtct--------------------------------------------	5	0,-4
------tctacagtgcacgtgtctc-------------------------------------------	3	0,-3
------tctacagtgcacgtgtctcc------------------------------------------	66	0,-2
------tctacagtgcacgtgtctcca-----------------------------------------	74	0,-1
------tctacagtgcacgtgtctccag----------------------------------------	261	0,0
------tctacagtgcacgtgtctccagt---------------------------------------	285	0,1
------------------------------------------tggagacgcggccctgttgg------	7	-1,-3
------------------------------------------tggagacgcggccctgttgga-----	109	-1,-2
------------------------------------------tggagacgcggccctgttggag----	67	-1,-1
------------------------------------------tggagacgcggccctgttggagt---	26	-1,0

>hsa-mir-140	5p:23-44;3p:62-82
ugugucucucucuguguccugcCAGUGGUUUUACCCUAUGGUAGguuacgucaugcuguucUACCACAGGGUAGAACCACGGacaggauaccggggcacc
.(((((((.....((((((((((.(((((((((((((.(((((((..(((......)))))))))).))))))))))))))).)))))))).))))))).
---------------------ccagtggttttaccctatgg-----------------------------------------------------------	5	-1,-3
----------------------cagtggttttaccctatg------------------------------------------------------------	14	0,-4
----------------------cagtggttttaccctatgg-----------------------------------------------------------	382	0,-3
----------------------cagtggttttaccctatggt----------------------------------------------------------	69	0,-2
----------------------cagtggttttaccctatggta---------------------------------------------------------	473	0,-1
----------------------cagtggttttaccctatggtag--------------------------------------------------------	2926	0,0
----------------------cagtggttttaccctatggtagg-------------------------------------------------------	17	0,1
-----------------------agtggttttaccctatggta---------------------------------------------------------	26	1,-1
-----------------------agtggttttaccctatggtag--------------------------------------------------------	57	1,0
------------------------------------------------------------ctaccacagggtagaaccacgg------------------	5	-1,0
------------------------------------------------------------ctaccacagggtagaaccacgga-----------------	12	-1,1
-------------------------------------------------------------taccacagggtagaacca---------------------	25	0,-3
-------------------------------------------------------------taccacagggtagaaccac--------------------	13	0,-2
-------------------------------------------------------------taccacagggtagaaccacg-------------------	945	0,-1
-------------------------------------------------------------taccacagggtagaaccacgg------------------	7252	0,0
-------------------------------------------------------------taccacagggtagaaccacgga-----------------	18590	0,1
-------------------------------------------------------------taccacagggtagaaccacggac----------------	2851	0,2
-------------------------------------------------------------taccacagggtagaaccacggaca---------------	526	0,3
-------------------------------------------------------------taccacagggtagaaccacggacag--------------	2	0,4
--------------------------------------------------------------accacagggtagaaccac--------------------	4	1,-2
--------------------------------------------------------------accacagggtagaaccacg-------------------	109	1,-1
--------------------------------------------------------------accacagggtagaaccacgg------------------	1000	1,0
--------------------------------------------------------------accacagggtagaaccacgga-----------------	7532	1,1
--------------------------------------------------------------accacagggtagaaccacggac----------------	5327	1,2
--------------------------------------------------------------accacagggtagaaccacggaca---------------	1078	1,3
--------------------------------------------------------------accacagggtagaaccacggacag--------------	22	1,4
---------------------------------------------------------------ccacagggtagaaccacg-------------------	4	2,-1
---------------------------------------------------------------ccacagggtagaaccacgg------------------	14	2,0
---------------------------------------------------------------ccacagggtagaaccacgga-----------------	244	2,1
---------------------------------------------------------------ccacagggtagaaccacggac----------------	313	2,2
---------------------------------------------------------------ccacagggtagaaccacggaca---------------	46	2,3

>hsa-mir-141	mi:17-38;MA:59-80
cggccggcccugggucCAUCUUCCAGUACAGUGUUGGAuggucuaauugugaagcuccUAACACUGUCUGGUAAAGAUGGcucccggguggguuc
.((((.((((.(((.(((((((((((.(((((((((((...((.......))...))).))))))))))))..)))))))..))))))).)))).
--------------tccatcttccagtacagtgttgg----------------------------------------------------------	2	-2,-1
----------------catcttccagtacagtgtt------------------------------------------------------------	2	0,-3
----------------catcttccagtacagtgttg-----------------------------------------------------------	26	0,-2
----------------catcttccagtacagtgttgg----------------------------------------------------------	1838	0,-1
----------------catcttccagtacagtgttgga---------------------------------------------------------	777	0,0
----------------catcttccagtacagtgttggat--------------------------------------------------------	7	0,1
-----------------atcttccagtacagtgttgg----------------------------------------------------------	9	1,-1
---------------------------------------------------------ctaacactgtctggtaaag-------------------	17	-1,-4
---------------------------------------------------------ctaacactgtctggtaaaga------------------	15	-1,-3
---------------------------------------------------------ctaacactgtctggtaaagat-----------------	18	-1,-2
---------------------------------------------------------ctaacactgtctggtaaagatg----------------	57	-1,-1
---------------------------------------------------------ctaacactgtctggtaaagatgg---------------	7	-1,0
---------------------------------------------------------ctaacactgtctggtaaagatggc--------------	20	-1,1
----------------------------------------------------------taacactgtctggtaaag-------------------	3176	0,-4
----------------------------------------------------------taacactgtctggtaaaga------------------	11371	0,-3
----------------------------------------------------------taacactgtctggtaaagat-----------------	7207	0,-2
----------------------------------------------------------taacactgtctggtaaagatg----------------	58417	0,-1
----------------------------------------------------------taacactgtctggtaaagatgg---------------	13104	0,0
----------------------------------------------------------taacactgtctggtaaagatggc--------------	25703	0,1
----------------------------------------------------------taacactgtctggtaaagatggct-------------	678	0,2
-----------------------------------------------------------aacactgtctggtaaaga------------------	27	1,-3
-----------------------------------------------------------aacactgtctggtaaagat-----------------	17	1,-2
-----------------------------------------------------------aacactgtctggtaaagatg----------------	211	1,-1
-----------------------------------------------------------aacactgtctggtaaagatgg---------------	49	1,0
-----------------------------------------------------------aacactgtctggtaaagatggc--------------	87	1,1
-----------------------------------------------------------aacactgtctggtaaagatggct-------------	4	1,2
------------------------------------------------------------acactgtctggtaaagat-----------------	5	2,-2
------------------------------------------------------------acactgtctggtaaagatg----------------	48	2,-1
------------------------------------------------------------acactgtctggtaaagatgg---------------	6	2,0
------------------------------------------------------------acactgtctggtaaagatggc--------------	17	2,1

>hsa-mir-142	5p:16-36;3p:52-74
gacagugcagucaccCAUAAAGUAGAAAGCACUACUaacagcacuggagggUGUAGUGUUUCCUACUUUAUGGAugaguguacugug
.((((((((.(((.(((((((((((.(((((((((...(..(....)..)..))))))))).))))))))))).))).)))))))).
-------------cccataaagtagaaagca--------------------------------------------------------	472	-2,-5
-------------cccataaagtagaaagcac-------------------------------------------------------	409	-2,-4
-------------cccataaagtagaaagcact------------------------------------------------------	5426	-2,-3
-------------cccataaagtagaaagcacta-----------------------------------------------------	223	-2,-2
-------------cccataaagtagaaagcactac----------------------------------------------------	1752	-2,-1
-------------cccataaagtagaaagcactact---------------------------------------------------	18	-2,0
--------------ccataaagtagaaagcac-------------------------------------------------------	2	-1,-4
--------------ccataaagtagaaagcact------------------------------------------------------	30	-1,-3
--------------ccataaagtagaaagcactac----------------------------------------------------	7	-1,-1
---------------cataaagtagaaagcact------------------------------------------------------	176	0,-3
---------------cataaagtagaaagcacta-----------------------------------------------------	221	0,-2
---------------cataaagtagaaagcactac----------------------------------------------------	349	0,-1
---------------cataaagtagaaagcactact---------------------------------------------------	778	0,0
---------------cataaagtagaaagcactacta--------------------------------------------------	72	0,1
---------------cataaagtagaaagcactactaa-------------------------------------------------	5	0,2
----------------ataaagtagaaagcacta-----------------------------------------------------	6	1,-2
----------------ataaagtagaaagcactac----------------------------------------------------	4	1,-1
----------------ataaagtagaaagcactact---------------------------------------------------	34	1,0
----------------ataaagtagaaagcactacta--------------------------------------------------	5	1,1
---------------------------------------------------tgtagtgtttcctacttt------------------	10	0,-5
---------------------------------------------------tgtagtgtttcctacttta-----------------	20	0,-4
---------------------------------------------------tgtagtgtttcctactttat----------------	123	0,-3
---------------------------------------------------tgtagtgtttcctactttatg---------------	526	0,-2
---------------------------------------------------tgtagtgtttcctactttatgg--------------	16504	0,-1
---------------------------------------------------tgtagtgtttcctactttatgga-------------	23072	0,0
---------------------------------------------------tgtagtgtttcctactttatggat------------	2	0,1
----------------------------------------------------gtagtgtttcctacttta-----------------	24	1,-4
----------------------------------------------------gtagtgtttcctactttat----------------	8	1,-3
----------------------------------------------------gtagtgtttcctactttatg---------------	1051	1,-2
----------------------------------------------------gtagtgtttcctactttatgg--------------	24121	1,-1
----------------------------------------------------gtagtgtttcctactttatgga-------------	35294	1,0
----------------------------------------------------gtagtgtttcctactttatggat------------	256	1,1
----------------------------------------------------gtagtgtttcctactttatggatg-----------	2	1,2
-----------------------------------------------------tagtgtttcctactttatg---------------	7	2,-2
-----------------------------------------------------tagtgtttcctactttatgg--------------	84	2,-1
-----------------------------------------------------tagtgtttcctactttatgga-------------	136	2,0

>hsa-mir-143	mi:27-48;MA:61-81
gcgcagcgcccugucucccagccugaGGUGCAGUGCUGCAUCUCUGGUcaguugggagucUGAGAUGAAGCACUGUAGCUCaggaagagagaaguuguucugcagc
..((((.((....((((.(..((((((.(((((((((.((((((.((((......)).)).)))))).))))))))).))))))..).))))....)).))))...
-------------------------aggtgcagtgctgcatctctg------------------------------------------------------------	23	-1,-2
-------------------------aggtgcagtgctgcatctctgg-----------------------------------------------------------	20	-1,-1
-------------------------aggtgcagtgctgcatctctggt----------------------------------------------------------	2	-1,0
--------------------------ggtgcagtgctgcatctct-------------------------------------------------------------	2	0,-3
--------------------------ggtgcagtgctgcatctctg------------------------------------------------------------	70	0,-2
--------------------------ggtgcagtgctgcatctctgg-----------------------------------------------------------	4266	0,-1
--------------------------ggtgcagtgctgcatctctggt----------------------------------------------------------	167	0,0
--------------------------ggtgcagtgctgcatctctggtc---------------------------------------------------------	55	0,1
---------------------------gtgcagtgctgcatctctggtc---------------------------------------------------------	4	1,1
----------------------------------------------------------tctgagatgaagcactgt------------------------------	6	-2,-5
----------------------------------------------------------tctgagatgaagcactgta-----------------------------	2	-2,-4
----------------------------------------------------------tctgagatgaagcactgtag----------------------------	60	-2,-3
----------------------------------------------------------tctgagatgaagcactgtagc---------------------------	152	-2,-2
----------------------------------------------------------tctgagatgaagcactgtagct--------------------------	63	-2,-1
----------------------------------------------------------tctgagatgaagcactgtagctc-------------------------	77	-2,0
-----------------------------------------------------------ctgagatgaagcactgta-----------------------------	56	-1,-4
-----------------------------------------------------------ctgagatgaagcactgtag----------------------------	1165	-1,-3
-----------------------------------------------------------ctgagatgaagcactgtagc---------------------------	987	-1,-2
-----------------------------------------------------------ctgagatgaagcactgtagct--------------------------	12692	-1,-1
-----------------------------------------------------------ctgagatgaagcactgtagctc-------------------------	3054	-1,0
-----------------------------------------------------------ctgagatgaagcactgtagctca------------------------	228	-1,1
-----------------------------------------------------------ctgagatgaagcactgtagctcag-----------------------	3	-1,2
------------------------------------------------------------tgagatgaagcactgtag----------------------------	121172	0,-3
------------------------------------------------------------tgagatgaagcactgtagc---------------------------	59790	0,-2
------------------------------------------------------------tgagatgaagcactgtagct--------------------------	1349095	0,-1
------------------------------------------------------------tgagatgaagcactgtagctc-------------------------	477101	0,0
------------------------------------------------------------tgagatgaagcactgtagctca------------------------	52619	0,1
------------------------------------------------------------tgagatgaagcactgtagctcag-----------------------	989	0,2
------------------------------------------------------------tgagatgaagcactgtagctcagg----------------------	9	0,3
-------------------------------------------------------------gagatgaagcactgtagc---------------------------	57	1,-2
-------------------------------------------------------------gagatgaagcactgtagct--------------------------	1532	1,-1
-------------------------------------------------------------gagatgaagcactgtagctc-------------------------	774	1,0
-------------------------------------------------------------gagatgaagcactgtagctca------------------------	79	1,1
--------------------------------------------------------------agatgaagcactgtagct--------------------------	96	2,-1
--------------------------------------------------------------agatgaagcactgtagctc-------------------------	899	2,0
--------------------------------------------------------------agatgaagcactgtagctca------------------------	68	2,1
--------------------------------------------------------------agatgaagcactgtagctcag-----------------------	3	2,2
---------------------------------------------------------------gatgaagcactgtagctc-------------------------	3685	3,0
---------------------------------------------------------------gatgaagcactgtagctca------------------------	663	3,1
----------------------------------------------------------------atgaagcactgtagctca------------------------	139	4,1

>hsa-mir-144	mi:15-36;MA:52-71
uggggcccuggcugGGAUAUCAUCAUAUACUGUAAGuuugcgaugagacacUACAGUAUAGAUGAUGUACUaguccgggcaccccc
.(((((((.((((((.((((((((.(((((((((.((((......))))..))))))))))))))))).)))))).)))).)))..
--------------ggatatcatcatatactg------------------------------------------------------	30	0,-4
--------------ggatatcatcatatactgt-----------------------------------------------------	16	0,-3
--------------ggatatcatcatatactgta----------------------------------------------------	395	0,-2
--------------ggatatcatcatatactgtaa---------------------------------------------------	82	0,-1
--------------ggatatcatcatatactgtaag--------------------------------------------------	7000	0,0
--------------ggatatcatcatatactgtaagt-------------------------------------------------	1431	0,1
--------------ggatatcatcatatactgtaagtt------------------------------------------------	22	0,2
---------------gatatcatcatatactgtaag--------------------------------------------------	38	1,0
---------------gatatcatcatatactgtaagt-------------------------------------------------	231	1,1
---------------gatatcatcatatactgtaagtt------------------------------------------------	171	1,2
---------------gatatcatcatatactgtaagttt-----------------------------------------------	4	1,3
--------------------------------------------------ctacagtatagatgatgt------------------	4	-1,-3
--------------------------------------------------ctacagtatagatgatgta-----------------	20	-1,-2
--------------------------------------------------ctacagtatagatgatgtac----------------	18	-1,-1
--------------------------------------------------ctacagtatagatgatgtact---------------	22	-1,0
---------------------------------------------------tacagtatagatgatgta-----------------	97	0,-2
---------------------------------------------------tacagtatagatgatgtac----------------	52	0,-1
---------------------------------------------------tacagtatagatgatgtact---------------	120	0,0
---------------------------------------------------tacagtatagatgatgtacta--------------	2	0,1

>hsa-mir-145	MA:16-38;mi:54-75
caccuuguccucacgGUCCAGUUUUCCCAGGAAUCCCUuagaugcuaagauggGGAUUCCUGGAAAUACUGUUCUugaggucaugguu
.(((.((.(((((.((..((((.((.((((((((((((.............)))))))))))).)).))))..))))))).)).))).
--------------ggtccagttttcccaggaat------------------------------------------------------	4	-1,-4
--------------ggtccagttttcccaggaatc-----------------------------------------------------	2	-1,-3
--------------ggtccagttttcccaggaatcc----------------------------------------------------	6	-1,-2
--------------ggtccagttttcccaggaatccc---------------------------------------------------	10	-1,-1
--------------ggtccagttttcccaggaatccct--------------------------------------------------	5	-1,0
---------------gtccagttttcccaggaa-------------------------------------------------------	1323	0,-5
---------------gtccagttttcccaggaat------------------------------------------------------	1943	0,-4
---------------gtccagttttcccaggaatc-----------------------------------------------------	1477	0,-3
---------------gtccagttttcccaggaatcc----------------------------------------------------	5528	0,-2
---------------gtccagttttcccaggaatccc---------------------------------------------------	4355	0,-1
---------------gtccagttttcccaggaatccct--------------------------------------------------	8570	0,0
---------------gtccagttttcccaggaatccctt-------------------------------------------------	347	0,1
----------------tccagttttcccaggaatc-----------------------------------------------------	5	1,-3
----------------tccagttttcccaggaatcc----------------------------------------------------	18	1,-2
----------------tccagttttcccaggaatccc---------------------------------------------------	16	1,-1
----------------tccagttttcccaggaatccct--------------------------------------------------	67	1,0
----------------tccagttttcccaggaatccctt-------------------------------------------------	5	1,1
----------------tccagttttcccaggaatccctta------------------------------------------------	2	1,2
-----------------ccagttttcccaggaatccc---------------------------------------------------	4	2,-1
-----------------ccagttttcccaggaatccct--------------------------------------------------	29	2,0
-----------------------------------------------------ggattcctggaaatactg-----------------	4	0,-4
-----------------------------------------------------ggattcctggaaatactgt----------------	21	0,-3
-----------------------------------------------------ggattcctggaaatactgtt---------------	38	0,-2
-----------------------------------------------------ggattcctggaaatactgttc--------------	93	0,-1
-----------------------------------------------------ggattcctggaaatactgttct-------------	1149	0,0
-----------------------------------------------------ggattcctggaaatactgttctt------------	36	0,1
------------------------------------------------------gattcctggaaatactgt----------------	2	1,-3
------------------------------------------------------gattcctggaaatactgtt---------------	11	1,-2
------------------------------------------------------gattcctggaaatactgttc--------------	17	1,-1
------------------------------------------------------gattcctggaaatactgttct-------------	139	1,0
------------------------------------------------------gattcctggaaatactgttctt------------	81	1,1
-------------------------------------------------------attcctggaaatactgtt---------------	17	2,-2
-------------------------------------------------------attcctggaaatactgttc--------------	29	2,-1
-------------------------------------------------------attcctggaaatactgttct-------------	1047	2,0
-------------------------------------------------------attcctggaaatactgttctt------------	356	2,1
-------------------------------------------------------attcctggaaatactgttcttg-----------	16	2,2
-------------------------------------------------------attcctggaaatactgttcttga----------	10	2,3

>hsa-mir-1468	5p:13-33
ggugggugguuuCUCCGUUUGCCUGUUUCGCUGaugugcauucaacucauucucagcaaaauaagcaaauggaaaauucguccauc
(((((..(..((.(((((((((.(((((.(((((.(((.........)))..))))).))))).))))))))).))..)..)))))
------------ctccgtttgcctgtttcg--------------------------------------------------------	3	0,-3
------------ctccgtttgcctgtttcgc-------------------------------------------------------	2	0,-2
------------ctccgtttgcctgtttcgct------------------------------------------------------	13	0,-1
------------ctccgtttgcctgtttcgctg-----------------------------------------------------	12	0,0
------------ctccgtttgcctgtttcgctga----------------------------------------------------	25	0,1

>hsa-mir-146a	MA:21-42;mi:57-78
ccgauguguauccucagcuuUGAGAACUGAAUUCCAUGGGUUgugucagugucagaCCUCUGAAAUUCAGUUCUUCAGcugggauaucucugucaucgu
.(((((.((((((.(((((..((((((((((((.((.(((((.((.......))))))).)).)))))))))))).)))))))))))......))))).
-------------------ttgagaactgaattccatgg------------------------------------------------------------	3	-1,-3
-------------------ttgagaactgaattccatggg-----------------------------------------------------------	27	-1,-2
-------------------ttgagaactgaattccatgggt----------------------------------------------------------	90	-1,-1
-------------------ttgagaactgaattccatgggtt---------------------------------------------------------	55	-1,0
--------------------tgagaactgaattccatg-------------------------------------------------------------	92	0,-4
--------------------tgagaactgaattccatgg------------------------------------------------------------	461	0,-3
--------------------tgagaactgaattccatggg-----------------------------------------------------------	2923	0,-2
--------------------tgagaactgaattccatgggt----------------------------------------------------------	18319	0,-1
--------------------tgagaactgaattccatgggtt---------------------------------------------------------	46479	0,0
--------------------tgagaactgaattccatgggttg--------------------------------------------------------	2575	0,1
--------------------tgagaactgaattccatgggttgt-------------------------------------------------------	857	0,2
---------------------gagaactgaattccatggg-----------------------------------------------------------	8	1,-2
---------------------gagaactgaattccatgggt----------------------------------------------------------	45	1,-1
---------------------gagaactgaattccatgggtt---------------------------------------------------------	118	1,0
---------------------gagaactgaattccatgggttg--------------------------------------------------------	73	1,1
---------------------gagaactgaattccatgggttgt-------------------------------------------------------	28	1,2
----------------------agaactgaattccatgggtt---------------------------------------------------------	6	2,0
----------------------agaactgaattccatgggttg--------------------------------------------------------	7	2,1
----------------------agaactgaattccatgggttgt-------------------------------------------------------	9	2,2
----------------------agaactgaattccatgggttgtg------------------------------------------------------	7	2,3
------------------------------------------------------gacctctgaaattcagttcttc-----------------------	7	-2,-2
-------------------------------------------------------acctctgaaattcagttcttc-----------------------	2	-1,-2
----------------------------------------------------------tctgaaattcagttcttc-----------------------	6	2,-2
----------------------------------------------------------tctgaaattcagttcttca----------------------	24	2,-1
----------------------------------------------------------tctgaaattcagttcttcag---------------------	25	2,0

>hsa-mir-146b	5p:9-30;3p:45-66
ccuggcacUGAGAACUGAAUUCCAUAGGCUgugagcucuagcaaUGCCCUGUGGACUCAGUUCUGGugcccgg
((.((((((.((((((((..((((((((..((..((....)).))..)))))))).)))))))))))))).))
-------ctgagaactgaattccat------------------------------------------------	6	-1,-5
-------ctgagaactgaattccataggctg------------------------------------------	4	-1,1
-------ctgagaactgaattccataggctgt-----------------------------------------	21	-1,2
--------tgagaactgaattccata-----------------------------------------------	21	0,-4
--------tgagaactgaattccatag----------------------------------------------	336	0,-3
--------tgagaactgaattccatagg---------------------------------------------	1094	0,-2
--------tgagaactgaattccataggc--------------------------------------------	8521	0,-1
--------tgagaactgaattccataggct-------------------------------------------	31200	0,0
--------tgagaactgaattccataggctg------------------------------------------	18990	0,1
--------tgagaactgaattccataggctgt-----------------------------------------	21914	0,2
---------gagaactgaattccataggc--------------------------------------------	13	1,-1
---------gagaactgaattccataggct-------------------------------------------	56	1,0
---------gagaactgaattccataggctg------------------------------------------	34	1,1
---------gagaactgaattccataggctgt-----------------------------------------	57	1,2
--------------------------------------------tgccctgtggactcagttctgg-------	21	0,0
--------------------------------------------tgccctgtggactcagttctggt------	42	0,1
---------------------------------------------gccctgtggactcagttctg--------	2	1,-1
---------------------------------------------gccctgtggactcagttctgg-------	10	1,0
---------------------------------------------gccctgtggactcagttctggt------	57	1,1

>hsa-mir-147b	3p:49-70
uauaaaucuaguggaaacauuucugcacaaacuagauucuggacaccaGUGUGCGGAAAUGCUUCUGCUAcauuuuuagg
((.((((.(((..(((.((((((((((((.........((((...)))))))))))))))).)))..))).)))).))..
-----------tggaaacatttctgcacaaactag---------------------------------------------	3	
-----------------------------------------------agtgtgcggaaatgcttctg-------------	15	-1,-3
-----------------------------------------------agtgtgcggaaatgcttctgct-----------	2	-1,-1
------------------------------------------------gtgtgcggaaatgcttct--------------	2	0,-4
------------------------------------------------gtgtgcggaaatgcttctg-------------	148	0,-3
------------------------------------------------gtgtgcggaaatgcttctgct-----------	9	0,-1
-------------------------------------------------tgtgcggaaatgcttctg-------------	3	1,-3
-------------------------------------------------tgtgcggaaatgcttctgct-----------	2	1,-1

>hsa-mir-148a	mi:6-27;MA:44-65
gaggcAAAGUUCUGAGACACUCCGACUcugaguaugauagaagUCAGUGCACUACAGAACUUUGUcuc
((((((((((((((((.((((..(((((((.......))).))))))))..)).))))))))))))))
----caaagttctgagacactccg--------------------------------------------	59	-1,-3
----caaagttctgagacactccga-------------------------------------------	636	-1,-2
----caaagttctgagacactccgac------------------------------------------	248	-1,-1
----caaagttctgagacactccgact-----------------------------------------	252	-1,0
-----aaagttctgagacactcc---------------------------------------------	16	0,-4
-----aaagttctgagacactccg--------------------------------------------	767	0,-3
-----aaagttctgagacactccga-------------------------------------------	11624	0,-2
-----aaagttctgagacactccgac------------------------------------------	3540	0,-1
-----aaagttctgagacactccgact-----------------------------------------	7301	0,0
------aagttctgagacactccg--------------------------------------------	2	1,-3
------aagttctgagacactccga-------------------------------------------	34	1,-2
------aagttctgagacactccgac------------------------------------------	9	1,-1
------aagttctgagacactccgact-----------------------------------------	39	1,0
-------agttctgagacactccga-------------------------------------------	2	2,-2
------------------------------------------gtcagtgcactacagaac--------	2	-1,-5
------------------------------------------gtcagtgcactacagaact-------	5	-1,-4
------------------------------------------gtcagtgcactacagaactt------	12	-1,-3
------------------------------------------gtcagtgcactacagaacttt-----	45	-1,-2
------------------------------------------gtcagtgcactacagaactttg----	174	-1,-1
------------------------------------------gtcagtgcactacagaactttgt---	628	-1,0
------------------------------------------gtcagtgcactacagaactttgtc--	2	-1,1
-------------------------------------------tcagtgcactacagaact-------	3436	0,-4
-------------------------------------------tcagtgcactacagaactt------	8503	0,-3
-------------------------------------------tcagtgcactacagaacttt-----	48710	0,-2
-------------------------------------------tcagtgcactacagaactttg----	946478	0,-1
-------------------------------------------tcagtgcactacagaactttgt---	1726839	0,0
-------------------------------------------tcagtgcactacagaactttgtc--	125342	0,1
-------------------------------------------tcagtgcactacagaactttgtct-	13461	0,2
--------------------------------------------cagtgcactacagaactt------	9	1,-3
--------------------------------------------cagtgcactacagaacttt-----	77	1,-2
--------------------------------------------cagtgcactacagaactttg----	1532	1,-1
--------------------------------------------cagtgcactacagaactttgt---	3098	1,0
--------------------------------------------cagtgcactacagaactttgtc--	315	1,1
--------------------------------------------cagtgcactacagaactttgtct-	32	1,2
---------------------------------------------agtgcactacagaacttt-----	78	2,-2
---------------------------------------------agtgcactacagaactttg----	1997	2,-1
---------------------------------------------agtgcactacagaactttgt---	3942	2,0
---------------------------------------------agtgcactacagaactttgtc--	242	2,1
---------------------------------------------agtgcactacagaactttgtct-	31	2,2

>hsa-mir-148b	mi:25-46;MA:63-84
caagcacgauuagcauuugaggugAAGUUCUGUUAUACACUCAGGCuguggcucucugaaagUCAGUGCAUCACAGAACUUUGUcucgaaagcuuucua
.......((..(((.(((((((..(((((((((.((.((((..((((....(.....)..)))))))).)).)))))))))..))))))).))).))..
----------------------tgaagttctgttatacactcag-------------------------------------------------------	7	-2,-2
----------------------tgaagttctgttatacactcagg------------------------------------------------------	6	-2,-1
-----------------------gaagttctgttatacactca--------------------------------------------------------	5	-1,-3
-----------------------gaagttctgttatacactcag-------------------------------------------------------	27	-1,-2
-----------------------gaagttctgttatacactcagg------------------------------------------------------	239	-1,-1
-----------------------gaagttctgttatacactcaggc-----------------------------------------------------	331	-1,0
-----------------------gaagttctgttatacactcaggct----------------------------------------------------	83	-1,1
------------------------aagttctgttatacactcag-------------------------------------------------------	2	0,-2
------------------------aagttctgttatacactcagg------------------------------------------------------	14	0,-1
------------------------aagttctgttatacactcaggc-----------------------------------------------------	16	0,0
------------------------aagttctgttatacactcaggct----------------------------------------------------	16	0,1
--------------------------------------------------------------tcagtgcatcacagaact-------------------	9	0,-4
--------------------------------------------------------------tcagtgcatcacagaactt------------------	24	0,-3
--------------------------------------------------------------tcagtgcatcacagaacttt-----------------	177	0,-2
--------------------------------------------------------------tcagtgcatcacagaactttg----------------	20591	0,-1
--------------------------------------------------------------tcagtgcatcacagaactttgt---------------	10934	0,0
--------------------------------------------------------------tcagtgcatcacagaactttgtc--------------	15	0,1
--------------------------------------------------------------tcagtgcatcacagaactttgtct-------------	10	0,2
---------------------------------------------------------------cagtgcatcacagaactttg----------------	39	1,-1
---------------------------------------------------------------cagtgcatcacagaactttgt---------------	13	1,0
----------------------------------------------------------------agtgcatcacagaactttg----------------	44	2,-1
----------------------------------------------------------------agtgcatcacagaactttgt---------------	38	2,0

>hsa-mir-149	MA:15-37;mi:56-76
gccggcgcccgagcUCUGGCUCCGUGUCUUCACUCCCgugcuuguccgaggagggAGGGAGGGACGGGGGCUGUGCuggggcagcugga
.(((((((((.(((.(.(.((((((.(((((.(((((.(.(((....))).))))))))))).)))))).).).))).)))).))))).
--------------tctggctccgtgtcttca---------------------------------------------------------	2	0,-5
--------------tctggctccgtgtcttcac--------------------------------------------------------	10	0,-4
--------------tctggctccgtgtcttcact-------------------------------------------------------	627	0,-3
--------------tctggctccgtgtcttcactc------------------------------------------------------	154	0,-2
--------------tctggctccgtgtcttcactcc-----------------------------------------------------	367	0,-1
--------------tctggctccgtgtcttcactccc----------------------------------------------------	305	0,0

>hsa-mir-150	MA:16-37;mi:51-72
cuccccauggcccugUCUCCCAACCCUUGUACCAGUGcugggcucagaccCUGGUACAGGCCUGGGGGACAGggaccuggggac
.((((((.((((((((((((((..(((.(((((((.((((....))).).))))))))))..)))))))))))).)))))))).
-------------tgtctcccaacccttgtacc---------------------------------------------------	5	-2,-4
-------------tgtctcccaacccttgtaccagt------------------------------------------------	22	-2,-1
-------------tgtctcccaacccttgtaccagtg-----------------------------------------------	2	-2,0
---------------tctcccaacccttgtacc---------------------------------------------------	4	0,-4
---------------tctcccaacccttgtacca--------------------------------------------------	12	0,-3
---------------tctcccaacccttgtaccag-------------------------------------------------	135	0,-2
---------------tctcccaacccttgtaccagt------------------------------------------------	525	0,-1
---------------tctcccaacccttgtaccagtg-----------------------------------------------	2500	0,0
---------------tctcccaacccttgtaccagtgc----------------------------------------------	21	0,1
----------------ctcccaacccttgtaccagt------------------------------------------------	2	1,-1
----------------ctcccaacccttgtaccagtg-----------------------------------------------	7	1,0
-----------------tcccaacccttgtaccagt------------------------------------------------	4	2,-1
-----------------tcccaacccttgtaccagtg-----------------------------------------------	17	2,0
--------------------------------------------------ctggtacaggcctggggga---------------	3	0,-3
--------------------------------------------------ctggtacaggcctgggggac--------------	19	0,-2
--------------------------------------------------ctggtacaggcctgggggaca-------------	13	0,-1

>hsa-mir-151	5p:11-31;3p:47-67
uuuccugcccUCGAGGAGCUCACAGUCUAGUaugucucauccccuaCUAGACUGAAGCUCCUUGAGGacagggauggucauacucaccuc
.((((((.((((((((((((..((((((((((.(........).)))))))))).)))))))))))).))))))................
---------ctcgaggagctcacagtctag------------------------------------------------------------	11	-1,-1
---------ctcgaggagctcacagtctagt-----------------------------------------------------------	136	-1,0
---------ctcgaggagctcacagtctagta----------------------------------------------------------	12	-1,1
----------tcgaggagctcacagtct--------------------------------------------------------------	13	0,-3
----------tcgaggagctcacagtcta-------------------------------------------------------------	17	0,-2
----------tcgaggagctcacagtctag------------------------------------------------------------	1095	0,-1
----------tcgaggagctcacagtctagt-----------------------------------------------------------	4953	0,0
----------tcgaggagctcacagtctagta----------------------------------------------------------	1343	0,1
----------tcgaggagctcacagtctagtat---------------------------------------------------------	32	0,2
----------tcgaggagctcacagtctagtatg--------------------------------------------------------	2	0,3
-----------cgaggagctcacagtctagt-----------------------------------------------------------	10	1,0
-----------cgaggagctcacagtctagta----------------------------------------------------------	3	1,1
-----------cgaggagctcacagtctagtat---------------------------------------------------------	3	1,2
-----------cgaggagctcacagtctagtatg--------------------------------------------------------	14	1,3
------------gaggagctcacagtctag------------------------------------------------------------	2	2,-1
------------gaggagctcacagtctagt-----------------------------------------------------------	31	2,0
------------gaggagctcacagtctagta----------------------------------------------------------	4	2,1
--------------------------------------------tactagactgaagctcctt---------------------------	2	-2,-4
--------------------------------------------tactagactgaagctccttg--------------------------	28	-2,-3
--------------------------------------------tactagactgaagctccttga-------------------------	243	-2,-2
--------------------------------------------tactagactgaagctccttgag------------------------	1878	-2,-1
--------------------------------------------tactagactgaagctccttgagg-----------------------	2199	-2,0
--------------------------------------------tactagactgaagctccttgagga----------------------	80	-2,1
---------------------------------------------actagactgaagctccttga-------------------------	32	-1,-2
---------------------------------------------actagactgaagctccttgag------------------------	309	-1,-1
---------------------------------------------actagactgaagctccttgagg-----------------------	654	-1,0
---------------------------------------------actagactgaagctccttgagga----------------------	63	-1,1
----------------------------------------------ctagactgaagctccttg--------------------------	87	0,-3
----------------------------------------------ctagactgaagctccttga-------------------------	937	0,-2
----------------------------------------------ctagactgaagctccttgag------------------------	7905	0,-1
----------------------------------------------ctagactgaagctccttgagg-----------------------	32223	0,0
----------------------------------------------ctagactgaagctccttgagga----------------------	14357	0,1
----------------------------------------------ctagactgaagctccttgaggac---------------------	43	0,2
----------------------------------------------ctagactgaagctccttgaggaca--------------------	13	0,3
-----------------------------------------------tagactgaagctccttga-------------------------	3	1,-2
-----------------------------------------------tagactgaagctccttgag------------------------	42	1,-1
-----------------------------------------------tagactgaagctccttgagg-----------------------	277	1,0
-----------------------------------------------tagactgaagctccttgagga----------------------	121	1,1
-----------------------------------------------tagactgaagctccttgaggac---------------------	4	1,2
-----------------------------------------------tagactgaagctccttgaggaca--------------------	10	1,3
------------------------------------------------agactgaagctccttgag------------------------	12	2,-1
------------------------------------------------agactgaagctccttgagg-----------------------	12	2,0
------------------------------------------------agactgaagctccttgagga----------------------	6	2,1
------------------------------------------------agactgaagctccttgaggac---------------------	24	2,2
------------------------------------------------agactgaagctccttgaggaca--------------------	12	2,3

>hsa-mir-152	3p:54-74
ugucccccccggcccagguucugugauacacuccgacucgggcucuggagcagUCAGUGCAUGACAGAACUUGGgcccggaaggacc
.((((..((.((((((((((((((.((.((((..((((...(((....))))))))))).)).)))))))))))))).))..)))).
--------------caggttctgtgatacactccgact-------------------------------------------------	2	
---------------aggttctgtgatacactccga---------------------------------------------------	3	
---------------aggttctgtgatacactccgac--------------------------------------------------	2	
---------------aggttctgtgatacactccgact-------------------------------------------------	8	
----------------------------------------------------gtcagtgcatgacagaacttg--------------	2	-1,-1
----------------------------------------------------gtcagtgcatgacagaacttgg-------------	72	-1,0
-----------------------------------------------------tcagtgcatgacagaact----------------	6	0,-3
-----------------------------------------------------tcagtgcatgacagaactt---------------	16	0,-2
-----------------------------------------------------tcagtgcatgacagaacttg--------------	254	0,-1
-----------------------------------------------------tcagtgcatgacagaacttgg-------------	8773	0,0
-----------------------------------------------------tcagtgcatgacagaacttggg------------	4418	0,1
-----------------------------------------------------tcagtgcatgacagaacttgggc-----------	4	0,2
------------------------------------------------------cagtgcatgacagaacttgg-------------	9	1,0
-------------------------------------------------------agtgcatgacagaacttgg-------------	100	2,0
-------------------------------------------------------agtgcatgacagaacttggg------------	66	2,1

>hsa-mir-153-1	3p:54-75
cucacagcugccagugucauuuuugugaucugcagcuaguauucucacuccagUUGCAUAGUCACAAAAGUGAUCauuggcagguguggc
.(((((.((((((((((((((((((((((.((((((((((......)))..)))))))..))))))))))))).))))))))).))))).
-----------------------------------------------------ttgcatagtcacaaaagt-------------------	4	0,-4
-----------------------------------------------------ttgcatagtcacaaaagtg------------------	13	0,-3
-----------------------------------------------------ttgcatagtcacaaaagtga-----------------	47	0,-2
-----------------------------------------------------ttgcatagtcacaaaagtgat----------------	110	0,-1
-----------------------------------------------------ttgcatagtcacaaaagtgatc---------------	112	0,0
-----------------------------------------------------ttgcatagtcacaaaagtgatca--------------	2	0,1
-----------------------------------------------------ttgcatagtcacaaaagtgatcat-------------	4	0,2
------------------------------------------------------tgcatagtcacaaaagtgat----------------	7	1,-1
------------------------------------------------------tgcatagtcacaaaagtgatc---------------	5	1,0

>hsa-mir-153-2	3p:53-74
agcgguggccagugucauuuuugugauguugcagcuaguaauaugagcccagUUGCAUAGUCACAAAAGUGAUCauuggaaacugug
.(((((..(((((((((((((((((((..(((((((.((.......))..)))))))..))))))))))))).))))))..))))).
-------------gtcatttttgtgatgttgcag-----------------------------------------------------	220	
-------------gtcatttttgtgatgttgcagc----------------------------------------------------	5	
-------------gtcatttttgtgatgttgcagct---------------------------------------------------	8	
----------------------------------------------------ttgcatagtcacaaaagt-----------------	4	0,-4
----------------------------------------------------ttgcatagtcacaaaagtg----------------	13	0,-3
----------------------------------------------------ttgcatagtcacaaaagtga---------------	47	0,-2
----------------------------------------------------ttgcatagtcacaaaagtgat--------------	110	0,-1
----------------------------------------------------ttgcatagtcacaaaagtgatc-------------	112	0,0
----------------------------------------------------ttgcatagtcacaaaagtgatca------------	2	0,1
----------------------------------------------------ttgcatagtcacaaaagtgatcat-----------	4	0,2
-----------------------------------------------------tgcatagtcacaaaagtgat--------------	7	1,-1
-----------------------------------------------------tgcatagtcacaaaagtgatc-------------	5	1,0

>hsa-mir-1537	3p:40-61
acagcuguaauuagucaguuuucuguccuguccacacagAAAACCGUCUAGUUACAGUUGU
((((((((((((((.(.(((((((((.........))))))))).).))))))))))))))
-------------------------------------agaaaaccgtctagttacag----	2	-2,-4

>hsa-mir-154	MA:15-36;mi:51-72
gugguacuugaagaUAGGUUAUCCGUGUUGCCUUCGcuuuauuugugacgAAUCAUACACGGUUGACCUAUUuuucaguaccaa
.(((((((.((((((((((((.((((((....(((((.........).))))....)))))).)))))))))))).))))))).
--------------taggttatccgtgttgccttc-------------------------------------------------	2	0,-1
--------------taggttatccgtgttgccttcg------------------------------------------------	29	0,0
--------------------------------------------------aatcatacacggttgacctatt------------	11	0,0

>hsa-mir-155	MA:4-26;mi:43-64
cugUUAAUGCUAAUCGUGAUAGGGGUuuuugccuccaacugaCUCCUACAUAUUAGCAUUAACAg
((((((((((((((.(((.((((((((.(((....)))..)))))))))))))))))))))))))
---ttaatgctaatcgtgata--------------------------------------------	7	0,-5
---ttaatgctaatcgtgatag-------------------------------------------	171	0,-4
---ttaatgctaatcgtgatagg------------------------------------------	3004	0,-3
---ttaatgctaatcgtgataggg-----------------------------------------	3470	0,-2
---ttaatgctaatcgtgatagggg----------------------------------------	2992	0,-1
---ttaatgctaatcgtgataggggt---------------------------------------	724	0,0
---ttaatgctaatcgtgataggggtt--------------------------------------	160	0,1
---ttaatgctaatcgtgataggggttt-------------------------------------	12	0,2
---ttaatgctaatcgtgataggggtttt------------------------------------	4	0,3
----taatgctaatcgtgatag-------------------------------------------	9	1,-4
----taatgctaatcgtgatagg------------------------------------------	259	1,-3
----taatgctaatcgtgataggg-----------------------------------------	93	1,-2
----taatgctaatcgtgatagggg----------------------------------------	56	1,-1
----taatgctaatcgtgataggggt---------------------------------------	30	1,0
----taatgctaatcgtgataggggtt--------------------------------------	3	1,1
-----aatgctaatcgtgatagg------------------------------------------	311	2,-3
-----aatgctaatcgtgataggg-----------------------------------------	91	2,-2
-----aatgctaatcgtgatagggg----------------------------------------	28	2,-1
-----aatgctaatcgtgataggggt---------------------------------------	20	2,0
-----aatgctaatcgtgataggggtt--------------------------------------	5	2,1
------------------------------------------ctcctacatattagcattaaca-	3	0,0

>hsa-mir-15a	MA:14-35;mi:51-72
ccuuggaguaaagUAGCAGCACAUAAUGGUUUGUGgauuuugaaaaggugCAGGCCAUAUUGUGCUGCCUCAaaaauacaagg
(((((.......(..((((((((..((((((((((..((.....))..))))))))))..))))))))..).......)))))
-------------tagcagcacataatggtt----------------------------------------------------	11	0,-4
-------------tagcagcacataatggttt---------------------------------------------------	21	0,-3
-------------tagcagcacataatggtttg--------------------------------------------------	289	0,-2
-------------tagcagcacataatggtttgt-------------------------------------------------	305	0,-1
-------------tagcagcacataatggtttgtg------------------------------------------------	342	0,0
-------------tagcagcacataatggtttgtgg-----------------------------------------------	537	0,1
-------------tagcagcacataatggtttgtgga----------------------------------------------	816	0,2
--------------agcagcacataatggtttg--------------------------------------------------	3	1,-2
--------------agcagcacataatggtttgtg------------------------------------------------	4	1,0
--------------agcagcacataatggtttgtgg-----------------------------------------------	4	1,1
--------------agcagcacataatggtttgtgga----------------------------------------------	3	1,2

>hsa-mir-15b	MA:20-41;mi:58-79
uugaggccuuaaaguacugUAGCAGCACAUCAUGGUUUACAugcuacagucaagaugCGAAUCAUUAUUUGCUGCUCUAgaaauuuaaggaaauucau
.((((.(((((((...(((.(((((((.((.((((((..(((.((.......)))))..)))))).)).))))))).)))...)))))))...)))).
-------------------tagcagcacatcatggtt-------------------------------------------------------------	317	0,-4
-------------------tagcagcacatcatggttt------------------------------------------------------------	901	0,-3
-------------------tagcagcacatcatggttta-----------------------------------------------------------	767	0,-2
-------------------tagcagcacatcatggtttac----------------------------------------------------------	185	0,-1
-------------------tagcagcacatcatggtttaca---------------------------------------------------------	579	0,0
--------------------agcagcacatcatggttt------------------------------------------------------------	2	1,-3
--------------------agcagcacatcatggtttaca---------------------------------------------------------	2	1,0
---------------------gcagcacatcatggttta-----------------------------------------------------------	2	2,-2
---------------------------------------------------------cgaatcattatttgctgct----------------------	6	0,-3
---------------------------------------------------------cgaatcattatttgctgctc---------------------	2	0,-2
---------------------------------------------------------cgaatcattatttgctgctct--------------------	32	0,-1
---------------------------------------------------------cgaatcattatttgctgctcta-------------------	11	0,0
---------------------------------------------------------cgaatcattatttgctgctctaga-----------------	2	0,2

>hsa-mir-16-1	MA:14-35;mi:56-77
gucagcagugccuUAGCAGCACGUAAAUAUUGGCGuuaagauucuaaaauuaucuCCAGUAUUAACUGUGCUGCUGAaguaagguugac
((((((..(((.((((((((((((.((((((((.(.(((..........))).).)))))))).)).)))))))))).)))..))))))
-------------tagcagcacgtaaatatt----------------------------------------------------------	6	0,-4
-------------tagcagcacgtaaatattg---------------------------------------------------------	60	0,-3
-------------tagcagcacgtaaatattgg--------------------------------------------------------	3156	0,-2
-------------tagcagcacgtaaatattggc-------------------------------------------------------	773	0,-1
-------------tagcagcacgtaaatattggcg------------------------------------------------------	5913	0,0
-------------tagcagcacgtaaatattggcgt-----------------------------------------------------	409	0,1
-------------tagcagcacgtaaatattggcgtt----------------------------------------------------	17	0,2
--------------agcagcacgtaaatattgg--------------------------------------------------------	27	1,-2
--------------agcagcacgtaaatattggc-------------------------------------------------------	5	1,-1
--------------agcagcacgtaaatattggcg------------------------------------------------------	21	1,0
--------------agcagcacgtaaatattggcgt-----------------------------------------------------	3	1,1
---------------gcagcacgtaaatattgg--------------------------------------------------------	2	2,-2
---------------gcagcacgtaaatattggcg------------------------------------------------------	3	2,0
-------------------------------------------------------ccagtattaactgtgctgctg-------------	5	0,-1
-------------------------------------------------------ccagtattaactgtgctgctga------------	18	0,0

>hsa-mir-16-2	MA:10-31;mi:53-74
guuccacucUAGCAGCACGUAAAUAUUGGCGuagugaaauauauauuaaacaCCAAUAUUACUGUGCUGCUUUAgugugac
((..((((..(((((((((..((((((((.((..(((........))).)).))))))))..)))))))))..))))..))
--------ctagcagcacgtaaatattgg----------------------------------------------------	3	-1,-2
---------tagcagcacgtaaatatt------------------------------------------------------	6	0,-4
---------tagcagcacgtaaatattg-----------------------------------------------------	60	0,-3
---------tagcagcacgtaaatattgg----------------------------------------------------	3156	0,-2
---------tagcagcacgtaaatattggc---------------------------------------------------	773	0,-1
---------tagcagcacgtaaatattggcg--------------------------------------------------	5913	0,0
---------tagcagcacgtaaatattggcgt-------------------------------------------------	409	0,1
---------tagcagcacgtaaatattggcgta------------------------------------------------	8	0,2
---------tagcagcacgtaaatattggcgtag-----------------------------------------------	2	0,3
----------agcagcacgtaaatattgg----------------------------------------------------	27	1,-2
----------agcagcacgtaaatattggc---------------------------------------------------	5	1,-1
----------agcagcacgtaaatattggcg--------------------------------------------------	21	1,0
----------agcagcacgtaaatattggcgt-------------------------------------------------	3	1,1
-----------gcagcacgtaaatattgg----------------------------------------------------	2	2,-2
-----------gcagcacgtaaatattggcg--------------------------------------------------	3	2,0
---------------------------------------------------accaatattactgtgctg------------	6	-1,-5
---------------------------------------------------accaatattactgtgctgc-----------	4	-1,-4
---------------------------------------------------accaatattactgtgctgct----------	47	-1,-3
---------------------------------------------------accaatattactgtgctgctt---------	28	-1,-2
---------------------------------------------------accaatattactgtgctgcttt--------	32	-1,-1
---------------------------------------------------accaatattactgtgctgcttta-------	3	-1,0
----------------------------------------------------ccaatattactgtgctgct----------	3	0,-3
----------------------------------------------------ccaatattactgtgctgcttt--------	2	0,-1
----------------------------------------------------ccaatattactgtgctgcttta-------	9	0,0

>hsa-mir-17	MA:14-36;mi:51-72
gucagaauaauguCAAAGUGCUUACAGUGCAGGUAGugauaugugcaucuACUGCAGUGAAGGCACUUGUAGcauuauggugac
((((..(((((((..((((((((.((.(((((.(((((.......)).)))))))).)).))))))))...)))))))..))))
------------tcaaagtgcttacagtgcag----------------------------------------------------	3	-1,-4
------------tcaaagtgcttacagtgcagg---------------------------------------------------	23	-1,-3
------------tcaaagtgcttacagtgcaggt--------------------------------------------------	50	-1,-2
------------tcaaagtgcttacagtgcaggta-------------------------------------------------	18	-1,-1
------------tcaaagtgcttacagtgcaggtag------------------------------------------------	29	-1,0
-------------caaagtgcttacagtgcag----------------------------------------------------	8	0,-4
-------------caaagtgcttacagtgcagg---------------------------------------------------	79	0,-3
-------------caaagtgcttacagtgcaggt--------------------------------------------------	182	0,-2
-------------caaagtgcttacagtgcaggta-------------------------------------------------	137	0,-1
-------------caaagtgcttacagtgcaggtag------------------------------------------------	2935	0,0
-------------caaagtgcttacagtgcaggtagt-----------------------------------------------	35	0,1
--------------aaagtgcttacagtgcagg---------------------------------------------------	3	1,-3
--------------aaagtgcttacagtgcaggt--------------------------------------------------	8	1,-2
--------------aaagtgcttacagtgcaggta-------------------------------------------------	6	1,-1
--------------aaagtgcttacagtgcaggtag------------------------------------------------	99	1,0
--------------aaagtgcttacagtgcaggtagt-----------------------------------------------	5	1,1
--------------------------------------------------actgcagtgaaggcacttg---------------	37	0,-3
--------------------------------------------------actgcagtgaaggcacttgt--------------	6	0,-2
--------------------------------------------------actgcagtgaaggcacttgta-------------	11	0,-1
--------------------------------------------------actgcagtgaaggcacttgtag------------	1601	0,0
--------------------------------------------------actgcagtgaaggcacttgtagc-----------	29	0,1
--------------------------------------------------actgcagtgaaggcacttgtagca----------	2	0,2
---------------------------------------------------ctgcagtgaaggcacttgtag------------	33	1,0
---------------------------------------------------ctgcagtgaaggcacttgtagc-----------	2	1,1

>hsa-mir-181a-1	MA:24-46;mi:64-85
ugaguuuugagguugcuucagugAACAUUCAACGCUGUCGGUGAGUuuggaauuaaaaucaaaACCAUCGACCGUUGAUUGUACCcuauggcuaaccaucaucuacucca
.((((..((((((((((..((.(.(((.((((((..(((((((.((((.((.......)).))))))))))))))))).))).).))..))).)))).)))...))))..
-----------------------aacattcaacgctgtcgg---------------------------------------------------------------------	89	0,-5
-----------------------aacattcaacgctgtcggt--------------------------------------------------------------------	173	0,-4
-----------------------aacattcaacgctgtcggtg-------------------------------------------------------------------	359	0,-3
-----------------------aacattcaacgctgtcggtga------------------------------------------------------------------	2884	0,-2
-----------------------aacattcaacgctgtcggtgag-----------------------------------------------------------------	4268	0,-1
-----------------------aacattcaacgctgtcggtgagt----------------------------------------------------------------	6160	0,0
-----------------------aacattcaacgctgtcggtgagtt---------------------------------------------------------------	93	0,1
-----------------------aacattcaacgctgtcggtgagttt--------------------------------------------------------------	9	0,2
------------------------acattcaacgctgtcggtga------------------------------------------------------------------	15	1,-2
------------------------acattcaacgctgtcggtgag-----------------------------------------------------------------	9	1,-1
------------------------acattcaacgctgtcggtgagt----------------------------------------------------------------	14	1,0
-------------------------------------------------------------aaaccatcgaccgttgattgt----------------------------	5	-2,-3
---------------------------------------------------------------accatcgaccgttgattgt----------------------------	35	0,-3
---------------------------------------------------------------accatcgaccgttgattgta---------------------------	38	0,-2
---------------------------------------------------------------accatcgaccgttgattgtac--------------------------	57	0,-1
---------------------------------------------------------------accatcgaccgttgattgtacc-------------------------	158	0,0

>hsa-mir-181a-2	MA:39-61;mi:77-98
agaagggcuaucaggccagccuucagaggacuccaaggAACAUUCAACGCUGUCGGUGAGUuugggauuugaaaaaACCACUGACCGUUGACUGUACCuugggguccuua
.........................(((((((((((((.(((.((((((..(((((((.((((...........))))))))))))))))).))).))))))))))))).
--------------------------------------aacattcaacgctgtcgg------------------------------------------------------	89	0,-5
--------------------------------------aacattcaacgctgtcggt-----------------------------------------------------	173	0,-4
--------------------------------------aacattcaacgctgtcggtg----------------------------------------------------	359	0,-3
--------------------------------------aacattcaacgctgtcggtga---------------------------------------------------	2884	0,-2
--------------------------------------aacattcaacgctgtcggtgag--------------------------------------------------	4268	0,-1
--------------------------------------aacattcaacgctgtcggtgagt-------------------------------------------------	6160	0,0
--------------------------------------aacattcaacgctgtcggtgagtt------------------------------------------------	93	0,1
--------------------------------------aacattcaacgctgtcggtgagttt-----------------------------------------------	9	0,2
---------------------------------------acattcaacgctgtcggtga---------------------------------------------------	15	1,-2
---------------------------------------acattcaacgctgtcggtgag--------------------------------------------------	9	1,-1
---------------------------------------acattcaacgctgtcggtgagt-------------------------------------------------	14	1,0
---------------------------------------------------------------------------aaccactgaccgttgactgt---------------	4	-1,-3
---------------------------------------------------------------------------aaccactgaccgttgactgta--------------	3	-1,-2
---------------------------------------------------------------------------aaccactgaccgttgactgtac-------------	7	-1,-1
---------------------------------------------------------------------------aaccactgaccgttgactgtacc------------	2	-1,0
----------------------------------------------------------------------------accactgaccgttgactgt---------------	62	0,-3
----------------------------------------------------------------------------accactgaccgttgactgta--------------	127	0,-2
----------------------------------------------------------------------------accactgaccgttgactgtac-------------	149	0,-1
----------------------------------------------------------------------------accactgaccgttgactgtacc------------	371	0,0
-----------------------------------------------------------------------------ccactgaccgttgactgtacc------------	2	1,0

>hsa-mir-181b-1	5p:36-58
ccugugcagagauuauuuuuuaaaaggucacaaucAACAUUCAUUGCUGUCGGUGGGUugaacuguguggacaagcucacugaacaaugaaugcaacuguggccccgcuu
.........................(((((((.....(((((((((...((((((((((...((....))...)))))))))).)))))))))....)))))))......
----------------------------------caacattcattgctgtcggt--------------------------------------------------------	2	-1,-4
----------------------------------caacattcattgctgtcggtg-------------------------------------------------------	2	-1,-3
----------------------------------caacattcattgctgtcggtgg------------------------------------------------------	9	-1,-2
----------------------------------caacattcattgctgtcggtggg-----------------------------------------------------	2	-1,-1
-----------------------------------aacattcattgctgtcgg---------------------------------------------------------	84	0,-5
-----------------------------------aacattcattgctgtcggt--------------------------------------------------------	63	0,-4
-----------------------------------aacattcattgctgtcggtg-------------------------------------------------------	561	0,-3
-----------------------------------aacattcattgctgtcggtgg------------------------------------------------------	3373	0,-2
-----------------------------------aacattcattgctgtcggtggg-----------------------------------------------------	1125	0,-1
-----------------------------------aacattcattgctgtcggtgggt----------------------------------------------------	898	0,0
-----------------------------------aacattcattgctgtcggtgggtt---------------------------------------------------	314	0,1
------------------------------------acattcattgctgtcggtg-------------------------------------------------------	4	1,-3
------------------------------------acattcattgctgtcggtgg------------------------------------------------------	69	1,-2
------------------------------------acattcattgctgtcggtggg-----------------------------------------------------	30	1,-1
------------------------------------acattcattgctgtcggtgggt----------------------------------------------------	27	1,0
------------------------------------acattcattgctgtcggtgggtt---------------------------------------------------	13	1,1
---------------------------------------------------------------------------ctcactgaacaatgaatgc----------------	9	
---------------------------------------------------------------------------ctcactgaacaatgaatgca---------------	3	

>hsa-mir-181b-2	5p:16-38
cugauggcugcacucAACAUUCAUUGCUGUCGGUGGGUuugagucugaaucaacucacugaucaaugaaugcaaacugcggaccaaaca
....((((((((.....(((((((((..(((((((((((.((.......)))))))))))))))))))))).....))))).)))....
--------------caacattcattgctgtcggt-------------------------------------------------------	2	-1,-4
--------------caacattcattgctgtcggtg------------------------------------------------------	2	-1,-3
--------------caacattcattgctgtcggtgg-----------------------------------------------------	9	-1,-2
--------------caacattcattgctgtcggtggg----------------------------------------------------	2	-1,-1
---------------aacattcattgctgtcgg--------------------------------------------------------	84	0,-5
---------------aacattcattgctgtcggt-------------------------------------------------------	63	0,-4
---------------aacattcattgctgtcggtg------------------------------------------------------	561	0,-3
---------------aacattcattgctgtcggtgg-----------------------------------------------------	3373	0,-2
---------------aacattcattgctgtcggtggg----------------------------------------------------	1125	0,-1
---------------aacattcattgctgtcggtgggt---------------------------------------------------	898	0,0
---------------aacattcattgctgtcggtgggtt--------------------------------------------------	314	0,1
---------------aacattcattgctgtcggtgggttt-------------------------------------------------	14	0,2
----------------acattcattgctgtcggtg------------------------------------------------------	4	1,-3
----------------acattcattgctgtcggtgg-----------------------------------------------------	69	1,-2
----------------acattcattgctgtcggtggg----------------------------------------------------	30	1,-1
----------------acattcattgctgtcggtgggt---------------------------------------------------	27	1,0
----------------acattcattgctgtcggtgggtt--------------------------------------------------	13	1,1
----------------------------------------------------actcactgatcaatgaatgc-----------------	2	
-----------------------------------------------------ctcactgatcaatgaatgc-----------------	4	

>hsa-mir-181c	MA:27-48;mi:65-86
cggaaaauuugccaaggguuugggggAACAUUCAACCUGUCGGUGAGUuugggcagcucaggcaAACCAUCGACCGUUGAGUGGACccugaggccuggaauugccauccu
.(((.......(((.((.((..(((...((((((((..(((((((.(((((...........)))))))))))).))))))))..)))..)).)))))........))).
--------------------------aacattcaacctgtcggtg-----------------------------------------------------------------	2	0,-3
--------------------------aacattcaacctgtcggtga----------------------------------------------------------------	56	0,-2
--------------------------aacattcaacctgtcggtgag---------------------------------------------------------------	382	0,-1
--------------------------aacattcaacctgtcggtgagt--------------------------------------------------------------	401	0,0
--------------------------aacattcaacctgtcggtgagtt-------------------------------------------------------------	38	0,1
--------------------------aacattcaacctgtcggtgagttt------------------------------------------------------------	6	0,2
---------------------------acattcaacctgtcggtgagt--------------------------------------------------------------	2	1,0
----------------------------------------------------------------aaccatcgaccgttgagtgg--------------------------	7	0,-2
----------------------------------------------------------------aaccatcgaccgttgagtggac------------------------	2	0,0
-----------------------------------------------------------------accatcgaccgttgagtgg--------------------------	34	1,-2
-----------------------------------------------------------------accatcgaccgttgagtgga-------------------------	34	1,-1
-----------------------------------------------------------------accatcgaccgttgagtggac------------------------	111	1,0
-----------------------------------------------------------------accatcgaccgttgagtggacc-----------------------	48	1,1

>hsa-mir-181d	5p:36-58
guccccuccccuaggccacagccgaggucacaaucAACAUUCAUUGUUGUCGGUGGGUugugaggacugaggccagacccaccgggggaugaaugucacuguggcugggccagacacggcuuaaggggaauggggac
(((((((((((((((((...(((..(((((((....(((((((((.(..((((((((((....((.(....))).))))))))))).)))))))))...))))))).))).......))))).))))))..))))))
-----------------------------------aacattcattgttgtcggt-----------------------------------------------------------------------------------	4	0,-4
-----------------------------------aacattcattgttgtcggtg----------------------------------------------------------------------------------	42	0,-3
-----------------------------------aacattcattgttgtcggtgg---------------------------------------------------------------------------------	277	0,-2
-----------------------------------aacattcattgttgtcggtggg--------------------------------------------------------------------------------	169	0,-1
-----------------------------------aacattcattgttgtcggtgggt-------------------------------------------------------------------------------	211	0,0
-----------------------------------aacattcattgttgtcggtgggtt------------------------------------------------------------------------------	53	0,1

>hsa-mir-182	MA:23-46;mi:67-87
gagcugcuugccuccccccguuUUUGGCAAUGGUAGAACUCACACUggugagguaacaggauccggUGGUUCUAGACUUGCCAACUAuggggcgaggacucagccggcac
..((((((..((((.((((((..(((((((.(.((((((...((((((..............))))))))))))..))))))))..)))))).))))....)).))))..
----------------------tttggcaatggtagaactc---------------------------------------------------------------------	2700	0,-5
----------------------tttggcaatggtagaactca--------------------------------------------------------------------	7784	0,-4
----------------------tttggcaatggtagaactcac-------------------------------------------------------------------	6806	0,-3
----------------------tttggcaatggtagaactcaca------------------------------------------------------------------	35218	0,-2
----------------------tttggcaatggtagaactcacac-----------------------------------------------------------------	3262	0,-1
----------------------tttggcaatggtagaactcacact----------------------------------------------------------------	31600	0,0
----------------------tttggcaatggtagaactcacactg---------------------------------------------------------------	3073	0,1
----------------------tttggcaatggtagaactcacactgg--------------------------------------------------------------	1165	0,2
----------------------tttggcaatggtagaactcacactggt-------------------------------------------------------------	15	0,3
-----------------------ttggcaatggtagaactc---------------------------------------------------------------------	7	1,-5
-----------------------ttggcaatggtagaactca--------------------------------------------------------------------	13	1,-4
-----------------------ttggcaatggtagaactcac-------------------------------------------------------------------	10	1,-3
-----------------------ttggcaatggtagaactcaca------------------------------------------------------------------	77	1,-2
-----------------------ttggcaatggtagaactcacac-----------------------------------------------------------------	6	1,-1
-----------------------ttggcaatggtagaactcacact----------------------------------------------------------------	110	1,0
-----------------------ttggcaatggtagaactcacactg---------------------------------------------------------------	13	1,1
-----------------------ttggcaatggtagaactcacactgg--------------------------------------------------------------	8	1,2
------------------------tggcaatggtagaactca--------------------------------------------------------------------	3	2,-4
------------------------tggcaatggtagaactcac-------------------------------------------------------------------	3	2,-3
------------------------tggcaatggtagaactcaca------------------------------------------------------------------	19	2,-2
------------------------tggcaatggtagaactcacac-----------------------------------------------------------------	2	2,-1
------------------------tggcaatggtagaactcacact----------------------------------------------------------------	35	2,0

>hsa-mir-1827	3p:49-66
ucagcagcacagccuucagccuaaagcaaugagaagccucugaaaggcUGAGGCAGUAGAUUGAAU
(((((.((...((((.((((((....((..(((....)))))..)))))))))).)).).))))..

>hsa-mir-183	MA:27-48;mi:66-87
ccgcagagugugacuccuguucugugUAUGGCACUGGUAGAAUUCACUgugaacagucucagucaGUGAAUUACCGAAGGGCCAUAAacagagcagagacagauccacga
.......(((.((.(((((((((((.((((((..(((((..(((((((((((......)))..)))))))))))))....)))))).))))))))).))....)))))..
------------------------tgtatggcactggtagaat-------------------------------------------------------------------	2	-2,-5
------------------------tgtatggcactggtagaatt------------------------------------------------------------------	12	-2,-4
------------------------tgtatggcactggtagaattc-----------------------------------------------------------------	9	-2,-3
------------------------tgtatggcactggtagaattca----------------------------------------------------------------	13	-2,-2
------------------------tgtatggcactggtagaattcac---------------------------------------------------------------	2	-2,-1
------------------------tgtatggcactggtagaattcact--------------------------------------------------------------	2	-2,0
-------------------------gtatggcactggtagaatt------------------------------------------------------------------	3	-1,-4
-------------------------gtatggcactggtagaattca----------------------------------------------------------------	3	-1,-2
-------------------------gtatggcactggtagaattcact--------------------------------------------------------------	5	-1,0
--------------------------tatggcactggtagaatt------------------------------------------------------------------	444	0,-4
--------------------------tatggcactggtagaattc-----------------------------------------------------------------	518	0,-3
--------------------------tatggcactggtagaattca----------------------------------------------------------------	2673	0,-2
--------------------------tatggcactggtagaattcac---------------------------------------------------------------	1082	0,-1
--------------------------tatggcactggtagaattcact--------------------------------------------------------------	6471	0,0
--------------------------tatggcactggtagaattcactg-------------------------------------------------------------	2610	0,1
--------------------------tatggcactggtagaattcactgt------------------------------------------------------------	312	0,2
--------------------------tatggcactggtagaattcactgtga----------------------------------------------------------	2	0,4
---------------------------atggcactggtagaattc-----------------------------------------------------------------	41	1,-3
---------------------------atggcactggtagaattca----------------------------------------------------------------	407	1,-2
---------------------------atggcactggtagaattcac---------------------------------------------------------------	216	1,-1
---------------------------atggcactggtagaattcact--------------------------------------------------------------	1444	1,0
---------------------------atggcactggtagaattcactg-------------------------------------------------------------	2161	1,1
---------------------------atggcactggtagaattcactgt------------------------------------------------------------	460	1,2
----------------------------tggcactggtagaattca----------------------------------------------------------------	2	2,-2
----------------------------tggcactggtagaattcact--------------------------------------------------------------	9	2,0
----------------------------tggcactggtagaattcactg-------------------------------------------------------------	4	2,1
------------------------------------------------------------------tgaattaccgaagggcca--------------------------	2	1,-3
------------------------------------------------------------------tgaattaccgaagggccat-------------------------	26	1,-2
------------------------------------------------------------------tgaattaccgaagggccata------------------------	105	1,-1
------------------------------------------------------------------tgaattaccgaagggccataa-----------------------	61	1,0
------------------------------------------------------------------tgaattaccgaagggccataaa----------------------	40	1,1

>hsa-mir-184	3p:53-74
ccagucacguccccuuaucacuuuuccagcccagcuuugugacuguaaguguUGGACGGAGAACUGAUAAGGGUaggugauuga
.(((((((.(.(((((((((.((((((.(.(((((((((......)))).))))).))))))).))))))))).).))))))).
----------------------------------------------------tggacggagaactgataag-------------	2	0,-3
----------------------------------------------------tggacggagaactgataagg------------	6	0,-2
----------------------------------------------------tggacggagaactgataaggg-----------	5	0,-1
----------------------------------------------------tggacggagaactgataagggt----------	9	0,0

>hsa-mir-185	MA:15-36;mi:50-71
agggggcgagggauUGGAGAGAAAGGCAGUUCCUGAugguccccuccccAGGGGCUGGCUUUCCUCUGGUCcuucccuccca
.(((((.(((((((..(((.(((((.(((((((((..((......)).))))))))).))))))))..))))))).))))).
--------------tggagagaaaggcagttc--------------------------------------------------	19	0,-4
--------------tggagagaaaggcagttcc-------------------------------------------------	30	0,-3
--------------tggagagaaaggcagttcct------------------------------------------------	201	0,-2
--------------tggagagaaaggcagttcctg-----------------------------------------------	471	0,-1
--------------tggagagaaaggcagttcctga----------------------------------------------	1831	0,0
--------------tggagagaaaggcagttcctgat---------------------------------------------	105	0,1
---------------ggagagaaaggcagttcctga----------------------------------------------	4	1,0
------------------------------------------------caggggctggctttcctctg--------------	2	-1,-3
------------------------------------------------caggggctggctttcctctgg-------------	4	-1,-2
------------------------------------------------caggggctggctttcctctggt------------	23	-1,-1
-------------------------------------------------aggggctggctttcctctg--------------	4	0,-3
-------------------------------------------------aggggctggctttcctctgg-------------	31	0,-2
-------------------------------------------------aggggctggctttcctctggt------------	67	0,-1

>hsa-mir-186	MA:15-36;mi:54-75
ugcuuguaacuuucCAAAGAAUUCUCCUUUUGGGCUuucugguuuuauuuuaaGCCCAAAGGUGAAUUUUUUGGGaaguuugagcu
.(((((.(((((((((((((((((.(((((.((((((..............))))))))))).)))))))))))))))))))))).
-------------ccaaagaattctccttttg------------------------------------------------------	2	-1,-4
-------------ccaaagaattctccttttgg-----------------------------------------------------	41	-1,-3
-------------ccaaagaattctccttttggg----------------------------------------------------	625	-1,-2
-------------ccaaagaattctccttttgggc---------------------------------------------------	29	-1,-1
-------------ccaaagaattctccttttgggct--------------------------------------------------	9	-1,0
-------------ccaaagaattctccttttgggctt-------------------------------------------------	3	-1,1
--------------caaagaattctccttttg------------------------------------------------------	103	0,-4
--------------caaagaattctccttttgg-----------------------------------------------------	2200	0,-3
--------------caaagaattctccttttggg----------------------------------------------------	8864	0,-2
--------------caaagaattctccttttgggc---------------------------------------------------	11533	0,-1
--------------caaagaattctccttttgggct--------------------------------------------------	37854	0,0
--------------caaagaattctccttttgggctt-------------------------------------------------	7482	0,1
--------------caaagaattctccttttgggcttt------------------------------------------------	785	0,2
---------------aaagaattctccttttggg----------------------------------------------------	23	1,-2
---------------aaagaattctccttttgggc---------------------------------------------------	103	1,-1
---------------aaagaattctccttttgggct--------------------------------------------------	391	1,0
---------------aaagaattctccttttgggctt-------------------------------------------------	151	1,1
---------------aaagaattctccttttgggcttt------------------------------------------------	19	1,2
-----------------------------------------------------gcccaaaggtgaattttttgg------------	66	0,-1
-----------------------------------------------------gcccaaaggtgaattttttggg-----------	2	0,0
------------------------------------------------------cccaaaggtgaattttttg-------------	2	1,-2
------------------------------------------------------cccaaaggtgaattttttgg------------	4	1,-1
------------------------------------------------------cccaaaggtgaattttttggg-----------	16	1,0
------------------------------------------------------cccaaaggtgaattttttggga----------	24	1,1
------------------------------------------------------cccaaaggtgaattttttgggaa---------	4	1,2
-------------------------------------------------------ccaaaggtgaattttttggg-----------	15	2,0
-------------------------------------------------------ccaaaggtgaattttttggga----------	169	2,1

>hsa-mir-188	5p:15-35;3p:54-74
ugcucccucucucaCAUCCCUUGCAUGGUGGAGGGugagcuuucugaaaacccCUCCCACAUGCAGGGUUUGCAggauggcgagcc
.((((((..(((..((..(((((((((..((((((....(.....).....))))))..)))))))))..))..))).)).)))).
--------------catcccttgcatggtgga------------------------------------------------------	12	0,-3
--------------catcccttgcatggtggag-----------------------------------------------------	22	0,-2
--------------catcccttgcatggtggagg----------------------------------------------------	95	0,-1
--------------catcccttgcatggtggaggg---------------------------------------------------	16	0,0
--------------catcccttgcatggtggagggt--------------------------------------------------	45	0,1
-----------------------------------------------------ctcccacatgcagggtttg--------------	4	0,-2
-----------------------------------------------------ctcccacatgcagggtttgc-------------	7	0,-1
-----------------------------------------------------ctcccacatgcagggtttgca------------	5	0,0

>hsa-mir-18a	MA:6-28;mi:47-69
uguucUAAGGUGCAUCUAGUGCAGAUAGugaaguagauuagcaucuACUGCCCUAAGUGCUCCUUCUGGca
.(((..((((.(((..(((.((((.(((((..(.....)..)).))))))).)))..))).))))..))).
-----taaggtgcatctagtgcag-----------------------------------------------	22	0,-4
-----taaggtgcatctagtgcaga----------------------------------------------	121	0,-3
-----taaggtgcatctagtgcagat---------------------------------------------	84	0,-2
-----taaggtgcatctagtgcagata--------------------------------------------	78	0,-1
-----taaggtgcatctagtgcagatag-------------------------------------------	912	0,0
-----taaggtgcatctagtgcagatagt------------------------------------------	12	0,1
----------------------------------------------actgccctaagtgctccttct----	3	0,-2
----------------------------------------------actgccctaagtgctccttctg---	12	0,-1
----------------------------------------------actgccctaagtgctccttctgg--	26	0,0
----------------------------------------------actgccctaagtgctccttctggc-	2	0,1

>hsa-mir-18b	MA:6-28;mi:49-70
uguguUAAGGUGCAUCUAGUGCAGUUAGugaagcagcuuagaaucuacUGCCCUAAAUGCCCCUUCUGGCa
..((((((((.((((.(((.(((((..((.(((...)))...))..))))).))).)))).)))..)))))
-----taaggtgcatctagtgcag-----------------------------------------------	22	0,-4
-----taaggtgcatctagtgcagtt---------------------------------------------	2	0,-2
-----taaggtgcatctagtgcagttag-------------------------------------------	75	0,0

>hsa-mir-190	5p:15-36
ugcaggccucugugUGAUAUGUUUGAUAUAUUAGGUuguuauuuaauccaacuauauaucaaacauauuccuacagugucuugcc
.(((((.(.(((((..(((((((((((((((..(((((..........))))))))))))))))))))..).)))).).))))).
--------------tgatatgtttgatatattag---------------------------------------------------	210	0,-2
--------------tgatatgtttgatatattagg--------------------------------------------------	2222	0,-1
--------------tgatatgtttgatatattaggt-------------------------------------------------	268	0,0
--------------tgatatgtttgatatattaggtt------------------------------------------------	1117	0,1
--------------tgatatgtttgatatattaggttg-----------------------------------------------	315	0,2
--------------tgatatgtttgatatattaggttgt----------------------------------------------	37	0,3
---------------gatatgtttgatatatta----------------------------------------------------	2	1,-3
---------------gatatgtttgatatattagg--------------------------------------------------	15	1,-1
--------------------------------------------------actatatatcaaacatatt----------------	2	
--------------------------------------------------actatatatcaaacatattcc--------------	2	
--------------------------------------------------actatatatcaaacatattcct-------------	3	

>hsa-mir-190b	5p:11-31
ugcuucugugUGAUAUGUUUGAUAUUGGGUUguuuaauuaggaaccaacuaaaugucaaacauauucuuacagcagcag
((((.(((((.(((((((((((((((.((((((((......))).))))).)))))))))))))))..))))).)))).
----------tgatatgtttgatattgggtt------------------------------------------------	13	0,0
----------tgatatgtttgatattgggttg-----------------------------------------------	162	0,1
----------tgatatgtttgatattgggttgt----------------------------------------------	32	0,2
----------tgatatgtttgatattgggttgtt---------------------------------------------	2	0,3

>hsa-mir-191	MA:16-38;mi:58-79
cggcuggacagcgggCAACGGAAUCCCAAAAGCAGCUGuugucuccagagcauuccaGCUGCGCUUGGAUUUCGUCCCCugcucuccugccu
.(((.(((.((((((..(((((((((.((..(((((((..((((....)).))..)))))))..)))))))))))..)))))).))).))).
---------------caacggaatcccaaaagc-----------------------------------------------------------	43	0,-5
---------------caacggaatcccaaaagca----------------------------------------------------------	369	0,-4
---------------caacggaatcccaaaagcag---------------------------------------------------------	13330	0,-3
---------------caacggaatcccaaaagcagc--------------------------------------------------------	6016	0,-2
---------------caacggaatcccaaaagcagct-------------------------------------------------------	18540	0,-1
---------------caacggaatcccaaaagcagctg------------------------------------------------------	18321	0,0
---------------caacggaatcccaaaagcagctgt-----------------------------------------------------	1017	0,1
---------------caacggaatcccaaaagcagctgtt----------------------------------------------------	5	0,2
----------------aacggaatcccaaaagcag---------------------------------------------------------	127	1,-3
----------------aacggaatcccaaaagcagc--------------------------------------------------------	96	1,-2
----------------aacggaatcccaaaagcagct-------------------------------------------------------	275	1,-1
----------------aacggaatcccaaaagcagctg------------------------------------------------------	660	1,0
----------------aacggaatcccaaaagcagctgt-----------------------------------------------------	74	1,1
--------------------------------------------------------agctgcgcttggatttcgtc----------------	6	-1,-3
---------------------------------------------------------gctgcgcttggatttcgtc----------------	17	0,-3
---------------------------------------------------------gctgcgcttggatttcgtcc---------------	12	0,-2
---------------------------------------------------------gctgcgcttggatttcgtccc--------------	10	0,-1
---------------------------------------------------------gctgcgcttggatttcgtcccc-------------	2	0,0
----------------------------------------------------------ctgcgcttggatttcgtc----------------	2	1,-3
----------------------------------------------------------ctgcgcttggatttcgtcccc-------------	4	1,0

>hsa-mir-1911	MA:12-34;mi:49-68
ucggcaucugcUGAGUACCGCCAUGUCUGUUGGGcauccacagucuccCACCAGGCAUUGUGGUCUCCgcugacgcuuug
..(((.((.((.(((.(((((.(((((((.((((...(....)...)))).))))))).)))))))).)).)).)))...
-----------tgagtaccgccatgtctgttgg-----------------------------------------------	2	0,-1

>hsa-mir-192	MA:24-44;mi:67-88
gccgagaccgagugcacagggcuCUGACCUAUGAAUUGACAGCCagugcucucgucuccccucuggCUGCCAAUUCCAUAGGUCACAGguauguucgccucaaugccagc
.........(((.(((((.(.((.((((((((((((((.(((((((................))))))).))))).))))))))).)).).)))..))))).........
---------------------ctctgacctatgaattgacagc-------------------------------------------------------------------	2	-2,-1
----------------------tctgacctatgaattgaca---------------------------------------------------------------------	6	-1,-3
----------------------tctgacctatgaattgacag--------------------------------------------------------------------	68	-1,-2
----------------------tctgacctatgaattgacagc-------------------------------------------------------------------	507	-1,-1
----------------------tctgacctatgaattgacagcc------------------------------------------------------------------	251	-1,0
----------------------tctgacctatgaattgacagcca-----------------------------------------------------------------	29	-1,1
----------------------tctgacctatgaattgacagccag----------------------------------------------------------------	7	-1,2
----------------------tctgacctatgaattgacagccagt---------------------------------------------------------------	2	-1,3
-----------------------ctgacctatgaattgaca---------------------------------------------------------------------	4979	0,-3
-----------------------ctgacctatgaattgacag--------------------------------------------------------------------	39585	0,-2
-----------------------ctgacctatgaattgacagc-------------------------------------------------------------------	719861	0,-1
-----------------------ctgacctatgaattgacagcc------------------------------------------------------------------	454025	0,0
-----------------------ctgacctatgaattgacagcca-----------------------------------------------------------------	178838	0,1
-----------------------ctgacctatgaattgacagccag----------------------------------------------------------------	3759	0,2
-----------------------ctgacctatgaattgacagccagt---------------------------------------------------------------	2141	0,3
------------------------tgacctatgaattgacag--------------------------------------------------------------------	1427	1,-2
------------------------tgacctatgaattgacagc-------------------------------------------------------------------	57184	1,-1
------------------------tgacctatgaattgacagcc------------------------------------------------------------------	59366	1,0
------------------------tgacctatgaattgacagcca-----------------------------------------------------------------	68807	1,1
------------------------tgacctatgaattgacagccag----------------------------------------------------------------	114028	1,2
------------------------tgacctatgaattgacagccagt---------------------------------------------------------------	58696	1,3
------------------------tgacctatgaattgacagccagtg--------------------------------------------------------------	83	1,4
-------------------------gacctatgaattgacagc-------------------------------------------------------------------	309	2,-1
-------------------------gacctatgaattgacagcc------------------------------------------------------------------	315	2,0
-------------------------gacctatgaattgacagcca-----------------------------------------------------------------	423	2,1
-------------------------gacctatgaattgacagccag----------------------------------------------------------------	588	2,2
-------------------------gacctatgaattgacagccagt---------------------------------------------------------------	368	2,3
----------------------------------------------------------------ggctgccaattccataggtc--------------------------	5	-2,-4
----------------------------------------------------------------ggctgccaattccataggtcac------------------------	2	-2,-2
----------------------------------------------------------------ggctgccaattccataggtcaca-----------------------	5	-2,-1
-----------------------------------------------------------------gctgccaattccataggtcaca-----------------------	7	-1,-1
-----------------------------------------------------------------gctgccaattccataggtcacag----------------------	5	-1,0
------------------------------------------------------------------ctgccaattccataggtca-------------------------	6	0,-3
------------------------------------------------------------------ctgccaattccataggtcac------------------------	4	0,-2
------------------------------------------------------------------ctgccaattccataggtcaca-----------------------	35	0,-1
------------------------------------------------------------------ctgccaattccataggtcacag----------------------	102	0,0
------------------------------------------------------------------ctgccaattccataggtcacagg---------------------	3	0,1

>hsa-mir-193a	5p:21-42;3p:55-76
cgaggaugggagcugagggcUGGGUCUUUGCGGGCGAGAUGAgggugucggaucAACUGGCCUACAAAGUCCCAGUucucggcccccg
.......(((.(((((((((((((.(((((..(((.((.(((..........))).)).)))..))))).))))))))))))).))).
--------------------tgggtctttgcgggcgag--------------------------------------------------	7	0,-4
--------------------tgggtctttgcgggcgaga-------------------------------------------------	28	0,-3
--------------------tgggtctttgcgggcgagat------------------------------------------------	60	0,-2
--------------------tgggtctttgcgggcgagatg-----------------------------------------------	158	0,-1
--------------------tgggtctttgcgggcgagatga----------------------------------------------	395	0,0
------------------------------------------------------aactggcctacaaagtcc----------------	34	0,-4
------------------------------------------------------aactggcctacaaagtccc---------------	14	0,-3
------------------------------------------------------aactggcctacaaagtccca--------------	32	0,-2
------------------------------------------------------aactggcctacaaagtcccag-------------	24	0,-1
------------------------------------------------------aactggcctacaaagtcccagt------------	77	0,0
------------------------------------------------------aactggcctacaaagtcccagtt-----------	14	0,1
-------------------------------------------------------actggcctacaaagtcccagtt-----------	10	1,1

>hsa-mir-193b	mi:14-35;MA:51-72
guggucucagaauCGGGGUUUUGAGGGCGAGAUGAguuuauguuuuauccAACUGGCCCUCAAAGUCCCGCUuuuggggucau
(((..(((((((.((((..(((((((((.((.((..(.........)..)).)).)))))))))..)))).)))))))..)))
------------tcggggttttgagggcgaga---------------------------------------------------	3	-1,-3
------------tcggggttttgagggcgagat--------------------------------------------------	2	-1,-2
------------tcggggttttgagggcgagatg-------------------------------------------------	4	-1,-1
-------------cggggttttgagggcgaga---------------------------------------------------	10	0,-3
-------------cggggttttgagggcgagat--------------------------------------------------	19	0,-2
-------------cggggttttgagggcgagatg-------------------------------------------------	56	0,-1
-------------cggggttttgagggcgagatga------------------------------------------------	75	0,0
--------------------------------------------------aactggccctcaaagtcc---------------	6	0,-4
--------------------------------------------------aactggccctcaaagtccc--------------	11	0,-3
--------------------------------------------------aactggccctcaaagtcccg-------------	132	0,-2
--------------------------------------------------aactggccctcaaagtcccgc------------	254	0,-1
--------------------------------------------------aactggccctcaaagtcccgct-----------	962	0,0
--------------------------------------------------aactggccctcaaagtcccgctt----------	36	0,1
--------------------------------------------------aactggccctcaaagtcccgcttt---------	7	0,2
---------------------------------------------------actggccctcaaagtcccg-------------	8	1,-2
---------------------------------------------------actggccctcaaagtcccgc------------	11	1,-1
---------------------------------------------------actggccctcaaagtcccgct-----------	30	1,0
---------------------------------------------------actggccctcaaagtcccgctt----------	6	1,1
---------------------------------------------------actggccctcaaagtcccgcttt---------	8	1,2

>hsa-mir-194-1	5p:15-36
augguguuaucaagUGUAACAGCAACUCCAUGUGGAcuguguaccaauuuccaguggagaugcuguuacuuuugaugguuaccaa
.(((((..((((((.(((((((((.((((((.((((..((......)).)))))))))).))))))))).))))))..).)))).
--------------tgtaacagcaactccatg-----------------------------------------------------	396	0,-4
--------------tgtaacagcaactccatgt----------------------------------------------------	306	0,-3
--------------tgtaacagcaactccatgtg---------------------------------------------------	2422	0,-2
--------------tgtaacagcaactccatgtgg--------------------------------------------------	51147	0,-1
--------------tgtaacagcaactccatgtgga-------------------------------------------------	111022	0,0
--------------tgtaacagcaactccatgtggac------------------------------------------------	155	0,1
--------------tgtaacagcaactccatgtggact-----------------------------------------------	12	0,2
---------------gtaacagcaactccatgtgg--------------------------------------------------	87	1,-1
---------------gtaacagcaactccatgtgga-------------------------------------------------	208	1,0
----------------taacagcaactccatgtgga-------------------------------------------------	3	2,0

>hsa-mir-194-2	MA:15-36;mi:51-72
ugguucccgcccccUGUAACAGCAACUCCAUGUGGAagugcccacugguuCCAGUGGGGCUGCUGUUAUCUGgggcgagggccag
((((((.((((((..(((((((((.((((((.((((...(((....))))))))))))).)))))))))..)))))).)))))).
------------cctgtaacagcaactccatgtgg--------------------------------------------------	5	-2,-1
-------------ctgtaacagcaactccatgtgg--------------------------------------------------	31	-1,-1
-------------ctgtaacagcaactccatgtgga-------------------------------------------------	39	-1,0
-------------ctgtaacagcaactccatgtggaa------------------------------------------------	4	-1,1
--------------tgtaacagcaactccatg-----------------------------------------------------	396	0,-4
--------------tgtaacagcaactccatgt----------------------------------------------------	306	0,-3
--------------tgtaacagcaactccatgtg---------------------------------------------------	2422	0,-2
--------------tgtaacagcaactccatgtgg--------------------------------------------------	51147	0,-1
--------------tgtaacagcaactccatgtgga-------------------------------------------------	111022	0,0
--------------tgtaacagcaactccatgtggaa------------------------------------------------	21270	0,1
--------------tgtaacagcaactccatgtggaag-----------------------------------------------	550	0,2
---------------gtaacagcaactccatgtgg--------------------------------------------------	87	1,-1
---------------gtaacagcaactccatgtgga-------------------------------------------------	208	1,0
---------------gtaacagcaactccatgtggaa------------------------------------------------	20	1,1
----------------taacagcaactccatgtgga-------------------------------------------------	3	2,0
--------------------------------------------------ccagtggggctgctgtta-----------------	3	0,-4
--------------------------------------------------ccagtggggctgctgttatc---------------	9	0,-2
--------------------------------------------------ccagtggggctgctgttatct--------------	6	0,-1
--------------------------------------------------ccagtggggctgctgttatctg-------------	443	0,0
---------------------------------------------------cagtggggctgctgttatctg-------------	2	1,0
---------------------------------------------------cagtggggctgctgttatctgg------------	21	1,1
----------------------------------------------------agtggggctgctgttatctgg------------	2	2,1

>hsa-mir-195	MA:15-35;mi:53-74
agcuucccuggcucUAGCAGCACAGAAAUAUUGGCacagggaagcgagucugCCAAUAUUGGCUGUGCUGCUCCaggcaggguggug
.(((.(((((.((..((((((((((.((((((((((..............))))))))))..))))))))))..)).))))).))).
--------------tagcagcacagaaatatt-------------------------------------------------------	2	0,-3
--------------tagcagcacagaaatattg------------------------------------------------------	31	0,-2
--------------tagcagcacagaaatattgg-----------------------------------------------------	1728	0,-1
--------------tagcagcacagaaatattggc----------------------------------------------------	844	0,0
--------------tagcagcacagaaatattggca---------------------------------------------------	2019	0,1
---------------agcagcacagaaatattgg-----------------------------------------------------	4	1,-1
---------------agcagcacagaaatattggc----------------------------------------------------	4	1,0
---------------agcagcacagaaatattggca---------------------------------------------------	18	1,1
----------------------------------------------------ccaatattggctgtgctgc----------------	4	0,-3
----------------------------------------------------ccaatattggctgtgctgct---------------	4	0,-2
----------------------------------------------------ccaatattggctgtgctgctc--------------	17	0,-1
----------------------------------------------------ccaatattggctgtgctgctcc-------------	30	0,0
----------------------------------------------------ccaatattggctgtgctgctcca------------	14	0,1

>hsa-mir-196a-1	5p:7-28
gugaauUAGGUAGUUUCAUGUUGUUGGGccuggguuucugaacacaacaacauuaaaccacccgauucac
((((((..(((.((((.((((((((((..(.........)..).))))))))).)))).)))..))))))
------taggtagtttcatgttgttg--------------------------------------------	2	0,-2
------taggtagtttcatgttgttgg-------------------------------------------	22	0,-1
------taggtagtttcatgttgttggg------------------------------------------	7	0,0

>hsa-mir-196a-2	MA:25-46;mi:62-83
ugcucgcucagcugaucuguggcuUAGGUAGUUUCAUGUUGUUGGGauugaguuuugaacuCGGCAACAAGAAACUGCCUGAGuuacaucagucgguuuucgucgagggc
..(((((..(((((((.((((((((((((((((((.((((((((((.(..(...)..).)))))))))).))))))))))))))))))...)))))))...).))))...
------------------------taggtagtttcatgttgttg------------------------------------------------------------------	2	0,-2
------------------------taggtagtttcatgttgttgg-----------------------------------------------------------------	22	0,-1
------------------------taggtagtttcatgttgttggg----------------------------------------------------------------	7	0,0
------------------------taggtagtttcatgttgttggga---------------------------------------------------------------	8	0,1

>hsa-mir-196b	MA:15-36;mi:50-71
acuggucggugauuUAGGUAGUUUCCUGUUGUUGGGauccaccuuucucUCGACAGCACGACACUGCCUUCauuacuucaguug
(((((..((((((..(((((((.((.(((((((((((..........))))))))))).)).)))))))..)))))))))))..
--------------taggtagtttcctgttgttg--------------------------------------------------	2	0,-2
--------------taggtagtttcctgttgttgg-------------------------------------------------	54	0,-1
--------------taggtagtttcctgttgttggg------------------------------------------------	70	0,0
--------------taggtagtttcctgttgttggga-----------------------------------------------	21	0,1

>hsa-mir-197	3p:48-69
ggcugugccggguagagagggcagugggagguaagagcucuucacccUUCACCACCUUCUCCACCCAGCauggcc
((((((((.((((.(((((((..((((..((((((....))).)))..))))..))))))).)))).))))))))
-----------------------------------------------ttcaccaccttctccaccca--------	13	0,-2
-----------------------------------------------ttcaccaccttctccacccag-------	177	0,-1
-----------------------------------------------ttcaccaccttctccacccagc------	718	0,0
-----------------------------------------------ttcaccaccttctccacccagca-----	24	0,1
------------------------------------------------tcaccaccttctccacccagc------	4	1,0

>hsa-mir-1976	3p:33-52
gcagcaaggaaggcagggguccuaagguguguCCUCCUGCCCUCCUUGCUGU
((((((((((.((((((((..(........)..)))))))).))))))))))
-------------------------------tcctcctgccctccttgctgt	2	-1,0
--------------------------------cctcctgccctccttgctgt	20	0,0
---------------------------------ctcctgccctccttgctgt	42	1,0
----------------------------------tcctgccctccttgctgt	23	2,0

>hsa-mir-199a-1	5p:6-28;3p:47-68
gccaaCCCAGUGUUCAGACUACCUGUUCaggaggcucucaauguguACAGUAGUCUGCACAUUGGUUAggc
(((...(((((((.((((((((.(((.((.(((...)))....)).))))))))))).)))))))...)))
-----cccagtgttcagactacc------------------------------------------------	9	0,-5
-----cccagtgttcagactacct-----------------------------------------------	6	0,-4
-----cccagtgttcagactacctg----------------------------------------------	95	0,-3
-----cccagtgttcagactacctgt---------------------------------------------	117	0,-2
-----cccagtgttcagactacctgtt--------------------------------------------	550	0,-1
-----cccagtgttcagactacctgttc-------------------------------------------	1030	0,0
------ccagtgttcagactacctgt---------------------------------------------	2	1,-2
------ccagtgttcagactacctgtt--------------------------------------------	2	1,-1
------ccagtgttcagactacctgttc-------------------------------------------	3	1,0
-------cagtgttcagactacctgttc-------------------------------------------	2	2,0
--------------------------------------------gtacagtagtctgcacattgg------	2	-2,-3
--------------------------------------------gtacagtagtctgcacattggt-----	2	-2,-2
---------------------------------------------tacagtagtctgcacatt--------	6	-1,-5
---------------------------------------------tacagtagtctgcacattg-------	12	-1,-4
---------------------------------------------tacagtagtctgcacattgg------	535	-1,-3
---------------------------------------------tacagtagtctgcacattggt-----	5133	-1,-2
---------------------------------------------tacagtagtctgcacattggtt----	4190	-1,-1
---------------------------------------------tacagtagtctgcacattggtta---	221	-1,0
---------------------------------------------tacagtagtctgcacattggttag--	14	-1,1
----------------------------------------------acagtagtctgcacattg-------	28	0,-4
----------------------------------------------acagtagtctgcacattgg------	631	0,-3
----------------------------------------------acagtagtctgcacattggt-----	6940	0,-2
----------------------------------------------acagtagtctgcacattggtt----	13431	0,-1
----------------------------------------------acagtagtctgcacattggtta---	3429	0,0
----------------------------------------------acagtagtctgcacattggttag--	91	0,1
-----------------------------------------------cagtagtctgcacattgg------	49	1,-3
-----------------------------------------------cagtagtctgcacattggt-----	661	1,-2
-----------------------------------------------cagtagtctgcacattggtt----	771	1,-1
-----------------------------------------------cagtagtctgcacattggtta---	427	1,0
-----------------------------------------------cagtagtctgcacattggttag--	12	1,1
------------------------------------------------agtagtctgcacattggt-----	13	2,-2
------------------------------------------------agtagtctgcacattggtt----	16	2,-1
------------------------------------------------agtagtctgcacattggtta---	11	2,0
-------------------------------------------------gtagtctgcacattggtt----	1773	3,-1

>hsa-mir-199a-2	5p:31-53;3p:70-91
aggaagcuucuggagauccugcuccgucgcCCCAGUGUUCAGACUACCUGUUCaggacaaugccguuguACAGUAGUCUGCACAUUGGUUAgacugggcaagggagagca
.....(((.((.....((((((((.(((...(((((((.((((((((.(((...((......)).....))))))))))).)))))))...))).)))).))))))))).
------------------------------cccagtgttcagactacc--------------------------------------------------------------	9	0,-5
------------------------------cccagtgttcagactacct-------------------------------------------------------------	6	0,-4
------------------------------cccagtgttcagactacctg------------------------------------------------------------	95	0,-3
------------------------------cccagtgttcagactacctgt-----------------------------------------------------------	117	0,-2
------------------------------cccagtgttcagactacctgtt----------------------------------------------------------	550	0,-1
------------------------------cccagtgttcagactacctgttc---------------------------------------------------------	1030	0,0
-------------------------------ccagtgttcagactacctgt-----------------------------------------------------------	2	1,-2
-------------------------------ccagtgttcagactacctgtt----------------------------------------------------------	2	1,-1
-------------------------------ccagtgttcagactacctgttc---------------------------------------------------------	3	1,0
--------------------------------cagtgttcagactacctgttc---------------------------------------------------------	2	2,0
-------------------------------------------------------------------gtacagtagtctgcacattgg----------------------	2	-2,-3
-------------------------------------------------------------------gtacagtagtctgcacattggt---------------------	2	-2,-2
--------------------------------------------------------------------tacagtagtctgcacatt------------------------	6	-1,-5
--------------------------------------------------------------------tacagtagtctgcacattg-----------------------	12	-1,-4
--------------------------------------------------------------------tacagtagtctgcacattgg----------------------	535	-1,-3
--------------------------------------------------------------------tacagtagtctgcacattggt---------------------	5133	-1,-2
--------------------------------------------------------------------tacagtagtctgcacattggtt--------------------	4190	-1,-1
--------------------------------------------------------------------tacagtagtctgcacattggtta-------------------	221	-1,0
--------------------------------------------------------------------tacagtagtctgcacattggttag------------------	14	-1,1
---------------------------------------------------------------------acagtagtctgcacattg-----------------------	28	0,-4
---------------------------------------------------------------------acagtagtctgcacattgg----------------------	631	0,-3
---------------------------------------------------------------------acagtagtctgcacattggt---------------------	6940	0,-2
---------------------------------------------------------------------acagtagtctgcacattggtt--------------------	13431	0,-1
---------------------------------------------------------------------acagtagtctgcacattggtta-------------------	3429	0,0
---------------------------------------------------------------------acagtagtctgcacattggttag------------------	91	0,1
---------------------------------------------------------------------acagtagtctgcacattggttaga-----------------	22	0,2
----------------------------------------------------------------------cagtagtctgcacattgg----------------------	49	1,-3
----------------------------------------------------------------------cagtagtctgcacattggt---------------------	661	1,-2
----------------------------------------------------------------------cagtagtctgcacattggtt--------------------	771	1,-1
----------------------------------------------------------------------cagtagtctgcacattggtta-------------------	427	1,0
----------------------------------------------------------------------cagtagtctgcacattggttag------------------	12	1,1
----------------------------------------------------------------------cagtagtctgcacattggttaga-----------------	2	1,2
-----------------------------------------------------------------------agtagtctgcacattggt---------------------	13	2,-2
-----------------------------------------------------------------------agtagtctgcacattggtt--------------------	16	2,-1
-----------------------------------------------------------------------agtagtctgcacattggtta-------------------	11	2,0
------------------------------------------------------------------------gtagtctgcacattggtt--------------------	1773	3,-1

>hsa-mir-199b	5p:26-48;3p:65-86
ccagaggacaccuccacuccgucuaCCCAGUGUUUAGACUAUCUGUUCaggacucccaaauuguACAGUAGUCUGCACAUUGGUUAggcugggcuggguuagacccucgg
...((((.....((((..(((((((.(((((((.(((((((.((((.((((....))....)).))))))))))).))))))).))))).))..))))......))))..
-------------------------cccagtgtttagactatc-------------------------------------------------------------------	3	0,-5
-------------------------cccagtgtttagactatct------------------------------------------------------------------	6	0,-4
-------------------------cccagtgtttagactatctg-----------------------------------------------------------------	164	0,-3
-------------------------cccagtgtttagactatctgt----------------------------------------------------------------	149	0,-2
-------------------------cccagtgtttagactatctgtt---------------------------------------------------------------	431	0,-1
-------------------------cccagtgtttagactatctgttc--------------------------------------------------------------	869	0,0
-------------------------cccagtgtttagactatctgttca-------------------------------------------------------------	7	0,1
--------------------------ccagtgtttagactatctgtt---------------------------------------------------------------	2	1,-1
--------------------------ccagtgtttagactatctgttc--------------------------------------------------------------	9	1,0
--------------------------------------------------------------gtacagtagtctgcacattgg---------------------------	2	-2,-3
--------------------------------------------------------------gtacagtagtctgcacattggt--------------------------	2	-2,-2
---------------------------------------------------------------tacagtagtctgcacatt-----------------------------	6	-1,-5
---------------------------------------------------------------tacagtagtctgcacattg----------------------------	12	-1,-4
---------------------------------------------------------------tacagtagtctgcacattgg---------------------------	535	-1,-3
---------------------------------------------------------------tacagtagtctgcacattggt--------------------------	5133	-1,-2
---------------------------------------------------------------tacagtagtctgcacattggtt-------------------------	4190	-1,-1
---------------------------------------------------------------tacagtagtctgcacattggtta------------------------	221	-1,0
---------------------------------------------------------------tacagtagtctgcacattggttag-----------------------	14	-1,1
----------------------------------------------------------------acagtagtctgcacattg----------------------------	28	0,-4
----------------------------------------------------------------acagtagtctgcacattgg---------------------------	631	0,-3
----------------------------------------------------------------acagtagtctgcacattggt--------------------------	6940	0,-2
----------------------------------------------------------------acagtagtctgcacattggtt-------------------------	13431	0,-1
----------------------------------------------------------------acagtagtctgcacattggtta------------------------	3429	0,0
----------------------------------------------------------------acagtagtctgcacattggttag-----------------------	91	0,1
-----------------------------------------------------------------cagtagtctgcacattgg---------------------------	49	1,-3
-----------------------------------------------------------------cagtagtctgcacattggt--------------------------	661	1,-2
-----------------------------------------------------------------cagtagtctgcacattggtt-------------------------	771	1,-1
-----------------------------------------------------------------cagtagtctgcacattggtta------------------------	427	1,0
-----------------------------------------------------------------cagtagtctgcacattggttag-----------------------	12	1,1
------------------------------------------------------------------agtagtctgcacattggt--------------------------	13	2,-2
------------------------------------------------------------------agtagtctgcacattggtt-------------------------	16	2,-1
------------------------------------------------------------------agtagtctgcacattggtta------------------------	11	2,0

>hsa-mir-19a	mi:14-35;MA:49-71
gcaguccucuguuAGUUUUGCAUAGUUGCACUACAagaagaauguaguUGUGCAAAUCUAUGCAAAACUGAugguggccugc
((((.((.(((((((((((((((((((((((((((.......))))...))))))..))))))))))))))))).)).))))
-----------------------------------------------ttgtgcaaatctatgcaaaa---------------	2	-1,-4
-----------------------------------------------ttgtgcaaatctatgcaaaac--------------	2	-1,-3
-----------------------------------------------ttgtgcaaatctatgcaaaactg------------	9	-1,-1
-----------------------------------------------ttgtgcaaatctatgcaaaactga-----------	6	-1,0
------------------------------------------------tgtgcaaatctatgcaaaa---------------	2	0,-4
------------------------------------------------tgtgcaaatctatgcaaaac--------------	8	0,-3
------------------------------------------------tgtgcaaatctatgcaaaact-------------	21	0,-2
------------------------------------------------tgtgcaaatctatgcaaaactg------------	300	0,-1
------------------------------------------------tgtgcaaatctatgcaaaactga-----------	468	0,0

>hsa-mir-19b-1	mi:16-38;MA:54-76
cacuguucuaugguuAGUUUUGCAGGUUUGCAUCCAGCugugugauauucugcUGUGCAAAUCCAUGCAAAACUGAcugugguagug
(((((..(((((((((((((((((((((((((..((((.............)))))))))).)).))))))))))))))))))))))
---------------agttttgcaggtttgcatccag--------------------------------------------------	12	0,-1
---------------agttttgcaggtttgcatccagc-------------------------------------------------	6	0,0
----------------------------------------------------ctgtgcaaatccatgcaaaactg------------	2	-1,-1
----------------------------------------------------ctgtgcaaatccatgcaaaactga-----------	2	-1,0
-----------------------------------------------------tgtgcaaatccatgcaaa----------------	7	0,-5
-----------------------------------------------------tgtgcaaatccatgcaaaa---------------	25	0,-4
-----------------------------------------------------tgtgcaaatccatgcaaaac--------------	104	0,-3
-----------------------------------------------------tgtgcaaatccatgcaaaact-------------	232	0,-2
-----------------------------------------------------tgtgcaaatccatgcaaaactg------------	1756	0,-1
-----------------------------------------------------tgtgcaaatccatgcaaaactga-----------	2207	0,0

>hsa-mir-19b-2	mi:19-40;MA:62-84
acauugcuacuuacaauuAGUUUUGCAGGUUUGCAUUUCAgcguauauauguauauguggcUGUGCAAAUCCAUGCAAAACUGAuugugauaaugu
((((((....((((((((((((((((((((((((((....(((((((....)))))))....))))))).)).)))))))))))))))))))))))
------------------------------------------------------------ctgtgcaaatccatgcaaaactg-------------	2	-1,-1
------------------------------------------------------------ctgtgcaaatccatgcaaaactga------------	2	-1,0
-------------------------------------------------------------tgtgcaaatccatgcaaa-----------------	7	0,-5
-------------------------------------------------------------tgtgcaaatccatgcaaaa----------------	25	0,-4
-------------------------------------------------------------tgtgcaaatccatgcaaaac---------------	104	0,-3
-------------------------------------------------------------tgtgcaaatccatgcaaaact--------------	232	0,-2
-------------------------------------------------------------tgtgcaaatccatgcaaaactg-------------	1756	0,-1
-------------------------------------------------------------tgtgcaaatccatgcaaaactga------------	2207	0,0

>hsa-mir-200a	mi:16-37;MA:54-75
ccgggccccugugagCAUCUUACCGGACAGUGCUGGAuuucccagcuugacucUAACACUGUCUGGUAACGAUGUucaaaggugacccgc
.(((((.(((.(((((((((((((((((((((((((.....)))))...........)))))))))))).)))))))).))).).)))).
---------------catcttaccggacagtgc---------------------------------------------------------	11	0,-4
---------------catcttaccggacagtgct--------------------------------------------------------	38	0,-3
---------------catcttaccggacagtgctg-------------------------------------------------------	147	0,-2
---------------catcttaccggacagtgctgg------------------------------------------------------	772	0,-1
---------------catcttaccggacagtgctgga-----------------------------------------------------	1910	0,0
---------------catcttaccggacagtgctggat----------------------------------------------------	23	0,1
---------------catcttaccggacagtgctggatt---------------------------------------------------	3	0,2
----------------atcttaccggacagtgctg-------------------------------------------------------	2	1,-2
----------------atcttaccggacagtgctgg------------------------------------------------------	8	1,-1
----------------atcttaccggacagtgctgga-----------------------------------------------------	111	1,0
----------------atcttaccggacagtgctggat----------------------------------------------------	48	1,1
----------------atcttaccggacagtgctggatt---------------------------------------------------	12	1,2
-----------------tcttaccggacagtgctgg------------------------------------------------------	2	2,-1
-----------------tcttaccggacagtgctgga-----------------------------------------------------	9	2,0
-----------------tcttaccggacagtgctggatt---------------------------------------------------	2	2,2
---------------------------------------------------tctaacactgtctggtaacgatg----------------	2	-2,-1
----------------------------------------------------ctaacactgtctggtaacg-------------------	2	-1,-4
----------------------------------------------------ctaacactgtctggtaacgat-----------------	4	-1,-2
----------------------------------------------------ctaacactgtctggtaacgatg----------------	23	-1,-1
----------------------------------------------------ctaacactgtctggtaacgatgtt--------------	4	-1,1
-----------------------------------------------------taacactgtctggtaacg-------------------	460	0,-4
-----------------------------------------------------taacactgtctggtaacga------------------	598	0,-3
-----------------------------------------------------taacactgtctggtaacgat-----------------	1356	0,-2
-----------------------------------------------------taacactgtctggtaacgatg----------------	45684	0,-1
-----------------------------------------------------taacactgtctggtaacgatgt---------------	5347	0,0
-----------------------------------------------------taacactgtctggtaacgatgtt--------------	19478	0,1
-----------------------------------------------------taacactgtctggtaacgatgttc-------------	10	0,2
------------------------------------------------------aacactgtctggtaacgat-----------------	5	1,-2
------------------------------------------------------aacactgtctggtaacgatg----------------	268	1,-1
------------------------------------------------------aacactgtctggtaacgatgt---------------	36	1,0
------------------------------------------------------aacactgtctggtaacgatgtt--------------	238	1,1
-------------------------------------------------------acactgtctggtaacgatg----------------	37	2,-1
-------------------------------------------------------acactgtctggtaacgatgt---------------	2	2,0
-------------------------------------------------------acactgtctggtaacgatgtt--------------	31	2,1

>hsa-mir-200b	mi:21-42;MA:57-78
ccagcucgggcagccguggcCAUCUUACUGGGCAGCAUUGGAuggagucaggucucUAAUACUGCCUGGUAAUGAUGAcggcggagcccugcacg
...((..((((..((((.(.((((((((..(((((.((((((.((.......)))))))).)))))..)))).)))).).)))).)))).))...
-------------------ccatcttactgggcagcattgg------------------------------------------------------	7	-1,-1
--------------------catcttactgggcagcat---------------------------------------------------------	8	0,-4
--------------------catcttactgggcagcatt--------------------------------------------------------	12	0,-3
--------------------catcttactgggcagcattg-------------------------------------------------------	242	0,-2
--------------------catcttactgggcagcattgg------------------------------------------------------	2904	0,-1
--------------------catcttactgggcagcattgga-----------------------------------------------------	2067	0,0
--------------------catcttactgggcagcattggat----------------------------------------------------	60	0,1
---------------------atcttactgggcagcattg-------------------------------------------------------	6	1,-2
---------------------atcttactgggcagcattgg------------------------------------------------------	64	1,-1
---------------------atcttactgggcagcattgga-----------------------------------------------------	230	1,0
---------------------atcttactgggcagcattggat----------------------------------------------------	7	1,1
-------------------------------------------------------ctaatactgcctggtaatga--------------------	3	-1,-3
-------------------------------------------------------ctaatactgcctggtaatgat-------------------	3	-1,-2
-------------------------------------------------------ctaatactgcctggtaatgatg------------------	8	-1,-1
-------------------------------------------------------ctaatactgcctggtaatgatga-----------------	4	-1,0
-------------------------------------------------------ctaatactgcctggtaatgatgac----------------	5	-1,1
--------------------------------------------------------taatactgcctggtaatg---------------------	572	0,-4
--------------------------------------------------------taatactgcctggtaatga--------------------	2544	0,-3
--------------------------------------------------------taatactgcctggtaatgat-------------------	1279	0,-2
--------------------------------------------------------taatactgcctggtaatgatg------------------	25111	0,-1
--------------------------------------------------------taatactgcctggtaatgatga-----------------	31808	0,0
--------------------------------------------------------taatactgcctggtaatgatgac----------------	19891	0,1
--------------------------------------------------------taatactgcctggtaatgatgacg---------------	87	0,2
--------------------------------------------------------taatactgcctggtaatgatgacgg--------------	10	0,3
---------------------------------------------------------aatactgcctggtaatga--------------------	14	1,-3
---------------------------------------------------------aatactgcctggtaatgat-------------------	17	1,-2
---------------------------------------------------------aatactgcctggtaatgatg------------------	300	1,-1
---------------------------------------------------------aatactgcctggtaatgatga-----------------	589	1,0
---------------------------------------------------------aatactgcctggtaatgatgac----------------	5076	1,1
---------------------------------------------------------aatactgcctggtaatgatgacg---------------	22	1,2
----------------------------------------------------------atactgcctggtaatgatg------------------	25	2,-1
----------------------------------------------------------atactgcctggtaatgatga-----------------	50	2,0
----------------------------------------------------------atactgcctggtaatgatgac----------------	774	2,1
----------------------------------------------------------atactgcctggtaatgatgacg---------------	27	2,2
----------------------------------------------------------atactgcctggtaatgatgacgg--------------	26	2,3

>hsa-mir-200c	mi:5-26;MA:44-66
cccuCGUCUUACCCAGCAGUGUUUGGgugcgguugggagucucUAAUACUGCCGGGUAAUGAUGGAgg
((..((((((((((.((((((((.(((.((........))))).)))))))).)))))).))))..))
----cgtcttacccagcagtgtttg-------------------------------------------	3	0,-1
----cgtcttacccagcagtgtttgg------------------------------------------	134	0,0
----cgtcttacccagcagtgtttggg-----------------------------------------	2	0,1
-----gtcttacccagcagtgtttgg------------------------------------------	2	1,0
------tcttacccagcagtgtttgg------------------------------------------	6	2,0
------------------------------------------ctaatactgccgggtaatg-------	2	-1,-5
------------------------------------------ctaatactgccgggtaatga------	32	-1,-4
------------------------------------------ctaatactgccgggtaatgat-----	16	-1,-3
------------------------------------------ctaatactgccgggtaatgatg----	332	-1,-2
------------------------------------------ctaatactgccgggtaatgatgg---	129	-1,-1
------------------------------------------ctaatactgccgggtaatgatgga--	146	-1,0
-------------------------------------------taatactgccgggtaatg-------	204	0,-5
-------------------------------------------taatactgccgggtaatga------	1441	0,-4
-------------------------------------------taatactgccgggtaatgat-----	1791	0,-3
-------------------------------------------taatactgccgggtaatgatg----	28064	0,-2
-------------------------------------------taatactgccgggtaatgatgg---	57920	0,-1
-------------------------------------------taatactgccgggtaatgatgga--	197061	0,0
-------------------------------------------taatactgccgggtaatgatggag-	89	0,1
--------------------------------------------aatactgccgggtaatga------	7	1,-4
--------------------------------------------aatactgccgggtaatgat-----	5	1,-3
--------------------------------------------aatactgccgggtaatgatg----	137	1,-2
--------------------------------------------aatactgccgggtaatgatgg---	325	1,-1
--------------------------------------------aatactgccgggtaatgatgga--	1095	1,0
---------------------------------------------atactgccgggtaatgatg----	21	2,-2
---------------------------------------------atactgccgggtaatgatgg---	67	2,-1
---------------------------------------------atactgccgggtaatgatgga--	241	2,0

>hsa-mir-202	mi:28-49;MA:64-83
cgccucagagccgcccgccguuccuuuUUCCUAUGCAUAUACUUCUUUGaggaucuggccuaaAGAGGUAUAGGGCAUGGGAAaacggggcggucggguccuccccagcg
(((....(((..((((((((((((.(((((((((((.(((((((((((.(((......))))))))))))))..))))))))))).))))))).))))).)))....)))
---------------------------ttcctatgcatatacttct----------------------------------------------------------------	4	0,-3
---------------------------ttcctatgcatatacttctt---------------------------------------------------------------	4	0,-2
---------------------------ttcctatgcatatacttcttt--------------------------------------------------------------	21	0,-1
---------------------------ttcctatgcatatacttctttg-------------------------------------------------------------	3	0,0
---------------------------ttcctatgcatatacttctttga------------------------------------------------------------	3	0,1

>hsa-mir-203	3p:65-86
guguuggggacucgcgcgcuggguccagugguucuuaacaguucaacaguucuguagcgcaauuGUGAAAUGUUUAGGACCACUAGacccggcgggcgcggcgacagcga
.(((((..(.(.(((.(((((((((.(((((((((.((((.((((.((((((......).))))))))).)))).))))))))).))))))))).))).).)..))))).
--------------------------agtggttcttaacagttc------------------------------------------------------------------	2	
--------------------------agtggttcttaacagttca-----------------------------------------------------------------	9	
--------------------------agtggttcttaacagttcaac---------------------------------------------------------------	6	
--------------------------agtggttcttaacagttcaaca--------------------------------------------------------------	52	
--------------------------agtggttcttaacagttcaacag-------------------------------------------------------------	2	
--------------------------------------------------------------ttgtgaaatgtttaggacc-----------------------------	2	-2,-5
--------------------------------------------------------------ttgtgaaatgtttaggaccac---------------------------	8	-2,-3
--------------------------------------------------------------ttgtgaaatgtttaggaccact--------------------------	94	-2,-2
--------------------------------------------------------------ttgtgaaatgtttaggaccacta-------------------------	15	-2,-1
--------------------------------------------------------------ttgtgaaatgtttaggaccactag------------------------	14	-2,0
---------------------------------------------------------------tgtgaaatgtttaggacc-----------------------------	4	-1,-5
---------------------------------------------------------------tgtgaaatgtttaggacca----------------------------	4	-1,-4
---------------------------------------------------------------tgtgaaatgtttaggaccac---------------------------	31	-1,-3
---------------------------------------------------------------tgtgaaatgtttaggaccact--------------------------	247	-1,-2
---------------------------------------------------------------tgtgaaatgtttaggaccacta-------------------------	53	-1,-1
---------------------------------------------------------------tgtgaaatgtttaggaccactag------------------------	212	-1,0
---------------------------------------------------------------tgtgaaatgtttaggaccactaga-----------------------	15	-1,1
----------------------------------------------------------------gtgaaatgtttaggacca----------------------------	80	0,-4
----------------------------------------------------------------gtgaaatgtttaggaccac---------------------------	229	0,-3
----------------------------------------------------------------gtgaaatgtttaggaccact--------------------------	2289	0,-2
----------------------------------------------------------------gtgaaatgtttaggaccacta-------------------------	1285	0,-1
----------------------------------------------------------------gtgaaatgtttaggaccactag------------------------	27472	0,0
----------------------------------------------------------------gtgaaatgtttaggaccactaga-----------------------	10752	0,1
-----------------------------------------------------------------tgaaatgtttaggaccac---------------------------	70	1,-3
-----------------------------------------------------------------tgaaatgtttaggaccact--------------------------	757	1,-2
-----------------------------------------------------------------tgaaatgtttaggaccacta-------------------------	1447	1,-1
-----------------------------------------------------------------tgaaatgtttaggaccactag------------------------	43427	1,0
-----------------------------------------------------------------tgaaatgtttaggaccactaga-----------------------	7606	1,1
-----------------------------------------------------------------tgaaatgtttaggaccactagac----------------------	2	1,2
------------------------------------------------------------------gaaatgtttaggaccact--------------------------	2	2,-2
------------------------------------------------------------------gaaatgtttaggaccacta-------------------------	2	2,-1
------------------------------------------------------------------gaaatgtttaggaccactag------------------------	148	2,0
------------------------------------------------------------------gaaatgtttaggaccactaga-----------------------	17	2,1

>hsa-mir-204	5p:33-54
ggcuacagucuuucuucaugugacucguggacUUCCCUUUGUCAUCCUAUGCCUgagaauauaugaaggaggcugggaaggcaaagggacguucaauugucaucacuggc
...............(((((((((...(((((.((((((((((.(((((.((((...............))))))))).)))))))))).)))))...)))).)).))).
--------------------------------ttccctttgtcatcctatg-----------------------------------------------------------	153	0,-3
--------------------------------ttccctttgtcatcctatgc----------------------------------------------------------	106	0,-2
--------------------------------ttccctttgtcatcctatgcc---------------------------------------------------------	188	0,-1
--------------------------------ttccctttgtcatcctatgcct--------------------------------------------------------	130	0,0
--------------------------------ttccctttgtcatcctatgcctg-------------------------------------------------------	57	0,1
--------------------------------ttccctttgtcatcctatgcctga------------------------------------------------------	7	0,2
----------------------------------------------------------------------ggctgggaaggcaaagggacgt------------------	2	
-----------------------------------------------------------------------gctgggaaggcaaagggac--------------------	6	
-----------------------------------------------------------------------gctgggaaggcaaagggacg-------------------	31	
-----------------------------------------------------------------------gctgggaaggcaaagggacgt------------------	61	
-----------------------------------------------------------------------gctgggaaggcaaagggacgtt-----------------	3	

>hsa-mir-206	3p:53-74
ugcuucccgaggccacaugcuucuuuauauccccauauggauuacuuugcuaUGGAAUGUAAGGAAGUGUGUGGuuucggcaagug
.((((.((((((((((((((((((((((((..(((((.(.(......).)))))).)))))))))))))))))))))))).)))).
----------------------------------------------------tggaatgtaaggaagtgtgtg-------------	8	0,-1
----------------------------------------------------tggaatgtaaggaagtgtgtgg------------	49	0,0
----------------------------------------------------tggaatgtaaggaagtgtgtggt-----------	7	0,1

>hsa-mir-20a	MA:8-30;mi:44-65
guagcacUAAAGUGCUUAUAGUGCAGGUAGuguuuaguuaucuACUGCAUUAUGAGCACUUAAAGuacugc
((((.(((.(((((((((((((((((.(((((......)).))))))))))))))))))))..))).))))
-------taaagtgcttatagtgcag---------------------------------------------	14	0,-4
-------taaagtgcttatagtgcagg--------------------------------------------	214	0,-3
-------taaagtgcttatagtgcaggt-------------------------------------------	63	0,-2
-------taaagtgcttatagtgcaggta------------------------------------------	99	0,-1
-------taaagtgcttatagtgcaggtag-----------------------------------------	13369	0,0
-------taaagtgcttatagtgcaggtagt----------------------------------------	161	0,1
--------aaagtgcttatagtgcaggtag-----------------------------------------	35	1,0
---------aagtgcttatagtgcaggtag-----------------------------------------	8	2,0
-------------------------------------------actgcattatgagcacttaaag------	9	0,0
-------------------------------------------actgcattatgagcacttaaagt-----	37	0,1
--------------------------------------------ctgcattatgagcacttaaagt-----	8	1,1

>hsa-mir-20b	MA:6-28;mi:44-65
aguacCAAAGUGCUCAUAGUGCAGGUAGuuuuggcaugacucuACUGUAGUAUGGGCACUUCCAGuacu
(((((..(((((((((((.(((((..((((.......))))...))))).)))))))))))...)))))
-----caaagtgctcatagtgcagg--------------------------------------------	7	0,-3
-----caaagtgctcatagtgcaggt-------------------------------------------	12	0,-2
-----caaagtgctcatagtgcaggta------------------------------------------	5	0,-1
-----caaagtgctcatagtgcaggtag-----------------------------------------	671	0,0
-----caaagtgctcatagtgcaggtagt----------------------------------------	16	0,1
------aaagtgctcatagtgcaggtag-----------------------------------------	3	1,0

>hsa-mir-21	MA:8-29;mi:46-66
ugucgggUAGCUUAUCAGACUGAUGUUGAcuguugaaucucauggCAACACCAGUCGAUGGGCUGUcugaca
.(((((..((((((((.(((((.(((((.((((.(.....)))))))))).)))))))))))))..))))).
------gtagcttatcagactgat------------------------------------------------	2	-1,-5
------gtagcttatcagactgatg-----------------------------------------------	23	-1,-4
------gtagcttatcagactgatgt----------------------------------------------	12	-1,-3
------gtagcttatcagactgatgtt---------------------------------------------	137	-1,-2
------gtagcttatcagactgatgttg--------------------------------------------	924	-1,-1
------gtagcttatcagactgatgttga-------------------------------------------	374	-1,0
------gtagcttatcagactgatgttgac------------------------------------------	166	-1,1
------gtagcttatcagactgatgttgact-----------------------------------------	9	-1,2
-------tagcttatcagactgatg-----------------------------------------------	15356	0,-4
-------tagcttatcagactgatgt----------------------------------------------	6347	0,-3
-------tagcttatcagactgatgtt---------------------------------------------	42732	0,-2
-------tagcttatcagactgatgttg--------------------------------------------	935541	0,-1
-------tagcttatcagactgatgttga-------------------------------------------	774817	0,0
-------tagcttatcagactgatgttgac------------------------------------------	404236	0,1
-------tagcttatcagactgatgttgact-----------------------------------------	14470	0,2
-------tagcttatcagactgatgttgactg----------------------------------------	11	0,3
-------tagcttatcagactgatgttgactgt---------------------------------------	6	0,4
-------tagcttatcagactgatgttgactgtt--------------------------------------	3	0,5
--------agcttatcagactgatgt----------------------------------------------	25	1,-3
--------agcttatcagactgatgtt---------------------------------------------	137	1,-2
--------agcttatcagactgatgttg--------------------------------------------	3304	1,-1
--------agcttatcagactgatgttga-------------------------------------------	3065	1,0
--------agcttatcagactgatgttgac------------------------------------------	1862	1,1
--------agcttatcagactgatgttgact-----------------------------------------	188	1,2
---------gcttatcagactgatgtt---------------------------------------------	28	2,-2
---------gcttatcagactgatgttg--------------------------------------------	679	2,-1
---------gcttatcagactgatgttga-------------------------------------------	568	2,0
---------gcttatcagactgatgttgac------------------------------------------	315	2,1
---------gcttatcagactgatgttgact-----------------------------------------	9	2,2
--------------------------------------------gcaacaccagtcgatgggctgt------	2	-1,0
---------------------------------------------caacaccagtcgatgggc---------	5	0,-3
---------------------------------------------caacaccagtcgatgggct--------	4	0,-2
---------------------------------------------caacaccagtcgatgggctg-------	95	0,-1
---------------------------------------------caacaccagtcgatgggctgt------	834	0,0
---------------------------------------------caacaccagtcgatgggctgtc-----	1588	0,1
---------------------------------------------caacaccagtcgatgggctgtct----	31	0,2
----------------------------------------------aacaccagtcgatgggctgt------	3	1,0
----------------------------------------------aacaccagtcgatgggctgtc-----	15	1,1
----------------------------------------------aacaccagtcgatgggctgtct----	5	1,2
-----------------------------------------------acaccagtcgatgggctgtc-----	144	2,1

>hsa-mir-210	3p:66-87
acccggcagugccuccaggcgcagggcagccccugcccaccgcacacugcgcugccccagacccaCUGUGCGUGUGACAGCGGCUGAucugugccugggcagcgcgaccc
....((..((((.(((((((((((..(((((.(((..(((((((((.((.((((...))).).)).)))))).))).))).)))))..)))))))))))..))))..)).
----------------------------------------------------------------actgtgcgtgtgacagcg----------------------------	3	-1,-5
----------------------------------------------------------------actgtgcgtgtgacagcgg---------------------------	14	-1,-4
----------------------------------------------------------------actgtgcgtgtgacagcggc--------------------------	2	-1,-3
----------------------------------------------------------------actgtgcgtgtgacagcggct-------------------------	7	-1,-2
----------------------------------------------------------------actgtgcgtgtgacagcggctg------------------------	17	-1,-1
----------------------------------------------------------------actgtgcgtgtgacagcggctga-----------------------	60	-1,0
-----------------------------------------------------------------ctgtgcgtgtgacagcgg---------------------------	10	0,-4
-----------------------------------------------------------------ctgtgcgtgtgacagcggc--------------------------	20	0,-3
-----------------------------------------------------------------ctgtgcgtgtgacagcggct-------------------------	25	0,-2
-----------------------------------------------------------------ctgtgcgtgtgacagcggctg------------------------	80	0,-1
-----------------------------------------------------------------ctgtgcgtgtgacagcggctga-----------------------	735	0,0
-----------------------------------------------------------------ctgtgcgtgtgacagcggctgat----------------------	86	0,1
------------------------------------------------------------------tgtgcgtgtgacagcggc--------------------------	2	1,-3
------------------------------------------------------------------tgtgcgtgtgacagcggctga-----------------------	9	1,0
------------------------------------------------------------------tgtgcgtgtgacagcggctgat----------------------	3	1,1

>hsa-mir-2110	5p:8-29
cagggguUUGGGGAAACGGCCGCUGAGUGaggcgucggcuguguuucucaccgcggucuuuuccucccacucuug
(((((((..(((((((.((((((((((.((.(((.....))).)).))))..)))))).)))))))..)))))))
-------ttggggaaacggccgctga-------------------------------------------------	13	0,-3
-------ttggggaaacggccgctgag------------------------------------------------	120	0,-2
-------ttggggaaacggccgctgagt-----------------------------------------------	25	0,-1
-------ttggggaaacggccgctgagtg----------------------------------------------	9	0,0
-------ttggggaaacggccgctgagtga---------------------------------------------	70	0,1
-------ttggggaaacggccgctgagtgag--------------------------------------------	16	0,2
------------------------------------------------caccgcggtcttttcctccc-------	2	
------------------------------------------------caccgcggtcttttcctccca------	4	

>hsa-mir-2114	MA:13-34;mi:49-69
ccuccaugcuccUAGUCCCUUCCUUGAAGCGGUCggauaaucacaugaCGAGCCUCAAGCAAGGGACUUcaagcuggugg
((.(((.(((...((((((((.(((((.((.((((..........))))..)).))))).))))))))...)))))).))
------------tagtcccttccttgaagcg-------------------------------------------------	2	0,-3
------------tagtcccttccttgaagcgg------------------------------------------------	12	0,-2
------------tagtcccttccttgaagcggtc----------------------------------------------	5	0,0

>hsa-mir-2115	MA:21-42;mi:58-79
acugucaucccacugcuuccAGCUUCCAUGACUCCUGAUGGAggaaucacaugaauuCAUCAGAAUUCAUGGAGGCUAGaagcaguaugaggaucauuua
......(((((((((((((.(((((((((((...((((((((....((....)).))))))))...))))))))))).))))))))..).))))......
---------------------------------------------------------catcagaattcatggaggctaga--------------------	2	0,1

>hsa-mir-2116	MA:14-34;mi:51-71
gaccuaggcuaggGGUUCUUAGCAUAGGAGGUCUucccaugcuaagaaguCCUCCCAUGCCAAGAACUCCCagacuagga
..(((((.((.(((((((((.((((.(((((.((((.........)))).))))).)))).))))))))).)).))))).
-------------ggttcttagcataggaggt------------------------------------------------	3	0,-2

>hsa-mir-212	3p:71-91
cggggcaccccgcccggacagcgcgccggcaccuuggcucuagacugcuuacugcccgggccgcccucagUAACAGUCUCCAGUCACGGCCaccgacgccuggccccgcc
..................(((.(((.(((..((.(((((..((((((.((((((...(((...))).))))))))))))..))))).))...))).))))))........
------------------------------accttggctctagactgcttact---------------------------------------------------------	13	
---------------------------------------------------------------------gtaacagtctccagtcacggc--------------------	2	-1,-1
---------------------------------------------------------------------gtaacagtctccagtcacggcc-------------------	2	-1,0
----------------------------------------------------------------------taacagtctccagtcacgg---------------------	3	0,-2
----------------------------------------------------------------------taacagtctccagtcacggc--------------------	14	0,-1
----------------------------------------------------------------------taacagtctccagtcacggcc-------------------	7	0,0
----------------------------------------------------------------------taacagtctccagtcacggcca------------------	10	0,1

>hsa-mir-214	mi:30-51;MA:71-92
ggccuggcuggacagaguugucaugugucUGCCUGUCUACACUUGCUGUGCagaacauccgcucaccuguACAGCAGGCACAGACAGGCAGUcacaugacaacccagccu
.....((((((.....(((((((((((.((((((((((...((((((((((((.............))))))))))))...)))))))))).))))))))))))))))).
-----------------------------tgcctgtctacacttgctgt-------------------------------------------------------------	2	0,-2
-----------------------------tgcctgtctacacttgctgtg------------------------------------------------------------	22	0,-1
-----------------------------tgcctgtctacacttgctgtgc-----------------------------------------------------------	65	0,0
-----------------------------tgcctgtctacacttgctgtgca----------------------------------------------------------	2	0,1
--------------------------------------------------------------------gtacagcaggcacagacagg----------------------	13	-2,-4
--------------------------------------------------------------------gtacagcaggcacagacaggc---------------------	2	-2,-3
--------------------------------------------------------------------gtacagcaggcacagacaggca--------------------	2	-2,-2
---------------------------------------------------------------------tacagcaggcacagacag-----------------------	5	-1,-5
---------------------------------------------------------------------tacagcaggcacagacagg----------------------	32	-1,-4
---------------------------------------------------------------------tacagcaggcacagacaggc---------------------	4	-1,-3
---------------------------------------------------------------------tacagcaggcacagacaggca--------------------	17	-1,-2
---------------------------------------------------------------------tacagcaggcacagacaggcag-------------------	25	-1,-1
---------------------------------------------------------------------tacagcaggcacagacaggcagt------------------	17	-1,0
----------------------------------------------------------------------acagcaggcacagacagg----------------------	18	0,-4
----------------------------------------------------------------------acagcaggcacagacaggc---------------------	4	0,-3
----------------------------------------------------------------------acagcaggcacagacaggca--------------------	28	0,-2
----------------------------------------------------------------------acagcaggcacagacaggcag-------------------	117	0,-1
----------------------------------------------------------------------acagcaggcacagacaggcagt------------------	186	0,0
-----------------------------------------------------------------------cagcaggcacagacaggcagt------------------	4	1,0

>hsa-mir-215	5p:27-47
aucauucagaaaugguauacaggaaaAUGACCUAUGAAUUGACAGACaauauagcugaguuugucugucauuucuuuaggccaauauucuguaugacugugcuacuucaa
........(((.((((((((((((.(.((.((((.(((.((((((((((...........)))))))))).)))..)))).)).).))))))......)))))).)))..
--------------------------atgacctatgaattgacag-----------------------------------------------------------------	378	0,-2
--------------------------atgacctatgaattgacaga----------------------------------------------------------------	354	0,-1
--------------------------atgacctatgaattgacagac---------------------------------------------------------------	1416	0,0
--------------------------atgacctatgaattgacagaca--------------------------------------------------------------	1143	0,1
--------------------------atgacctatgaattgacagacaa-------------------------------------------------------------	18	0,2
---------------------------tgacctatgaattgacag-----------------------------------------------------------------	1427	1,-2
---------------------------tgacctatgaattgacaga----------------------------------------------------------------	962	1,-1
---------------------------tgacctatgaattgacagac---------------------------------------------------------------	8	1,0
---------------------------tgacctatgaattgacagaca--------------------------------------------------------------	19	1,1
---------------------------tgacctatgaattgacagacaa-------------------------------------------------------------	2	1,2
----------------------------gacctatgaattgacaga----------------------------------------------------------------	4	2,-1
---------------------------------------------------------------tctgtcatttctttaggccaat-------------------------	6	
---------------------------------------------------------------tctgtcatttctttaggccaata------------------------	3	

>hsa-mir-216a	5p:19-40
gauggcugugaguuggcuUAAUCUCAGCUGGCAACUGUGAgauguucauacaaucccucacaguggucucugggauuaugcuaaacagagcaauuuccuagcccucacga
((.(((((.((((((((.(((((((((..(((.((((((((.(((....)))....)))))))).))).))))))))).)))))..........))).))))).))....
------------------taatctcagctggcaactgtga----------------------------------------------------------------------	37	0,0
------------------taatctcagctggcaactgtgag---------------------------------------------------------------------	4	0,1

>hsa-mir-216b	5p:11-32
gcagacuggaAAAUCUCUGCAGGCAAAUGUGAugucacugaggaaaucacacacuuacccguagagauucuacagucugaca
.(((((((...(((((((((.((....((((((.((......)).))))))......)).)))))))))...)))))))...
---------aaaatctctgcaggcaaatgtg---------------------------------------------------	2	-1,-1
----------aaatctctgcaggcaaatgtg---------------------------------------------------	6	0,-1
----------aaatctctgcaggcaaatgtga--------------------------------------------------	10	0,0

>hsa-mir-217	5p:35-57
aguauaauuauuacauaguuuuugaugucgcagaUACUGCAUCAGGAACUGAUUGGAuaagaaucagucaccaucaguuccuaaugcauugccuucagcaucuaaacaag
.................((((..(((((.(.((.((.(((((.((((((((((.((((........))).).)))))))))).))))).)).)).).))))).))))...
---------------------------------atactgcatcaggaactgattg-------------------------------------------------------	6	-1,-2
---------------------------------atactgcatcaggaactgattgg------------------------------------------------------	9	-1,-1
----------------------------------tactgcatcaggaactgatt--------------------------------------------------------	2	0,-3
----------------------------------tactgcatcaggaactgattg-------------------------------------------------------	2	0,-2
----------------------------------tactgcatcaggaactgattgg------------------------------------------------------	56	0,-1
----------------------------------tactgcatcaggaactgattgga-----------------------------------------------------	84	0,0

>hsa-mir-218-1	MA:25-45;mi:68-89
gugauaauguagcgagauuuucugUUGUGCUUGAUCUAACCAUGUgguugcgagguaugaguaaaacAUGGUUCCGUCAAGCACCAUGGaacgucacgcagcuuucuaca
(((..((.((.(((.(((.((((((.(((((((((..((((((((..((((.........)))).))))))))..))))))))).)))))).))).))).))))..))).
------------------------ttgtgcttgatctaaccat-------------------------------------------------------------------	3	0,-2
------------------------ttgtgcttgatctaaccatg------------------------------------------------------------------	14	0,-1
------------------------ttgtgcttgatctaaccatgt-----------------------------------------------------------------	58	0,0
------------------------ttgtgcttgatctaaccatgtg----------------------------------------------------------------	130	0,1
------------------------ttgtgcttgatctaaccatgtgg---------------------------------------------------------------	59	0,2
------------------------ttgtgcttgatctaaccatgtggt--------------------------------------------------------------	2	0,3
------------------------ttgtgcttgatctaaccatgtggtt-------------------------------------------------------------	3	0,4
-------------------------tgtgcttgatctaaccatgtgg---------------------------------------------------------------	5	1,2
--------------------------gtgcttgatctaaccatgtg----------------------------------------------------------------	2	2,1
-------------------------------------------------------------------atggttccgtcaagcaccatg----------------------	6	0,-1

>hsa-mir-218-2	MA:25-45;mi:67-88
gaccagucgcugcggggcuuuccuUUGUGCUUGAUCUAACCAUGUgguggaacgauggaaacggaaCAUGGUUCUGUCAAGCACCGCGgaaagcaccgugcucuccugca
...(((..((.((((.(((((((...(((((((((..((((((((..........((....))..))))))))..)))))))))...))))))).))))))....)))..
------------------------ttgtgcttgatctaaccat-------------------------------------------------------------------	3	0,-2
------------------------ttgtgcttgatctaaccatg------------------------------------------------------------------	14	0,-1
------------------------ttgtgcttgatctaaccatgt-----------------------------------------------------------------	58	0,0
------------------------ttgtgcttgatctaaccatgtg----------------------------------------------------------------	130	0,1
------------------------ttgtgcttgatctaaccatgtgg---------------------------------------------------------------	59	0,2
------------------------ttgtgcttgatctaaccatgtggt--------------------------------------------------------------	2	0,3
-------------------------tgtgcttgatctaaccatgtgg---------------------------------------------------------------	5	1,2
--------------------------gtgcttgatctaaccatgtg----------------------------------------------------------------	2	2,1
-------------------------------------------------------------------atggttctgtcaagcaccgc-----------------------	2	1,-1

>hsa-mir-219-1	5p:21-41;3p:62-83
ccgccccgggccgcggcuccUGAUUGUCCAAACGCAAUUCUcgagucuauggcuccggccgAGAGUUGAGUCUGGACGUCCCGagccgccgcccccaaaccucgagcggg
((((.(.((((.(((((((..(((.(((((.((.(((((((((.(((.........)))))))))))).)).))))))))..))))))).)))).........).)))).
--------------------tgattgtccaaacgcaat------------------------------------------------------------------------	2	0,-3
--------------------tgattgtccaaacgcaatt-----------------------------------------------------------------------	3	0,-2
--------------------tgattgtccaaacgcaattc----------------------------------------------------------------------	3	0,-1
--------------------tgattgtccaaacgcaattctc--------------------------------------------------------------------	2	0,1
--------------------tgattgtccaaacgcaattctcg-------------------------------------------------------------------	13	0,2
---------------------gattgtccaaacgcaattctcg-------------------------------------------------------------------	4	1,2
-------------------------------------------------------------agagttgagtctggacgt-------------------------------	4	0,-4
-------------------------------------------------------------agagttgagtctggacgtc------------------------------	2	0,-3
-------------------------------------------------------------agagttgagtctggacgtcccg---------------------------	27	0,0
-------------------------------------------------------------agagttgagtctggacgtcccga--------------------------	2	0,1

>hsa-mir-219-2	5p:19-39;3p:62-83
acucaggggcuucgccacUGAUUGUCCAAACGCAAUUCUuguacgagucugcggccaaccgAGAAUUGUGGCUGGACAUCUGUggcugagcuccggg
.(((.(((((((.(((((.(((.(((((..(((((((((((...(.((.....)))...)))))))))))..)))))))).))))).))))))))))
------------------tgattgtccaaacgcaat-------------------------------------------------------------	2	0,-3
------------------tgattgtccaaacgcaatt------------------------------------------------------------	3	0,-2
------------------tgattgtccaaacgcaattc-----------------------------------------------------------	3	0,-1
-------------------------------------------------------------agaattgtggctggacatctgt--------------	3	0,0

>hsa-mir-22	mi:15-36;MA:53-74
ggcugagccgcaguAGUUCUUCAGUGGCAAGCUUUAuguccugacccagcuaAAGCUGCCAGUUGAAGAACUGUugcccucugcc
(((.(((..((((((((((((((((((((.((((((.((.........))))))))))))).))))))))))))))).))).)))
--------------agttcttcagtggcaagc-----------------------------------------------------	14	0,-4
--------------agttcttcagtggcaagct----------------------------------------------------	79	0,-3
--------------agttcttcagtggcaagctt---------------------------------------------------	83	0,-2
--------------agttcttcagtggcaagcttt--------------------------------------------------	328	0,-1
--------------agttcttcagtggcaagcttta-------------------------------------------------	104	0,0
--------------agttcttcagtggcaagctttat------------------------------------------------	3	0,1
---------------------------------------------------aaagctgccagttgaaga----------------	3	-1,-5
---------------------------------------------------aaagctgccagttgaagaactgt-----------	9	-1,0
----------------------------------------------------aagctgccagttgaagaa---------------	275	0,-4
----------------------------------------------------aagctgccagttgaagaac--------------	745	0,-3
----------------------------------------------------aagctgccagttgaagaact-------------	1715	0,-2
----------------------------------------------------aagctgccagttgaagaactg------------	2120	0,-1
----------------------------------------------------aagctgccagttgaagaactgt-----------	26008	0,0
----------------------------------------------------aagctgccagttgaagaactgtt----------	362	0,1
----------------------------------------------------aagctgccagttgaagaactgttg---------	4	0,2
-----------------------------------------------------agctgccagttgaagaac--------------	3	1,-3
-----------------------------------------------------agctgccagttgaagaact-------------	7	1,-2
-----------------------------------------------------agctgccagttgaagaactgt-----------	156	1,0
-----------------------------------------------------agctgccagttgaagaactgtt----------	4	1,1
------------------------------------------------------gctgccagttgaagaactgt-----------	3	2,0

>hsa-mir-221	mi:25-46;MA:65-87
ugaacauccaggucuggggcaugaACCUGGCAUACAAUGUAGAUUUcuguguucguuaggcaacAGCUACAUUGUCUGCUGGGUUUCaggcuaccuggaaacauguucuc
.((((((((((((....(((.((((((..(((.(((((((((....(((((((.....))).))))))))))))).)))..)).)))).))))))))))....)))))..
-----------------------aacctggcatacaatgtag--------------------------------------------------------------------	3	-1,-4
-----------------------aacctggcatacaatgtaga-------------------------------------------------------------------	5	-1,-3
-----------------------aacctggcatacaatgtagat------------------------------------------------------------------	6	-1,-2
-----------------------aacctggcatacaatgtagatt-----------------------------------------------------------------	3	-1,-1
-----------------------aacctggcatacaatgtagattt----------------------------------------------------------------	4	-1,0
------------------------acctggcatacaatgtag--------------------------------------------------------------------	22	0,-4
------------------------acctggcatacaatgtaga-------------------------------------------------------------------	317	0,-3
------------------------acctggcatacaatgtagat------------------------------------------------------------------	375	0,-2
------------------------acctggcatacaatgtagatt-----------------------------------------------------------------	282	0,-1
------------------------acctggcatacaatgtagattt----------------------------------------------------------------	69	0,0
------------------------acctggcatacaatgtagatttc---------------------------------------------------------------	47	0,1
------------------------acctggcatacaatgtagatttct--------------------------------------------------------------	14	0,2
------------------------acctggcatacaatgtagatttctg-------------------------------------------------------------	20	0,3
------------------------acctggcatacaatgtagatttctgt------------------------------------------------------------	22	0,4
---------------------------------------------------------------cagctacattgtctgctgg----------------------------	12	-1,-5
---------------------------------------------------------------cagctacattgtctgctggg---------------------------	93	-1,-4
---------------------------------------------------------------cagctacattgtctgctgggt--------------------------	12	-1,-3
---------------------------------------------------------------cagctacattgtctgctgggtt-------------------------	75	-1,-2
---------------------------------------------------------------cagctacattgtctgctgggttt------------------------	49	-1,-1
---------------------------------------------------------------cagctacattgtctgctgggtttc-----------------------	5	-1,0
----------------------------------------------------------------agctacattgtctgctgg----------------------------	266	0,-5
----------------------------------------------------------------agctacattgtctgctggg---------------------------	2785	0,-4
----------------------------------------------------------------agctacattgtctgctgggt--------------------------	5455	0,-3
----------------------------------------------------------------agctacattgtctgctgggtt-------------------------	3361	0,-2
----------------------------------------------------------------agctacattgtctgctgggttt------------------------	2118	0,-1
----------------------------------------------------------------agctacattgtctgctgggtttc-----------------------	587	0,0
----------------------------------------------------------------agctacattgtctgctgggtttca----------------------	12	0,1
-----------------------------------------------------------------gctacattgtctgctggg---------------------------	59	1,-4
-----------------------------------------------------------------gctacattgtctgctgggt--------------------------	111	1,-3
-----------------------------------------------------------------gctacattgtctgctgggtt-------------------------	58	1,-2
-----------------------------------------------------------------gctacattgtctgctgggttt------------------------	21	1,-1
-----------------------------------------------------------------gctacattgtctgctgggtttc-----------------------	6	1,0

>hsa-mir-222	mi:31-52;MA:69-89
gcugcuggaagguguagguacccucaauggCUCAGUAGCCAGUGUAGAUCCUgucuuucguaaucagcAGCUACAUCUGGCUACUGGGUcucugauggcaucuucuagcu
...(((((((((((......((.(((..(((((((((((((((((((...(((...........)))...))))).))))))))))))))..))).))))))))))))).
----------------------------ggctcagtagccagtgtaga--------------------------------------------------------------	4	-2,-4
----------------------------ggctcagtagccagtgtagat-------------------------------------------------------------	4	-2,-3
----------------------------ggctcagtagccagtgtagatc------------------------------------------------------------	94	-2,-2
----------------------------ggctcagtagccagtgtagatcc-----------------------------------------------------------	10	-2,-1
-------------------------------------------------------------------cagctacatctggctactgg-----------------------	3	-1,-2
--------------------------------------------------------------------agctacatctggctactg------------------------	6	0,-3
--------------------------------------------------------------------agctacatctggctactgg-----------------------	252	0,-2
--------------------------------------------------------------------agctacatctggctactggg----------------------	443	0,-1
--------------------------------------------------------------------agctacatctggctactgggt---------------------	689	0,0
--------------------------------------------------------------------agctacatctggctactgggtc--------------------	362	0,1
--------------------------------------------------------------------agctacatctggctactgggtct-------------------	410	0,2
--------------------------------------------------------------------agctacatctggctactgggtctc------------------	167	0,3
--------------------------------------------------------------------agctacatctggctactgggtctct-----------------	92	0,4
---------------------------------------------------------------------gctacatctggctactgg-----------------------	2	1,-2
---------------------------------------------------------------------gctacatctggctactggg----------------------	7	1,-1
---------------------------------------------------------------------gctacatctggctactgggt---------------------	8	1,0
---------------------------------------------------------------------gctacatctggctactgggtc--------------------	2	1,1
---------------------------------------------------------------------gctacatctggctactgggtct-------------------	5	1,2
----------------------------------------------------------------------ctacatctggctactggg----------------------	4	2,-1
----------------------------------------------------------------------ctacatctggctactgggt---------------------	2	2,0
----------------------------------------------------------------------ctacatctggctactgggtctc------------------	2	2,3
----------------------------------------------------------------------ctacatctggctactgggtctct-----------------	4	2,4

>hsa-mir-223	mi:26-47;MA:68-89
ccuggccuccugcagugccacgcucCGUGUAUUUGACAAGCUGAGUUggacacuccaugugguagagUGUCAGUUUGUCAAAUACCCCAagugcggcacaugcuuaccag
.((((......((((((((.((((..(.((((((((((((((......(((((((.........))))))))))))))))))))).)..)))).))))).)))...))))
-------------------------cgtgtatttgacaagctgag-----------------------------------------------------------------	2	0,-2
-------------------------cgtgtatttgacaagctgagt----------------------------------------------------------------	5	0,-1
-------------------------cgtgtatttgacaagctgagttg--------------------------------------------------------------	16	0,1
-------------------------cgtgtatttgacaagctgagttgg-------------------------------------------------------------	20	0,2
---------------------------tgtatttgacaagctgagttgga------------------------------------------------------------	3	2,3
------------------------------------------------------------------gtgtcagtttgtcaaatacc------------------------	3	-1,-3
------------------------------------------------------------------gtgtcagtttgtcaaataccc-----------------------	2	-1,-2
------------------------------------------------------------------gtgtcagtttgtcaaatacccca---------------------	4	-1,0
-------------------------------------------------------------------tgtcagtttgtcaaatacc------------------------	157	0,-3
-------------------------------------------------------------------tgtcagtttgtcaaataccc-----------------------	34	0,-2
-------------------------------------------------------------------tgtcagtttgtcaaatacccc----------------------	112	0,-1
-------------------------------------------------------------------tgtcagtttgtcaaatacccca---------------------	621	0,0
-------------------------------------------------------------------tgtcagtttgtcaaataccccaa--------------------	311	0,1
-------------------------------------------------------------------tgtcagtttgtcaaataccccaag-------------------	20	0,2
--------------------------------------------------------------------gtcagtttgtcaaatacc------------------------	4	1,-3
--------------------------------------------------------------------gtcagtttgtcaaatacccc----------------------	9	1,-1
--------------------------------------------------------------------gtcagtttgtcaaatacccca---------------------	96	1,0
--------------------------------------------------------------------gtcagtttgtcaaataccccaa--------------------	151	1,1
--------------------------------------------------------------------gtcagtttgtcaaataccccaag-------------------	5	1,2

>hsa-mir-224	MA:8-28;mi:53-75
gggcuuuCAAGUCACUAGUGGUUCCGUUuaguagaugauugugcauuguuucAAAAUGGUGCCCUAGUGACUACAaagccc
(((((((..(((((((((.(((.((((((.(.(((..((.....))..)))).)))))).))))))))))))..)))))))
-------caagtcactagtggttccgttt----------------------------------------------------	15	0,1
-------caagtcactagtggttccgtttag--------------------------------------------------	30	0,3
-------caagtcactagtggttccgtttagt-------------------------------------------------	2	0,4
-----------------------------------------------------aaatggtgccctagtgact---------	2	1,-3
-----------------------------------------------------aaatggtgccctagtgactac-------	6	1,-1
-----------------------------------------------------aaatggtgccctagtgactaca------	7	1,0

>hsa-mir-2276	3p:54-75
guguucuuccaguccgcccucugucaccuugcagacggcuuucucuccgaaugUCUGCAAGUGUCAGAGGCGAGGaguggcagcugcau
((((.((.(((.(((.(((((((.(((.(((((((((...(((.....))))))))))))))).)))))).).))).))).))..))))
-----------------------------------------------------tctgcaagtgtcagaggc------------------	2	0,-4
-----------------------------------------------------tctgcaagtgtcagaggcg-----------------	2	0,-3
-----------------------------------------------------tctgcaagtgtcagaggcga----------------	14	0,-2
-----------------------------------------------------tctgcaagtgtcagaggcgag---------------	40	0,-1
-----------------------------------------------------tctgcaagtgtcagaggcgagg--------------	34	0,0
-----------------------------------------------------tctgcaagtgtcagaggcgagga-------------	3	0,1
-------------------------------------------------------tgcaagtgtcagaggcgagga-------------	2	2,1

>hsa-mir-2277	5p:18-41;3p:59-79
gugcuuccugcgggcugAGCGCGGGCUGAGCGCUGCCAGUCagcgcucacauuaaggcUGACAGCGCCCUGCCUGGCUCggccggcgaagcuc
..(((((..((.((((((((.(((((.(.((((((.(((((..............))))).)))))).).))))))))))))).)))))))..
-----------------agcgcgggctgagcgctgccagt-----------------------------------------------------	5	0,-1
-----------------agcgcgggctgagcgctgccagtc----------------------------------------------------	2	0,0
---------------------------------------------------------ctgacagcgccctgcctggct---------------	2	-1,-1
---------------------------------------------------------ctgacagcgccctgcctggctcg-------------	2	-1,1
----------------------------------------------------------tgacagcgccctgcctggctcg-------------	5	0,1

>hsa-mir-2278	5p:16-37
gugcugcagguguugGAGAGCAGUGUGUGUUGCCUGGggacuguguggacugguaucacccagacagcuugcacugacuccagacccugccgucau
((((.(((((..((((((..(((((((.((((.(((((.(((((....)).)))....))))).)))).))))))).))))))..))))).).)))
----------------agagcagtgtgtgttgcctg------------------------------------------------------------	4	1,-1
----------------agagcagtgtgtgttgcctggg----------------------------------------------------------	2	1,1

>hsa-mir-2355	5p:11-31;3p:54-75
cagacgugucAUCCCCAGAUACAAUGGACAAuaugcuauuauaaucguauggcAUUGUCCUUGCUGUUUGGAGAUaauacugcugac
(((..((((.(((.((((((((((.(((((..(((((((.........))))))))))))))).))))))).))).))))..)))..
----------------------------------------------------cattgtccttgctgtttggaga-------------	2	-1,-1
-----------------------------------------------------attgtccttgctgtttggaga-------------	14	0,-1
-----------------------------------------------------attgtccttgctgtttggagat------------	11	0,0
------------------------------------------------------ttgtccttgctgtttggaga-------------	2	1,-1
------------------------------------------------------ttgtccttgctgtttggagata-----------	3	1,1
-------------------------------------------------------tgtccttgctgtttggaga-------------	3	2,-1
-------------------------------------------------------tgtccttgctgtttggagata-----------	2	2,1

>hsa-mir-23a	mi:9-30;MA:45-65
ggccggcuGGGGUUCCUGGGGAUGGGAUUUgcuuccugucacaaAUCACAUUGCCAGGGAUUUCCaaccgacc
((.(((.((((((((((((.((((.((((((..........)))))).)))).))))))).))))).))).))
--------ggggttcctggggatgggat---------------------------------------------	3	0,-2
--------ggggttcctggggatgggatt--------------------------------------------	16	0,-1
--------ggggttcctggggatgggattt-------------------------------------------	2	0,0
--------ggggttcctggggatgggatttgc-----------------------------------------	2	0,2
-------------------------------------------aatcacattgccagggatt-----------	7	-1,-3
-------------------------------------------aatcacattgccagggattt----------	3	-1,-2
-------------------------------------------aatcacattgccagggatttc---------	2	-1,-1
-------------------------------------------aatcacattgccagggatttcc--------	9	-1,0
-------------------------------------------aatcacattgccagggatttcca-------	3	-1,1
--------------------------------------------atcacattgccagggatt-----------	1065	0,-3
--------------------------------------------atcacattgccagggattt----------	829	0,-2
--------------------------------------------atcacattgccagggatttc---------	1823	0,-1
--------------------------------------------atcacattgccagggatttcc--------	2042	0,0
--------------------------------------------atcacattgccagggatttcca-------	831	0,1
--------------------------------------------atcacattgccagggatttccaa------	355	0,2
--------------------------------------------atcacattgccagggatttccaac-----	4	0,3
---------------------------------------------tcacattgccagggattt----------	6	1,-2
---------------------------------------------tcacattgccagggatttc---------	29	1,-1
---------------------------------------------tcacattgccagggatttcc--------	25	1,0
---------------------------------------------tcacattgccagggatttcca-------	13	1,1
---------------------------------------------tcacattgccagggatttccaa------	33	1,2
---------------------------------------------tcacattgccagggatttccaac-----	11	1,3
----------------------------------------------cacattgccagggatttc---------	3	2,-1
----------------------------------------------cacattgccagggatttcc--------	2	2,0
----------------------------------------------cacattgccagggatttcca-------	2	2,1

>hsa-mir-23b	mi:20-41;MA:58-78
cucaggugcucuggcugcuUGGGUUCCUGGCAUGCUGAUUUgugacuuaagauuaaaAUCACAUUGCCAGGGAUUACCacgcaaccacgaccuuggc
.(((((.(.(((((.(((.(((((((((((((((.((((((..............)))))))).))))))))))..))).))).))).)))))))).
------------------ttgggttcctggcatgctgat----------------------------------------------------------	3	-1,-2
------------------ttgggttcctggcatgctgatt---------------------------------------------------------	3	-1,-1
-------------------tgggttcctggcatgctgat----------------------------------------------------------	4	0,-2
-------------------tgggttcctggcatgctgatt---------------------------------------------------------	13	0,-1
-------------------tgggttcctggcatgctgattt--------------------------------------------------------	15	0,0
--------------------gggttcctggcatgctga-----------------------------------------------------------	2	1,-3
--------------------gggttcctggcatgctgatt---------------------------------------------------------	12	1,-1
--------------------gggttcctggcatgctgattt--------------------------------------------------------	13	1,0
--------------------------------------------------------aatcacattgccagggatt----------------------	7	-1,-3
--------------------------------------------------------aatcacattgccagggattac--------------------	2	-1,-1
--------------------------------------------------------aatcacattgccagggattacc-------------------	8	-1,0
---------------------------------------------------------atcacattgccagggatt----------------------	1065	0,-3
---------------------------------------------------------atcacattgccagggatta---------------------	749	0,-2
---------------------------------------------------------atcacattgccagggattac--------------------	1637	0,-1
---------------------------------------------------------atcacattgccagggattacc-------------------	4582	0,0
---------------------------------------------------------atcacattgccagggattacca------------------	1109	0,1
---------------------------------------------------------atcacattgccagggattaccac-----------------	1946	0,2
---------------------------------------------------------atcacattgccagggattaccacg----------------	9	0,3
----------------------------------------------------------tcacattgccagggatta---------------------	42	1,-2
----------------------------------------------------------tcacattgccagggattac--------------------	89	1,-1
----------------------------------------------------------tcacattgccagggattacc-------------------	140	1,0
----------------------------------------------------------tcacattgccagggattacca------------------	102	1,1
----------------------------------------------------------tcacattgccagggattaccac-----------------	477	1,2
----------------------------------------------------------tcacattgccagggattaccacg----------------	5	1,3
-----------------------------------------------------------cacattgccagggattac--------------------	9	2,-1
-----------------------------------------------------------cacattgccagggattacc-------------------	7	2,0
-----------------------------------------------------------cacattgccagggattacca------------------	8	2,1
-----------------------------------------------------------cacattgccagggattaccac-----------------	20	2,2

>hsa-mir-23c	3p:66-87
agugacuuuccaggugucacacagugaguggcauaaucagaguacaauuugagucaugcccauacAUCACAUUGCCAGUGAUUACCCaaggaaagugacg
.((.(((((((.((((((((.(((((((((((((..(((((......)))))...)))))...)).))))..))...)))).))))...))))))).)).

>hsa-mir-24-1	mi:7-28;MA:44-65
cuccggUGCCUACUGAGCUGAUAUCAGUucucauuuuacacacUGGCUCAGUUCAGCAGGAACAGgag
((((.((.(((.(((((((((..(((((.............))))).))))))))).))).)).))))
----ggtgcctactgagctgatatc-------------------------------------------	4	-2,-3
----ggtgcctactgagctgatatca------------------------------------------	6	-2,-2
----ggtgcctactgagctgatatcag-----------------------------------------	8	-2,-1
----ggtgcctactgagctgatatcagt----------------------------------------	2	-2,0
-----gtgcctactgagctgatat--------------------------------------------	2	-1,-4
-----gtgcctactgagctgatatc-------------------------------------------	28	-1,-3
-----gtgcctactgagctgatatca------------------------------------------	30	-1,-2
-----gtgcctactgagctgatatcag-----------------------------------------	21	-1,-1
-----gtgcctactgagctgatatcagt----------------------------------------	64	-1,0
------tgcctactgagctgatatca------------------------------------------	2	0,-2
------tgcctactgagctgatatcag-----------------------------------------	4	0,-1
------tgcctactgagctgatatcagt----------------------------------------	30	0,0
-----------------------------------------actggctcagttcagcaggaa------	2	-2,-3
-----------------------------------------actggctcagttcagcaggaac-----	15	-2,-2
------------------------------------------ctggctcagttcagcagga-------	11	-1,-4
------------------------------------------ctggctcagttcagcaggaac-----	33	-1,-2
------------------------------------------ctggctcagttcagcaggaaca----	12	-1,-1
------------------------------------------ctggctcagttcagcaggaacag---	62	-1,0
-------------------------------------------tggctcagttcagcagga-------	1616	0,-4
-------------------------------------------tggctcagttcagcaggaa------	6747	0,-3
-------------------------------------------tggctcagttcagcaggaac-----	24134	0,-2
-------------------------------------------tggctcagttcagcaggaaca----	9113	0,-1
-------------------------------------------tggctcagttcagcaggaacag---	151593	0,0
-------------------------------------------tggctcagttcagcaggaacagg--	517	0,1
-------------------------------------------tggctcagttcagcaggaacagga-	50	0,2
--------------------------------------------ggctcagttcagcaggaa------	30	1,-3
--------------------------------------------ggctcagttcagcaggaac-----	91	1,-2
--------------------------------------------ggctcagttcagcaggaaca----	62	1,-1
--------------------------------------------ggctcagttcagcaggaacag---	2237	1,0
--------------------------------------------ggctcagttcagcaggaacagg--	54	1,1
--------------------------------------------ggctcagttcagcaggaacagga-	12	1,2
---------------------------------------------gctcagttcagcaggaac-----	16	2,-2
---------------------------------------------gctcagttcagcaggaaca----	11	2,-1
---------------------------------------------gctcagttcagcaggaacag---	1255	2,0
---------------------------------------------gctcagttcagcaggaacagg--	425	2,1
---------------------------------------------gctcagttcagcaggaacagga-	144	2,2

>hsa-mir-24-2	mi:13-34;MA:50-71
cucugccucccgUGCCUACUGAGCUGAAACACAGuugguuuguguacacUGGCUCAGUUCAGCAGGAACAGgg
(((((..(((..(((..(((((((((..((((((.....))))))....)))))))))...)))))).)))))
-----------gtgcctactgagctgaaac-------------------------------------------	19	-1,-4
-----------gtgcctactgagctgaaaca------------------------------------------	8	-1,-3
-----------gtgcctactgagctgaaacac-----------------------------------------	82	-1,-2
-----------gtgcctactgagctgaaacaca----------------------------------------	37	-1,-1
-----------gtgcctactgagctgaaacacag---------------------------------------	89	-1,0
-----------gtgcctactgagctgaaacacagt--------------------------------------	57	-1,1
------------tgcctactgagctgaaacaca----------------------------------------	3	0,-1
------------tgcctactgagctgaaacacag---------------------------------------	4	0,0
------------tgcctactgagctgaaacacagt--------------------------------------	23	0,1
-----------------------------------------------actggctcagttcagcaggaa-----	2	-2,-3
-----------------------------------------------actggctcagttcagcaggaac----	15	-2,-2
------------------------------------------------ctggctcagttcagcagga------	11	-1,-4
------------------------------------------------ctggctcagttcagcaggaac----	33	-1,-2
------------------------------------------------ctggctcagttcagcaggaaca---	12	-1,-1
------------------------------------------------ctggctcagttcagcaggaacag--	62	-1,0
-------------------------------------------------tggctcagttcagcagga------	1616	0,-4
-------------------------------------------------tggctcagttcagcaggaa-----	6747	0,-3
-------------------------------------------------tggctcagttcagcaggaac----	24134	0,-2
-------------------------------------------------tggctcagttcagcaggaaca---	9113	0,-1
-------------------------------------------------tggctcagttcagcaggaacag--	151593	0,0
-------------------------------------------------tggctcagttcagcaggaacagg-	517	0,1
-------------------------------------------------tggctcagttcagcaggaacaggg	2	0,2
--------------------------------------------------ggctcagttcagcaggaa-----	30	1,-3
--------------------------------------------------ggctcagttcagcaggaac----	91	1,-2
--------------------------------------------------ggctcagttcagcaggaaca---	62	1,-1
--------------------------------------------------ggctcagttcagcaggaacag--	2237	1,0
--------------------------------------------------ggctcagttcagcaggaacagg-	54	1,1
---------------------------------------------------gctcagttcagcaggaac----	16	2,-2
---------------------------------------------------gctcagttcagcaggaaca---	11	2,-1
---------------------------------------------------gctcagttcagcaggaacag--	1255	2,0
---------------------------------------------------gctcagttcagcaggaacagg-	425	2,1

>hsa-mir-25	mi:14-34;MA:52-73
ggccaguguugagAGGCGGAGACUUGGGCAAUUGcuggacgcugcccugggCAUUGCACUUGUCUCGGUCUGAcagugccggcc
((((.(..(((..((((.(((((..(.(((((.(((((.......))..)))))))).)..))))).))))..)))..).))))
-------------aggcggagacttgggcaattg--------------------------------------------------	4	0,0
-------------aggcggagacttgggcaattgc-------------------------------------------------	2	0,1
-------------aggcggagacttgggcaattgct------------------------------------------------	11	0,2
---------------------------------------------------cattgcacttgtctcggt---------------	39	0,-4
---------------------------------------------------cattgcacttgtctcggtc--------------	56	0,-3
---------------------------------------------------cattgcacttgtctcggtct-------------	378	0,-2
---------------------------------------------------cattgcacttgtctcggtctg------------	1818	0,-1
---------------------------------------------------cattgcacttgtctcggtctga-----------	6138	0,0
---------------------------------------------------cattgcacttgtctcggtctgaca---------	3	0,2
----------------------------------------------------attgcacttgtctcggtctg------------	12	1,-1
----------------------------------------------------attgcacttgtctcggtctga-----------	39	1,0

>hsa-mir-26a-1	MA:10-31;mi:49-70
guggccucgUUCAAGUAAUCCAGGAUAGGCUgugcaggucccaaugggCCUAUUCUUGGUUACUUGCACGgggacgc
(((.((((((.(((((((((.((((((((((.((.......))...)))))))))).))))))))).)))))).)))
---------ttcaagtaatccaggata--------------------------------------------------	407	0,-4
---------ttcaagtaatccaggatag-------------------------------------------------	9976	0,-3
---------ttcaagtaatccaggatagg------------------------------------------------	71863	0,-2
---------ttcaagtaatccaggataggc-----------------------------------------------	19418	0,-1
---------ttcaagtaatccaggataggct----------------------------------------------	40806	0,0
---------ttcaagtaatccaggataggctg---------------------------------------------	145	0,1
---------ttcaagtaatccaggataggctgt--------------------------------------------	125	0,2
----------tcaagtaatccaggatag-------------------------------------------------	51	1,-3
----------tcaagtaatccaggatagg------------------------------------------------	556	1,-2
----------tcaagtaatccaggataggc-----------------------------------------------	129	1,-1
----------tcaagtaatccaggataggct----------------------------------------------	247	1,0
----------tcaagtaatccaggataggctg---------------------------------------------	6	1,1
-----------caagtaatccaggatagg------------------------------------------------	215	2,-2
-----------caagtaatccaggataggc-----------------------------------------------	45	2,-1
-----------caagtaatccaggataggct----------------------------------------------	71	2,0
------------------------------------------------cctattcttggttacttgcacg-------	14	0,0

>hsa-mir-26a-2	MA:14-35;mi:52-73
ggcuguggcuggaUUCAAGUAAUCCAGGAUAGGCUguuuccaucugugaggCCUAUUCUUGAUUACUUGUUUCuggaggcagcu
((((((..(..((..(((((((((.((((((((((..............)))))))))).)))))))))..))..)..))))))
-------------ttcaagtaatccaggata-----------------------------------------------------	407	0,-4
-------------ttcaagtaatccaggatag----------------------------------------------------	9976	0,-3
-------------ttcaagtaatccaggatagg---------------------------------------------------	71863	0,-2
-------------ttcaagtaatccaggataggc--------------------------------------------------	19418	0,-1
-------------ttcaagtaatccaggataggct-------------------------------------------------	40806	0,0
-------------ttcaagtaatccaggataggctg------------------------------------------------	145	0,1
-------------ttcaagtaatccaggataggctgt-----------------------------------------------	125	0,2
--------------tcaagtaatccaggatag----------------------------------------------------	51	1,-3
--------------tcaagtaatccaggatagg---------------------------------------------------	556	1,-2
--------------tcaagtaatccaggataggc--------------------------------------------------	129	1,-1
--------------tcaagtaatccaggataggct-------------------------------------------------	247	1,0
--------------tcaagtaatccaggataggctg------------------------------------------------	6	1,1
---------------caagtaatccaggatagg---------------------------------------------------	215	2,-2
---------------caagtaatccaggataggc--------------------------------------------------	45	2,-1
---------------caagtaatccaggataggct-------------------------------------------------	71	2,0
---------------------------------------------------cctattcttgattacttgt--------------	5	0,-3
---------------------------------------------------cctattcttgattacttgtt-------------	10	0,-2
---------------------------------------------------cctattcttgattacttgttt------------	18	0,-1
---------------------------------------------------cctattcttgattacttgtttc-----------	36	0,0
----------------------------------------------------ctattcttgattacttgtttc-----------	2	1,0

>hsa-mir-26b	MA:12-32;mi:47-68
ccgggacccagUUCAAGUAAUUCAGGAUAGGUugugugcuguccagCCUGUUCUCCAUUACUUGGCUCggggaccgg
((((..((((((.((((((((..(((((((((((.(......))))))))))))..))))))))))).)))..))))
-----------ttcaagtaattcaggata------------------------------------------------	77	0,-3
-----------ttcaagtaattcaggatag-----------------------------------------------	707	0,-2
-----------ttcaagtaattcaggatagg----------------------------------------------	7331	0,-1
-----------ttcaagtaattcaggataggt---------------------------------------------	10783	0,0
-----------ttcaagtaattcaggataggtt--------------------------------------------	12228	0,1
-----------ttcaagtaattcaggataggttg-------------------------------------------	413	0,2
-----------ttcaagtaattcaggataggttgt------------------------------------------	30	0,3
------------tcaagtaattcaggatag-----------------------------------------------	6	1,-2
------------tcaagtaattcaggatagg----------------------------------------------	29	1,-1
------------tcaagtaattcaggataggt---------------------------------------------	19	1,0
------------tcaagtaattcaggataggtt--------------------------------------------	23	1,1
------------tcaagtaattcaggataggttg-------------------------------------------	14	1,2
-------------caagtaattcaggatagg----------------------------------------------	6	2,-1
-------------caagtaattcaggataggt---------------------------------------------	14	2,0
-------------caagtaattcaggataggtt--------------------------------------------	19	2,1
----------------------------------------------cctgttctccattacttg-------------	2	0,-4
----------------------------------------------cctgttctccattacttgg------------	106	0,-3
----------------------------------------------cctgttctccattacttggc-----------	111	0,-2
----------------------------------------------cctgttctccattacttggct----------	246	0,-1
----------------------------------------------cctgttctccattacttggctc---------	67	0,0

>hsa-mir-27a	mi:10-31;MA:51-71
cugaggagcAGGGCUUAGCUGCUUGUGAGCAggguccacaccaagucgugUUCACAGUGGCUAAGUUCCGCcccccag
(((.((.((.(((((((((..((.(((((((.((.(........))).)))))))))..))))))))).)).)).)))
---------agggcttagctgcttgtgag-------------------------------------------------	2	0,-2
---------agggcttagctgcttgtgagc------------------------------------------------	99	0,-1
---------agggcttagctgcttgtgagca-----------------------------------------------	803	0,0
----------gggcttagctgcttgtgagca-----------------------------------------------	4	1,0
-------------------------------------------------gttcacagtggctaagtt-----------	6	-1,-4
-------------------------------------------------gttcacagtggctaagttc----------	3	-1,-3
-------------------------------------------------gttcacagtggctaagttccg--------	2	-1,-1
-------------------------------------------------gttcacagtggctaagttccgc-------	2	-1,0
--------------------------------------------------ttcacagtggctaagttc----------	175	0,-3
--------------------------------------------------ttcacagtggctaagttcc---------	160	0,-2
--------------------------------------------------ttcacagtggctaagttccg--------	1968	0,-1
--------------------------------------------------ttcacagtggctaagttccgc-------	9822	0,0
--------------------------------------------------ttcacagtggctaagttccgcc------	5	0,1
---------------------------------------------------tcacagtggctaagttccg--------	5	1,-1
---------------------------------------------------tcacagtggctaagttccgc-------	27	1,0
----------------------------------------------------cacagtggctaagttccg--------	3	2,-1
----------------------------------------------------cacagtggctaagttccgc-------	10	2,0

>hsa-mir-27b	mi:19-40;MA:61-81
accucucuaacaaggugcAGAGCUUAGCUGAUUGGUGAACagugauugguuuccgcuuugUUCACAGUGGCUAAGUUCUGCaccugaagagaaggug
((((((((....((((((((((((((((((....((((((((....(((...)))..))))))))..))))))))))))))))))..)))).)))).
-----------------cagagcttagctgattggt-------------------------------------------------------------	2	-1,-4
-----------------cagagcttagctgattggtga-----------------------------------------------------------	7	-1,-2
-----------------cagagcttagctgattggtgaa----------------------------------------------------------	3	-1,-1
-----------------cagagcttagctgattggtgaac---------------------------------------------------------	15	-1,0
-----------------cagagcttagctgattggtgaaca--------------------------------------------------------	16	-1,1
------------------agagcttagctgattggtg------------------------------------------------------------	24	0,-3
------------------agagcttagctgattggtga-----------------------------------------------------------	67	0,-2
------------------agagcttagctgattggtgaa----------------------------------------------------------	119	0,-1
------------------agagcttagctgattggtgaac---------------------------------------------------------	436	0,0
------------------agagcttagctgattggtgaaca--------------------------------------------------------	228	0,1
------------------agagcttagctgattggtgaacag-------------------------------------------------------	91	0,2
------------------agagcttagctgattggtgaacagt------------------------------------------------------	14	0,3
-------------------gagcttagctgattggtgaac---------------------------------------------------------	2	1,0
-----------------------------------------------------------gttcacagtggctaagtt--------------------	6	-1,-4
-----------------------------------------------------------gttcacagtggctaagttc-------------------	3	-1,-3
-----------------------------------------------------------gttcacagtggctaagttct------------------	26	-1,-2
-----------------------------------------------------------gttcacagtggctaagttctg-----------------	352	-1,-1
-----------------------------------------------------------gttcacagtggctaagttctgc----------------	452	-1,0
-----------------------------------------------------------gttcacagtggctaagttctgca---------------	19	-1,1
------------------------------------------------------------ttcacagtggctaagttc-------------------	175	0,-3
------------------------------------------------------------ttcacagtggctaagttct------------------	323	0,-2
------------------------------------------------------------ttcacagtggctaagttctg-----------------	39236	0,-1
------------------------------------------------------------ttcacagtggctaagttctgc----------------	19454	0,0
------------------------------------------------------------ttcacagtggctaagttctgca---------------	2458	0,1
-------------------------------------------------------------tcacagtggctaagttctg-----------------	72	1,-1
-------------------------------------------------------------tcacagtggctaagttctgc----------------	70	1,0
-------------------------------------------------------------tcacagtggctaagttctgca---------------	16	1,1
--------------------------------------------------------------cacagtggctaagttctg-----------------	15	2,-1
--------------------------------------------------------------cacagtggctaagttctgc----------------	23	2,0

>hsa-mir-28	5p:14-35;3p:54-75
gguccuugcccucAAGGAGCUCACAGUCUAUUGAGuuaccuuucugacuuuccCACUAGAUUGUGAGCUCCUGGAgggcaggcacu
(((.(((((((((.((((((((((((((((.(((((((......)))))....)).)))))))))))))))).))))))))).)))
------------caaggagctcacagtctatt------------------------------------------------------	6	-1,-3
------------caaggagctcacagtctattg-----------------------------------------------------	26	-1,-2
------------caaggagctcacagtctattga----------------------------------------------------	22	-1,-1
------------caaggagctcacagtctattgag---------------------------------------------------	3	-1,0
------------caaggagctcacagtctattgagt--------------------------------------------------	3	-1,1
-------------aaggagctcacagtctat-------------------------------------------------------	9	0,-4
-------------aaggagctcacagtctatt------------------------------------------------------	107	0,-3
-------------aaggagctcacagtctattg-----------------------------------------------------	626	0,-2
-------------aaggagctcacagtctattga----------------------------------------------------	1809	0,-1
-------------aaggagctcacagtctattgag---------------------------------------------------	3803	0,0
-------------aaggagctcacagtctattgagt--------------------------------------------------	132	0,1
--------------aggagctcacagtctattga----------------------------------------------------	10	1,-1
--------------aggagctcacagtctattgag---------------------------------------------------	4	1,0
----------------------------------------------------ccactagattgtgagctcct--------------	2	-1,-3
----------------------------------------------------ccactagattgtgagctcctg-------------	3	-1,-2
----------------------------------------------------ccactagattgtgagctcctgg------------	8	-1,-1
----------------------------------------------------ccactagattgtgagctcctgga-----------	10	-1,0
-----------------------------------------------------cactagattgtgagctcc---------------	17	0,-4
-----------------------------------------------------cactagattgtgagctcct--------------	60	0,-3
-----------------------------------------------------cactagattgtgagctcctg-------------	498	0,-2
-----------------------------------------------------cactagattgtgagctcctgg------------	4372	0,-1
-----------------------------------------------------cactagattgtgagctcctgga-----------	21151	0,0
-----------------------------------------------------cactagattgtgagctcctggag----------	3410	0,1
------------------------------------------------------actagattgtgagctcct--------------	14	1,-3
------------------------------------------------------actagattgtgagctcctg-------------	12	1,-2
------------------------------------------------------actagattgtgagctcctgg------------	66	1,-1
------------------------------------------------------actagattgtgagctcctgga-----------	552	1,0
------------------------------------------------------actagattgtgagctcctggag----------	3530	1,1
------------------------------------------------------actagattgtgagctcctggagg---------	3	1,2
-------------------------------------------------------ctagattgtgagctcctgg------------	2	2,-1
-------------------------------------------------------ctagattgtgagctcctgga-----------	71	2,0
-------------------------------------------------------ctagattgtgagctcctggag----------	707	2,1

>hsa-mir-296	5p:14-34;3p:48-69
aggacccuuccagAGGGCCCCCCCUCAAUCCUGUugugccuaauucaGAGGGUUGGGUGGAGGCUCUCCugaagggcucu
((..((((((..(((((((.((.(((((((((.(((.........)))))))))))).)).)))))))..))))))..))
------------gagggccccccctcaatcctg-----------------------------------------------	3	-1,-1
------------gagggccccccctcaatcctgt----------------------------------------------	8	-1,0
-------------agggccccccctcaatcctg-----------------------------------------------	2	0,-1
-------------agggccccccctcaatcctgt----------------------------------------------	2	0,0
------------------------------------------------agggttgggtggaggctct-------------	3	1,-2
------------------------------------------------agggttgggtggaggctctcc-----------	3	1,0

>hsa-mir-299	5p:7-28;3p:39-60
aagaaaUGGUUUACCGUCCCACAUACAUuuugaauaugUAUGUGGGAUGGUAAACCGCUUcuu
(((((.((((((((((((((((((((((.......)))))))))))))))))))))).)))))
-----atggtttaccgtcccacatac-------------------------------------	3	-1,-2
-----atggtttaccgtcccacataca------------------------------------	12	-1,-1
------tggtttaccgtcccacatac-------------------------------------	3	0,-2
------tggtttaccgtcccacataca------------------------------------	4	0,-1
-------------------------------------gtatgtgggatggtaaaccgc-----	2	-1,-2
-------------------------------------gtatgtgggatggtaaaccgct----	2	-1,-1
--------------------------------------tatgtgggatggtaaaccg------	5	0,-3
--------------------------------------tatgtgggatggtaaaccgc-----	28	0,-2
--------------------------------------tatgtgggatggtaaaccgct----	19	0,-1
--------------------------------------tatgtgggatggtaaaccgctt---	39	0,0

>hsa-mir-29a	mi:4-25;MA:42-63
augACUGAUUUCUUUUGGUGUUCAGagucaauauaauuuucUAGCACCAUCUGAAAUCGGUUAu
((((((((((((...(((((((.((((...........)))))))))))...))))))))))))
---actgatttcttttggtgtt------------------------------------------	65	0,-3
---actgatttcttttggtgttc-----------------------------------------	36	0,-2
---actgatttcttttggtgttca----------------------------------------	37	0,-1
---actgatttcttttggtgttcag---------------------------------------	115	0,0
---actgatttcttttggtgttcaga--------------------------------------	260	0,1
---actgatttcttttggtgttcagag-------------------------------------	83	0,2
---actgatttcttttggtgttcagagt------------------------------------	8	0,3
-----tgatttcttttggtgttcag---------------------------------------	4	2,0
-----tgatttcttttggtgttcaga--------------------------------------	11	2,1
-----tgatttcttttggtgttcagag-------------------------------------	3	2,2
-----tgatttcttttggtgttcagagt------------------------------------	4	2,3
---------------------------------------tctagcaccatctgaaatcgg----	3	-2,-3
---------------------------------------tctagcaccatctgaaatcggt---	13	-2,-2
---------------------------------------tctagcaccatctgaaatcggtt--	3	-2,-1
----------------------------------------ctagcaccatctgaaatc------	25	-1,-5
----------------------------------------ctagcaccatctgaaatcg-----	208	-1,-4
----------------------------------------ctagcaccatctgaaatcgg----	1320	-1,-3
----------------------------------------ctagcaccatctgaaatcggt---	4221	-1,-2
----------------------------------------ctagcaccatctgaaatcggtt--	9563	-1,-1
----------------------------------------ctagcaccatctgaaatcggtta-	62	-1,0
----------------------------------------ctagcaccatctgaaatcggttat	4	-1,1
-----------------------------------------tagcaccatctgaaatcg-----	550	0,-4
-----------------------------------------tagcaccatctgaaatcgg----	9094	0,-3
-----------------------------------------tagcaccatctgaaatcggt---	33962	0,-2
-----------------------------------------tagcaccatctgaaatcggtt--	75559	0,-1
-----------------------------------------tagcaccatctgaaatcggtta-	5480	0,0
-----------------------------------------tagcaccatctgaaatcggttat	462	0,1
------------------------------------------agcaccatctgaaatcgg----	12	1,-3
------------------------------------------agcaccatctgaaatcggt---	62	1,-2
------------------------------------------agcaccatctgaaatcggtt--	103	1,-1
------------------------------------------agcaccatctgaaatcggtta-	6	1,0
-------------------------------------------gcaccatctgaaatcggt---	8	2,-2
-------------------------------------------gcaccatctgaaatcggtt--	17	2,-1

>hsa-mir-29b-1	mi:10-33;MA:51-73
cuucaggaaGCUGGUUUCAUAUGGUGGUUUAGAuuuaaauagugauugucUAGCACCAUUUGAAAUCAGUGUUcuuggggg
(((((((((((((((((((.((((((..((((((.............)))))))))))).)))))))))).))))))))).
---------gctggtttcatatggtggt-----------------------------------------------------	9	0,-5
---------gctggtttcatatggtggtt----------------------------------------------------	6	0,-4
---------gctggtttcatatggtggttt---------------------------------------------------	18	0,-3
---------gctggtttcatatggtggttta--------------------------------------------------	25	0,-2
---------gctggtttcatatggtggtttag-------------------------------------------------	19	0,-1
---------gctggtttcatatggtggtttaga------------------------------------------------	49	0,0
----------ctggtttcatatggtggtttaga------------------------------------------------	2	1,0
------------------------------------------------tctagcaccatttgaaatcagt-----------	12	-2,-3
-------------------------------------------------ctagcaccatttgaaatca-------------	8	-1,-5
-------------------------------------------------ctagcaccatttgaaatcag------------	107	-1,-4
-------------------------------------------------ctagcaccatttgaaatcagt-----------	501	-1,-3
-------------------------------------------------ctagcaccatttgaaatcagtg----------	703	-1,-2
-------------------------------------------------ctagcaccatttgaaatcagtgt---------	87	-1,-1
-------------------------------------------------ctagcaccatttgaaatcagtgtt--------	2	-1,0
--------------------------------------------------tagcaccatttgaaatca-------------	9	0,-5
--------------------------------------------------tagcaccatttgaaatcag------------	526	0,-4
--------------------------------------------------tagcaccatttgaaatcagt-----------	2120	0,-3
--------------------------------------------------tagcaccatttgaaatcagtg----------	3955	0,-2
--------------------------------------------------tagcaccatttgaaatcagtgt---------	4125	0,-1
--------------------------------------------------tagcaccatttgaaatcagtgtt--------	9685	0,0
---------------------------------------------------agcaccatttgaaatcagt-----------	5	1,-3
---------------------------------------------------agcaccatttgaaatcagtg----------	14	1,-2
---------------------------------------------------agcaccatttgaaatcagtgt---------	17	1,-1
---------------------------------------------------agcaccatttgaaatcagtgtt--------	76	1,0
----------------------------------------------------gcaccatttgaaatcagt-----------	3	2,-3
----------------------------------------------------gcaccatttgaaatcagtg----------	5	2,-2
----------------------------------------------------gcaccatttgaaatcagtgt---------	3	2,-1
----------------------------------------------------gcaccatttgaaatcagtgtt--------	805	2,0

>hsa-mir-29b-2	mi:11-32;MA:52-74
cuucuggaagCUGGUUUCACAUGGUGGCUUAGauuuuuccaucuuuguaucUAGCACCAUUUGAAAUCAGUGUUuuaggag
(((((((((((((((((((.((((((.((.((((..............)))))))))))).)))))))))).)))))))))
---------gctggtttcacatggtgg------------------------------------------------------	7	-1,-5
---------gctggtttcacatggtggc-----------------------------------------------------	40	-1,-4
---------gctggtttcacatggtggct----------------------------------------------------	63	-1,-3
---------gctggtttcacatggtggctt---------------------------------------------------	89	-1,-2
---------gctggtttcacatggtggctta--------------------------------------------------	88	-1,-1
---------gctggtttcacatggtggcttag-------------------------------------------------	45	-1,0
---------gctggtttcacatggtggcttaga------------------------------------------------	91	-1,1
----------ctggtttcacatggtggct----------------------------------------------------	4	0,-3
----------ctggtttcacatggtggctt---------------------------------------------------	8	0,-2
----------ctggtttcacatggtggctta--------------------------------------------------	31	0,-1
----------ctggtttcacatggtggcttag-------------------------------------------------	143	0,0
----------ctggtttcacatggtggcttaga------------------------------------------------	493	0,1
----------ctggtttcacatggtggcttagat-----------------------------------------------	8	0,2
-----------tggtttcacatggtggcttag-------------------------------------------------	6	1,0
-----------tggtttcacatggtggcttaga------------------------------------------------	47	1,1
-------------------------------------------------tctagcaccatttgaaatcagt----------	12	-2,-3
--------------------------------------------------ctagcaccatttgaaatca------------	8	-1,-5
--------------------------------------------------ctagcaccatttgaaatcag-----------	107	-1,-4
--------------------------------------------------ctagcaccatttgaaatcagt----------	501	-1,-3
--------------------------------------------------ctagcaccatttgaaatcagtg---------	703	-1,-2
--------------------------------------------------ctagcaccatttgaaatcagtgt--------	87	-1,-1
--------------------------------------------------ctagcaccatttgaaatcagtgtt-------	2	-1,0
---------------------------------------------------tagcaccatttgaaatca------------	9	0,-5
---------------------------------------------------tagcaccatttgaaatcag-----------	526	0,-4
---------------------------------------------------tagcaccatttgaaatcagt----------	2120	0,-3
---------------------------------------------------tagcaccatttgaaatcagtg---------	3955	0,-2
---------------------------------------------------tagcaccatttgaaatcagtgt--------	4125	0,-1
---------------------------------------------------tagcaccatttgaaatcagtgtt-------	9685	0,0
---------------------------------------------------tagcaccatttgaaatcagtgttt------	8	0,1
----------------------------------------------------agcaccatttgaaatcagt----------	5	1,-3
----------------------------------------------------agcaccatttgaaatcagtg---------	14	1,-2
----------------------------------------------------agcaccatttgaaatcagtgt--------	17	1,-1
----------------------------------------------------agcaccatttgaaatcagtgtt-------	76	1,0
-----------------------------------------------------gcaccatttgaaatcagt----------	3	2,-3
-----------------------------------------------------gcaccatttgaaatcagtg---------	5	2,-2
-----------------------------------------------------gcaccatttgaaatcagtgt--------	3	2,-1
-----------------------------------------------------gcaccatttgaaatcagtgtt-------	805	2,0

>hsa-mir-29c	mi:16-37;MA:54-75
aucucuuacacaggcUGACCGAUUUCUCCUGGUGUUCagagucuguuuuugucUAGCACCAUUUGAAAUCGGUUAugauguaggggga
.(((((((((((...(((((((((((...((((((((((((.....)))))...)))))))...))))))))))))).))))))))).
---------------tgaccgatttctcctggt-------------------------------------------------------	12	0,-4
---------------tgaccgatttctcctggtg------------------------------------------------------	88	0,-3
---------------tgaccgatttctcctggtgt-----------------------------------------------------	127	0,-2
---------------tgaccgatttctcctggtgtt----------------------------------------------------	888	0,-1
---------------tgaccgatttctcctggtgttc---------------------------------------------------	96	0,0
---------------tgaccgatttctcctggtgttca--------------------------------------------------	18	0,1
---------------tgaccgatttctcctggtgttcag-------------------------------------------------	4	0,2
----------------gaccgatttctcctggtgtt----------------------------------------------------	15	1,-1
----------------gaccgatttctcctggtgttc---------------------------------------------------	8	1,0
----------------gaccgatttctcctggtgttca--------------------------------------------------	8	1,1
----------------gaccgatttctcctggtgttcag-------------------------------------------------	3	1,2
-----------------accgatttctcctggtgt-----------------------------------------------------	5	2,-2
-----------------accgatttctcctggtgtt----------------------------------------------------	13	2,-1
-----------------accgatttctcctggtgttc---------------------------------------------------	15	2,0
-----------------accgatttctcctggtgttca--------------------------------------------------	11	2,1
-----------------accgatttctcctggtgttcag-------------------------------------------------	80	2,2
-----------------accgatttctcctggtgttcaga------------------------------------------------	144	2,3
---------------------------------------------------tctagcaccatttgaaatcg-----------------	2	-2,-4
---------------------------------------------------tctagcaccatttgaaatcggt---------------	2	-2,-2
---------------------------------------------------tctagcaccatttgaaatcggtt--------------	2	-2,-1
----------------------------------------------------ctagcaccatttgaaatc------------------	3	-1,-5
----------------------------------------------------ctagcaccatttgaaatcgg----------------	32	-1,-3
----------------------------------------------------ctagcaccatttgaaatcggt---------------	42	-1,-2
----------------------------------------------------ctagcaccatttgaaatcggtt--------------	36	-1,-1
-----------------------------------------------------tagcaccatttgaaatcg-----------------	287	0,-4
-----------------------------------------------------tagcaccatttgaaatcgg----------------	17102	0,-3
-----------------------------------------------------tagcaccatttgaaatcggt---------------	20468	0,-2
-----------------------------------------------------tagcaccatttgaaatcggtt--------------	27664	0,-1
-----------------------------------------------------tagcaccatttgaaatcggtta-------------	4310	0,0
-----------------------------------------------------tagcaccatttgaaatcggttat------------	111	0,1
------------------------------------------------------agcaccatttgaaatcgg----------------	27	1,-3
------------------------------------------------------agcaccatttgaaatcggt---------------	28	1,-2
------------------------------------------------------agcaccatttgaaatcggtt--------------	22	1,-1
------------------------------------------------------agcaccatttgaaatcggtta-------------	6	1,0
-------------------------------------------------------gcaccatttgaaatcggt---------------	4	2,-2
-------------------------------------------------------gcaccatttgaaatcggtt--------------	10	2,-1
-------------------------------------------------------gcaccatttgaaatcggtta-------------	4	2,0
-------------------------------------------------------gcaccatttgaaatcggttat------------	11	2,1
-------------------------------------------------------gcaccatttgaaatcggttatg-----------	5	2,2

>hsa-mir-301a	3p:51-73
acugcuaacgaaugcucugacuuuauugcacuacuguacuuuacagcuagCAGUGCAAUAGUAUUGUCAAAGCaucugaaagcagg
.(((((..((.(((((.((((.((((((((((.(((((...))))).....))))))))))....)))).))))).))..))))).
--------------------------------------------------cagtgcaatagtattgtc------------------	2	0,-5
--------------------------------------------------cagtgcaatagtattgtcaaag--------------	25	0,-1
--------------------------------------------------cagtgcaatagtattgtcaaagc-------------	67	0,0
--------------------------------------------------cagtgcaatagtattgtcaaagca------------	7	0,1
--------------------------------------------------cagtgcaatagtattgtcaaagcat-----------	2	0,2
---------------------------------------------------agtgcaatagtattgtcaaagc-------------	4	1,0

>hsa-mir-301b	3p:45-67
gccgcaggugcucugacgagguugcacuacugugcucugagaagCAGUGCAAUGAUAUUGUCAAAGCaucugggacca
.((.((((((((.((((((.((((((((.((...(.....).)).))))))))....)))))).))))))))))....
---------gctctgacgaggttgcactact-----------------------------------------------	3	
--------------------------------------------cagtgcaatgatattgtca---------------	3	0,-4
--------------------------------------------cagtgcaatgatattgtcaaag------------	13	0,-1
--------------------------------------------cagtgcaatgatattgtcaaagc-----------	4	0,0

>hsa-mir-3065	5p:10-32;3p:50-72
cugcccucuUCAACAAAAUCACUGAUGCUGGAgucgccugagucaucacUCAGCACCAGGAUAUUGUUGGAGaggacag
(((.((((((((((((.(((.(((.(((((((.((....)).))......))))).)))))).)))))))))))).)))
---------tcaacaaaatcactgatgct--------------------------------------------------	2	0,-3
---------tcaacaaaatcactgatgctg-------------------------------------------------	30	0,-2
---------tcaacaaaatcactgatgctgg------------------------------------------------	184	0,-1
---------tcaacaaaatcactgatgctgga-----------------------------------------------	90	0,0
---------tcaacaaaatcactgatgctggag----------------------------------------------	31	0,1
---------tcaacaaaatcactgatgctggagt---------------------------------------------	9	0,2
-------------------------------------------------tcagcaccaggatattgttg----------	4	0,-3
-------------------------------------------------tcagcaccaggatattgttgg---------	92	0,-2
-------------------------------------------------tcagcaccaggatattgttgga--------	847	0,-1
-------------------------------------------------tcagcaccaggatattgttggag-------	143	0,0
-------------------------------------------------tcagcaccaggatattgttggaga------	3	0,1
--------------------------------------------------cagcaccaggatattgttgg---------	2	1,-2
--------------------------------------------------cagcaccaggatattgttgga--------	10	1,-1
--------------------------------------------------cagcaccaggatattgttggag-------	4	1,0
---------------------------------------------------agcaccaggatattgttgg---------	2	2,-2
---------------------------------------------------agcaccaggatattgttgga--------	2	2,-1

>hsa-mir-3074	3p:50-71
gcucgacuccuguuccugcugaacugagccaguguguaaaaugagaacuGAUAUCAGCUCAGUAGGCACCGgagggcgggu
(((((.((((.((.((((((((.((((..((((.............))))...)))).)))))))).)).))))..)))))
-----------gttcctgctgaactgagccagt------------------------------------------------	2	
------------ttcctgctgaactgagccagt------------------------------------------------	6	

>hsa-mir-30a	MA:6-27;mi:47-68
gcgacUGUAAACAUCCUCGACUGGAAGcugugaagccacagaugggCUUUCAGUCGGAUGUUUGCAGCugc
(((.((((((((((((..((((((((((((((....))).....))))))))))))))))))))))).)))
----ctgtaaacatcctcgactgg-----------------------------------------------	4	-1,-3
----ctgtaaacatcctcgactggaa---------------------------------------------	6	-1,-1
----ctgtaaacatcctcgactggaag--------------------------------------------	14	-1,0
----ctgtaaacatcctcgactggaagc-------------------------------------------	44	-1,1
----ctgtaaacatcctcgactggaagct------------------------------------------	12	-1,2
-----tgtaaacatcctcgactg------------------------------------------------	263	0,-4
-----tgtaaacatcctcgactgg-----------------------------------------------	25763	0,-3
-----tgtaaacatcctcgactgga----------------------------------------------	6462	0,-2
-----tgtaaacatcctcgactggaa---------------------------------------------	18226	0,-1
-----tgtaaacatcctcgactggaag--------------------------------------------	68915	0,0
-----tgtaaacatcctcgactggaagc-------------------------------------------	206386	0,1
-----tgtaaacatcctcgactggaagct------------------------------------------	35630	0,2
-----tgtaaacatcctcgactggaagctg-----------------------------------------	14	0,3
-----tgtaaacatcctcgactggaagctgt----------------------------------------	2	0,4
------gtaaacatcctcgactgg-----------------------------------------------	111	1,-3
------gtaaacatcctcgactgga----------------------------------------------	45	1,-2
------gtaaacatcctcgactggaa---------------------------------------------	98	1,-1
------gtaaacatcctcgactggaag--------------------------------------------	363	1,0
------gtaaacatcctcgactggaagc-------------------------------------------	1527	1,1
------gtaaacatcctcgactggaagct------------------------------------------	858	1,2
-------taaacatcctcgactggaa---------------------------------------------	2	2,-1
-------taaacatcctcgactggaag--------------------------------------------	11	2,0
-------taaacatcctcgactggaagc-------------------------------------------	49	2,1
-------taaacatcctcgactggaagct------------------------------------------	7	2,2
-------taaacatcctcgactggaagctg-----------------------------------------	3	2,3
---------------------------------------------gctttcagtcggatgtttgcag----	2	-1,-1
----------------------------------------------ctttcagtcggatgtttg-------	192	0,-4
----------------------------------------------ctttcagtcggatgtttgc------	812	0,-3
----------------------------------------------ctttcagtcggatgtttgca-----	743	0,-2
----------------------------------------------ctttcagtcggatgtttgcag----	8126	0,-1
----------------------------------------------ctttcagtcggatgtttgcagc---	9569	0,0
----------------------------------------------ctttcagtcggatgtttgcagct--	95	0,1
-----------------------------------------------tttcagtcggatgtttgc------	43	1,-3
-----------------------------------------------tttcagtcggatgtttgca-----	148	1,-2
-----------------------------------------------tttcagtcggatgtttgcag----	4956	1,-1
-----------------------------------------------tttcagtcggatgtttgcagc---	3705	1,0
-----------------------------------------------tttcagtcggatgtttgcagct--	740	1,1
-----------------------------------------------tttcagtcggatgtttgcagctg-	10	1,2
------------------------------------------------ttcagtcggatgtttgcag----	26	2,-1
------------------------------------------------ttcagtcggatgtttgcagc---	58	2,0
------------------------------------------------ttcagtcggatgtttgcagct--	2	2,1

>hsa-mir-30b	MA:17-38;mi:55-76
accaaguuucaguucaUGUAAACAUCCUACACUCAGCUguaauacauggauuggCUGGGAGGUGGAUGUUUACUUCagcugacuugga
.(((((..((((((...((((((((((.((.((((((((............))))))))..))))))))))))...))))))))))).
----------------tgtaaacatcctacactc------------------------------------------------------	29	0,-4
----------------tgtaaacatcctacactca-----------------------------------------------------	141	0,-3
----------------tgtaaacatcctacactcag----------------------------------------------------	1023	0,-2
----------------tgtaaacatcctacactcagc---------------------------------------------------	13215	0,-1
----------------tgtaaacatcctacactcagct--------------------------------------------------	24253	0,0
----------------tgtaaacatcctacactcagctg-------------------------------------------------	33	0,1
-----------------gtaaacatcctacactcagc---------------------------------------------------	5	1,-1
-----------------gtaaacatcctacactcagct--------------------------------------------------	17	1,0
------------------------------------------------------ctgggaggtggatgtttact--------------	16	0,-2
------------------------------------------------------ctgggaggtggatgtttactt-------------	2	0,-1
------------------------------------------------------ctgggaggtggatgtttacttc------------	21	0,0

>hsa-mir-30c-1	MA:17-39;mi:56-77
accaugcuguagugugUGUAAACAUCCUACACUCUCAGCugugagcucaagguggCUGGGAGAGGGUUGUUUACUCCuucugccaugga
.(((((..((((...(.(((((((.(((...(((((((((.((....))....))))))))).))).))))))).)...))))))))).
----------------tgtaaacatcctacactc-------------------------------------------------------	29	0,-5
----------------tgtaaacatcctacactct------------------------------------------------------	677	0,-4
----------------tgtaaacatcctacactctc-----------------------------------------------------	743	0,-3
----------------tgtaaacatcctacactctca----------------------------------------------------	4421	0,-2
----------------tgtaaacatcctacactctcag---------------------------------------------------	6422	0,-1
----------------tgtaaacatcctacactctcagc--------------------------------------------------	25327	0,0
----------------tgtaaacatcctacactctcagct-------------------------------------------------	13203	0,1
----------------tgtaaacatcctacactctcagctg------------------------------------------------	9	0,2
-----------------gtaaacatcctacactctc-----------------------------------------------------	2	1,-3
-----------------gtaaacatcctacactctca----------------------------------------------------	4	1,-2
-----------------gtaaacatcctacactctcag---------------------------------------------------	22	1,-1
-----------------gtaaacatcctacactctcagc--------------------------------------------------	28	1,0
-----------------gtaaacatcctacactctcagct-------------------------------------------------	15	1,1
------------------taaacatcctacactctcagc--------------------------------------------------	2	2,0
-------------------------------------------------------ctgggagagggttgtttact--------------	17	0,-2
-------------------------------------------------------ctgggagagggttgtttactc-------------	14	0,-1
-------------------------------------------------------ctgggagagggttgtttactcc------------	5	0,0
--------------------------------------------------------tgggagagggttgtttactc-------------	2	1,-1

>hsa-mir-30c-2	MA:7-29;mi:47-68
agauacUGUAAACAUCCUACACUCUCAGCuguggaaaguaagaaagCUGGGAGAAGGCUGUUUACUCUuucu
(((....(((((((.(((...(((((((((..............))))))))).))).)))))))....)))
-----ctgtaaacatcctacactc------------------------------------------------	8	-1,-5
-----ctgtaaacatcctacactctca---------------------------------------------	2	-1,-2
------tgtaaacatcctacactc------------------------------------------------	29	0,-5
------tgtaaacatcctacactct-----------------------------------------------	677	0,-4
------tgtaaacatcctacactctc----------------------------------------------	743	0,-3
------tgtaaacatcctacactctca---------------------------------------------	4421	0,-2
------tgtaaacatcctacactctcag--------------------------------------------	6422	0,-1
------tgtaaacatcctacactctcagc-------------------------------------------	25327	0,0
------tgtaaacatcctacactctcagct------------------------------------------	13203	0,1
------tgtaaacatcctacactctcagctg-----------------------------------------	9	0,2
-------gtaaacatcctacactctc----------------------------------------------	2	1,-3
-------gtaaacatcctacactctca---------------------------------------------	4	1,-2
-------gtaaacatcctacactctcag--------------------------------------------	22	1,-1
-------gtaaacatcctacactctcagc-------------------------------------------	28	1,0
-------gtaaacatcctacactctcagct------------------------------------------	15	1,1
--------taaacatcctacactctcagc-------------------------------------------	2	2,0
----------------------------------------------ctgggagaaggctgttta--------	34	0,-4
----------------------------------------------ctgggagaaggctgtttac-------	7	0,-3
----------------------------------------------ctgggagaaggctgtttact------	174	0,-2
----------------------------------------------ctgggagaaggctgtttactc-----	12	0,-1
----------------------------------------------ctgggagaaggctgtttactct----	472	0,0
----------------------------------------------ctgggagaaggctgtttactctt---	11	0,1
-----------------------------------------------tgggagaaggctgtttactct----	10	1,0
-----------------------------------------------tgggagaaggctgtttactctt---	4	1,1

>hsa-mir-30d	MA:6-27;mi:46-67
guuguUGUAAACAUCCCCGACUGGAAGcuguaagacacagcuaagCUUUCAGUCAGAUGUUUGCUGCuac
...((.(((((((((...(((((((((((...((......)).))))))))))).))))))))).))...
-----tgtaaacatccccgactg-----------------------------------------------	187	0,-4
-----tgtaaacatccccgactgg----------------------------------------------	12064	0,-3
-----tgtaaacatccccgactgga---------------------------------------------	14135	0,-2
-----tgtaaacatccccgactggaa--------------------------------------------	18290	0,-1
-----tgtaaacatccccgactggaag-------------------------------------------	87220	0,0
-----tgtaaacatccccgactggaagc------------------------------------------	119071	0,1
-----tgtaaacatccccgactggaagct-----------------------------------------	21975	0,2
-----tgtaaacatccccgactggaagctg----------------------------------------	17	0,3
-----tgtaaacatccccgactggaagctgt---------------------------------------	2	0,4
------gtaaacatccccgactgg----------------------------------------------	39	1,-3
------gtaaacatccccgactgga---------------------------------------------	49	1,-2
------gtaaacatccccgactggaa--------------------------------------------	52	1,-1
------gtaaacatccccgactggaag-------------------------------------------	270	1,0
------gtaaacatccccgactggaagc------------------------------------------	364	1,1
------gtaaacatccccgactggaagct-----------------------------------------	72	1,2
-------taaacatccccgactgga---------------------------------------------	3	2,-2
-------taaacatccccgactggaa--------------------------------------------	3	2,-1
-------taaacatccccgactggaag-------------------------------------------	14	2,0
-------taaacatccccgactggaagc------------------------------------------	26	2,1
-------taaacatccccgactggaagct-----------------------------------------	5	2,2
---------------------------------------------ctttcagtcagatgtttg-------	10	0,-4
---------------------------------------------ctttcagtcagatgtttgc------	4	0,-3
---------------------------------------------ctttcagtcagatgtttgct-----	12	0,-2
---------------------------------------------ctttcagtcagatgtttgctg----	191	0,-1
---------------------------------------------ctttcagtcagatgtttgctgc---	70	0,0
---------------------------------------------ctttcagtcagatgtttgctgct--	12	0,1
----------------------------------------------tttcagtcagatgtttgct-----	4	1,-2
----------------------------------------------tttcagtcagatgtttgctg----	76	1,-1
----------------------------------------------tttcagtcagatgtttgctgc---	10	1,0
----------------------------------------------tttcagtcagatgtttgctgct--	23	1,1
-----------------------------------------------ttcagtcagatgtttgctg----	5	2,-1

>hsa-mir-30e	MA:17-38;mi:59-80
gggcagucuuugcuacUGUAAACAUCCUUGACUGGAAGcuguaagguguucagaggagCUUUCAGUCGGAUGUUUACAGCggcaggcugcca
.((((((((..((..((((((((((((..(((((((((((.(...(....)...).)))))))))))))))))))))))..)))))))))).
---------------ctgtaaacatccttgactgg---------------------------------------------------------	5	-1,-3
---------------ctgtaaacatccttgactggaa-------------------------------------------------------	2	-1,-1
---------------ctgtaaacatccttgactggaag------------------------------------------------------	10	-1,0
---------------ctgtaaacatccttgactggaagc-----------------------------------------------------	41	-1,1
---------------ctgtaaacatccttgactggaagct----------------------------------------------------	6	-1,2
----------------tgtaaacatccttgactg----------------------------------------------------------	202	0,-4
----------------tgtaaacatccttgactgg---------------------------------------------------------	18109	0,-3
----------------tgtaaacatccttgactgga--------------------------------------------------------	3368	0,-2
----------------tgtaaacatccttgactggaa-------------------------------------------------------	16616	0,-1
----------------tgtaaacatccttgactggaag------------------------------------------------------	49437	0,0
----------------tgtaaacatccttgactggaagc-----------------------------------------------------	161461	0,1
----------------tgtaaacatccttgactggaagct----------------------------------------------------	34411	0,2
----------------tgtaaacatccttgactggaagctg---------------------------------------------------	13	0,3
-----------------gtaaacatccttgactgg---------------------------------------------------------	69	1,-3
-----------------gtaaacatccttgactgga--------------------------------------------------------	73	1,-2
-----------------gtaaacatccttgactggaa-------------------------------------------------------	236	1,-1
-----------------gtaaacatccttgactggaag------------------------------------------------------	917	1,0
-----------------gtaaacatccttgactggaagc-----------------------------------------------------	4977	1,1
-----------------gtaaacatccttgactggaagct----------------------------------------------------	5149	1,2
-----------------gtaaacatccttgactggaagctg---------------------------------------------------	89	1,3
-----------------gtaaacatccttgactggaagctgt--------------------------------------------------	20	1,4
------------------taaacatccttgactgga--------------------------------------------------------	2	2,-2
------------------taaacatccttgactggaa-------------------------------------------------------	4	2,-1
------------------taaacatccttgactggaag------------------------------------------------------	19	2,0
------------------taaacatccttgactggaagc-----------------------------------------------------	99	2,1
------------------taaacatccttgactggaagct----------------------------------------------------	73	2,2
------------------taaacatccttgactggaagctg---------------------------------------------------	30	2,3
---------------------------------------------------------gctttcagtcggatgtttaca--------------	5	-1,-2
---------------------------------------------------------gctttcagtcggatgtttacag-------------	37	-1,-1
---------------------------------------------------------gctttcagtcggatgtttacagc------------	9	-1,0
----------------------------------------------------------ctttcagtcggatgttta----------------	150	0,-4
----------------------------------------------------------ctttcagtcggatgtttac---------------	1315	0,-3
----------------------------------------------------------ctttcagtcggatgtttaca--------------	1986	0,-2
----------------------------------------------------------ctttcagtcggatgtttacag-------------	13965	0,-1
----------------------------------------------------------ctttcagtcggatgtttacagc------------	17908	0,0
----------------------------------------------------------ctttcagtcggatgtttacagcg-----------	13	0,1
-----------------------------------------------------------tttcagtcggatgtttac---------------	13	1,-3
-----------------------------------------------------------tttcagtcggatgtttaca--------------	42	1,-2
-----------------------------------------------------------tttcagtcggatgtttacag-------------	578	1,-1
-----------------------------------------------------------tttcagtcggatgtttacagc------------	698	1,0
------------------------------------------------------------ttcagtcggatgtttacag-------------	3	2,-1
------------------------------------------------------------ttcagtcggatgtttacagc------------	14	2,0

>hsa-mir-31	MA:8-28;mi:44-65
ggagaggAGGCAAGAUGCUGGCAUAGCUguugaacugggaaccUGCUAUGCCAACAUAUUGCCAUcuuucc
((((((..(((((.(((.(((((((((.(((........)))..))))))))).))).)))))..))))))
------gaggcaagatgctggcatag---------------------------------------------	2	-1,-2
-------aggcaagatgctggcata----------------------------------------------	115	0,-3
-------aggcaagatgctggcatag---------------------------------------------	1268	0,-2
-------aggcaagatgctggcatagc--------------------------------------------	603	0,-1
-------aggcaagatgctggcatagct-------------------------------------------	3949	0,0
-------aggcaagatgctggcatagctg------------------------------------------	6126	0,1
-------aggcaagatgctggcatagctgt-----------------------------------------	1883	0,2
-------aggcaagatgctggcatagctgtt----------------------------------------	56	0,3
--------ggcaagatgctggcatagct-------------------------------------------	3	1,0
--------ggcaagatgctggcatagctg------------------------------------------	6	1,1
--------ggcaagatgctggcatagctgt-----------------------------------------	2	1,2
-------------------------------------------tgctatgccaacatattg----------	11	0,-4
-------------------------------------------tgctatgccaacatattgc---------	45	0,-3
-------------------------------------------tgctatgccaacatattgcc--------	71	0,-2
-------------------------------------------tgctatgccaacatattgcca-------	45	0,-1
-------------------------------------------tgctatgccaacatattgccat------	33	0,0
-------------------------------------------tgctatgccaacatattgccatc-----	78	0,1
--------------------------------------------gctatgccaacatattgccatc-----	42	1,1

>hsa-mir-3116-1	3p:45-66
cuuuauugagucccuacuauguuccaggcacuggguaucguaggUGCCUGGAACAUAGUAGGGACUcaauaaag
((((((((((((((((((((((((((((((((..........))))))))))))))))))))))))))))))))
--------------------------------------------tgcctggaacatagtagg------------	3	0,-4
--------------------------------------------tgcctggaacatagtaggga----------	2	0,-2

>hsa-mir-3116-2	3p:42-63
uauugagucccuacuauguuccaggcaccuacgauacccagUGCCUGGAACAUAGUAGGGACUcaaua
((((((((((((((((((((((((((((............))))))))))))))))))))))))))))
-----------------------------------------tgcctggaacatagtagg---------	3	0,-4
-----------------------------------------tgcctggaacatagtaggga-------	2	0,-2

>hsa-mir-3117	3p:46-66
cccuaaagggccagacacuauacgagucauauaagggaaggcauuAUAGGACUCAUAUAGUGCCAGguguuuuguggg
((((((((.(((.(.(((((((.(((((.(((((.........))))).))))).))))))).).))).))))).)))
---------------------------------------------ataggactcatatagtgcca-------------	5	0,-1
---------------------------------------------ataggactcatatagtgccag------------	15	0,0
---------------------------------------------ataggactcatatagtgccagg-----------	20	0,1
---------------------------------------------ataggactcatatagtgccaggt----------	3	0,2
----------------------------------------------taggactcatatagtgccagg-----------	2	1,1
----------------------------------------------taggactcatatagtgccaggt----------	6	1,2

>hsa-mir-3118-1	3p:44-66
cacacuacaauaauuuucauaaugcaaucacacauaaucacuaUGUGACUGCAUUAUGAAAAUUCUuguagugug
((((((((((.(((((((((((((((.(((((...........))))).))))))))))))))).))))))))))

>hsa-mir-3118-2	3p:43-65
acacuacaauaauuuucauaaugcaaucacacauaaucacuaUGUGACUGCAUUAUGAAAAUUCUuguagugu
(((((((((.(((((((((((((((.(((((...........))))).))))))))))))))).)))))))))

>hsa-mir-3118-3	3p:44-66
cacacuacaauaauuuucauaaugcaaucacacauaaucacuaUGUGACUGCAUUAUGAAAAUUCUuguagugug
((((((((((.(((((((((((((((.(((((...........))))).))))))))))))))).))))))))))

>hsa-mir-3118-4	3p:44-66
cauacuacaauaauuuucauaaugcaaucacacacaaucaccgUGUGACUGCAUUAUGAAAAUUCUucuagugug
(((((((.((.(((((((((((((((.((((((.........)))))).))))))))))))))).)).)))))))

>hsa-mir-3118-5	3p:45-67
cacacauacaauaauauucauaaugcaaucacacacaaucaccaUGUGACUGCAUUAUGAAAAUUCUucuagugug
(((((.((.((.(((.(((((((((((.(((((...........))))).))))))))))).))).)).)))))))

>hsa-mir-3118-6	3p:44-66
cauacuacaauaauuuucauaaugcaaucacacacaaucaccgUGUGACUGCAUUAUGAAAAUUCUucuagugug
(((((((.((.(((((((((((((((.((((((.........)))))).))))))))))))))).)).)))))))

>hsa-mir-3127	5p:11-33
ggccaggcccAUCAGGGCUUGUGGAAUGGGAAGgagaagggacgcuuccccuucugcaggccugcuggguguggcu
(((((.(((((...(((((((..(((.(((((((........).)))))).)))..)))))))..))))).)))))
----------atcagggcttgtggaatggg----------------------------------------------	2	0,-3
----------atcagggcttgtggaatggga---------------------------------------------	7	0,-2
----------atcagggcttgtggaatgggaa--------------------------------------------	6	0,-1
----------atcagggcttgtggaatgggaag-------------------------------------------	21	0,0

>hsa-mir-3128	5p:5-27
uuccUCUGGCAAGUAAAAAACUCUCAUuuuccuuaaaaaaugagaguuuuuuacuugcaauaggaa
.((((...((((((((((((((((((((((......))))))))))))))))))))))...)))).
----tctggcaagtaaaaaactct------------------------------------------	2	0,-3
------tggcaagtaaaaaactctcatt--------------------------------------	6	2,1

>hsa-mir-3129	5p:9-30
guacuuggGCAGUAGUGUAGAGAUUGGUUUgccuguuaaugaauucaaacuaaucucuacacugcugcccaagagc
...((((((((((((((((((((((((((((...(((....))).))))))))))))))))))))))))))))...
----------agtagtgtagagattggtttg---------------------------------------------	3	2,1
----------agtagtgtagagattggtttgc--------------------------------------------	2	2,2
----------------------------------------------aaactaatctctacactgctg---------	5	

>hsa-mir-3130-1	5p:13-33;3p:44-64
cuugucaugucuUACCCAGUCUCCGGUGCAGCCuguugucaagGCUGCACCGGAGACUGGGUAAgacaugacaag
((((((((((((((((((((((((((((((((((.......))))))))))))))))))))))))))))))))))
-------------------------------------------gctgcaccggagactgggtaa-----------	6	0,0

>hsa-mir-3130-2	5p:13-33;3p:44-64
cuugucaugucuUACCCAGUCUCCGGUGCAGCCuugacaacagGCUGCACCGGAGACUGGGUAAgacaugacaag
((((((((((((((((((((((((((((((((((.......))))))))))))))))))))))))))))))))))
-------------------------------------------gctgcaccggagactgggtaa-----------	6	0,0

>hsa-mir-3133	5p:10-31
cagaaauugUAAAGAACUCUUAAAACCCAAUaguaaaaagacaaccuguugaguuuuaagaguucuuuauauauucug
(((((..(((((((((((((((((((.((((((............)))))).)))))))))))))))))))..)))))
----------aaagaactcttaaaacccaat-----------------------------------------------	2	1,0
----------aaagaactcttaaaacccaata----------------------------------------------	3	1,1
-----------------------------------------------gttgagttttaagagttcttt----------	2	
------------------------------------------------ttgagttttaagagttct------------	2	

>hsa-mir-3136	5p:10-32
aauaugaaaCUGACUGAAUAGGUAGGGUCAUUuuucugugacugcacauggcccaaccuauucaguuaguuccauauu
((((((.((((((((((((((((.((((((......((((....)))))))))).)))))))))))))))).))))))
---------ctgactgaataggtagggtca------------------------------------------------	2	0,-2

>hsa-mir-3139	5p:10-32
ggcucagagUAGGAGCUCAACAGAUGCCUGUUgacugaauaauaaacagguaucgcaggagcuuuuguuaugugcc
(((.((...(((((((((....((((((((((............))))))))))....)))))))))...)).)))
---------taggagctcaacagatgcctgtt--------------------------------------------	3	0,0

>hsa-mir-3140	3p:60-81
ccucuugagguaccugaauuaccaaaagcuuuauguauucugaaguuauugaaaauaagAGCUUUUGGGAAUUCAGGUAGUucaggagug
.((((((((.((((((((((.(((((((((((.(((.(((..........))).)))))))))))))).)))))))))).))))))))..
-----------------------------------------------------------agcttttgggaattcaggtag----------	2	0,-1

>hsa-mir-3145	3p:49-72
uauaugaguucaacuccaaacacucaaaacucauuguugaauggaaugAGAUAUUUUGAGUGUUUGGAAUUGaacucguaua
(((((((((((((.(((((((((((((((((((((.(.....).))))))...))))))))))))))).)))))))))))))

>hsa-mir-3146	3p:50-71
gcuaagucccuucuuucuauccuaguauaacuugaagaauucaaauaguCAUGCUAGGAUAGAAAGAAUGGgacuuggc
((((((((((((((((((((((((((((.((((((.....)))...))).)))))))))))))))))).))))))))))
-------------------------------------------------catgctaggatagaaagaatgg--------	5	0,0

>hsa-mir-3149	3p:51-73
auacauacauguacacacacaugucauccacacacauacauauauauaugUUUGUAUGGAUAUGUGUGUGUAUguguguguau
(((((((((((((((((((((((((....(((.(((((........))))).)))...)))))))))))))))))))))))))
--------------------------------------------------tttgtatggatatgtgtgtgt------------	3	0,-2
--------------------------------------------------tttgtatggatatgtgtgtgtat----------	2	0,0

>hsa-mir-3150b	3p:53-73
gagggaaagcaggccaaccucgaggaucuccccagccuuggcguucaggugcUGAGGAGAUCGUCGAGGUUGGccugcuuccccuc
(((((.(((((((((((((((((.(((((((.((((((((.....)))).)))).))))))).))))))))))))))))).)))))
----------------------------------------------------tgaggagatcgtcgaggttgg-------------	3	0,0
----------------------------------------------------tgaggagatcgtcgaggttggc------------	3	0,1
-----------------------------------------------------gaggagatcgtcgaggttggc------------	5	1,1

>hsa-mir-3151	5p:10-30
ggggugaugGGUGGGGCAAUGGGAUCAGGUgccucaaagggcaucccaccugaucccacagcccaccugucacccc
(((((((((((((((.(..(((((((((((((((....)))).....)))))))))))..))))))))))))))))
----------gtggggcaatgggatcaggtg---------------------------------------------	3	1,1

>hsa-mir-3154	3p:54-75
ggccccuccuucucagccccagcucccgcucaccccugccacgucaaaggaggCAGAAGGGGAGUUGGGAGCAGAgaggggacc
((((((((..(((..((((((((((((.((.....(((((.(......)..))))).)))))))))))).))))))))))).))
-----------------------------------------------------cagaaggggagttgggagcaga---------	14	0,0

>hsa-mir-3158-1	3p:50-71
auucaggccgguccugcagagaggaagcccuucugcuuacagguauuggAAGGGCUUCCUCUCUGCAGGACcggccugaau
(((((((((((((((((((((((((((((((((((((....)))...))))))))))))))))))))))))))))))))))
-------------------------------------------------aagggcttcctctctgcag-------------	2	0,-3
-------------------------------------------------aagggcttcctctctgcagga-----------	20	0,-1
-------------------------------------------------aagggcttcctctctgcaggac----------	24	0,0
--------------------------------------------------agggcttcctctctgcaggacc---------	2	1,1

>hsa-mir-3158-2	3p:50-71
auucaggccgguccugcagagaggaagcccuuccaauaccuguaagcagAAGGGCUUCCUCUCUGCAGGACcggccugaau
(((((((((((((((((((((((((((((((((...............)))))))))))))))))))))))))))))))))
-------------------------------------------------aagggcttcctctctgcag-------------	2	0,-3
-------------------------------------------------aagggcttcctctctgcagga-----------	20	0,-1
-------------------------------------------------aagggcttcctctctgcaggac----------	24	0,0
--------------------------------------------------agggcttcctctctgcaggacc---------	2	1,1

>hsa-mir-3159	5p:10-31
ccaaaguccUAGGAUUACAAGUGUCGGCCACgggcugggcacaguggcucacgccuguaaucccagcauuuugg
(((((((.((.((((((((.((((.((((((..((...))...)))))).)))).)))))))).)).)))))))

>hsa-mir-3163	5p:10-31
uuccucaucUAUAAAAUGAGGGCAGUAAGACcuuccuuccuugucuuacuacccccauuuuauagaugaggaa
.(((((((((((((((((.(((.((((((((...........)))))))).))).))))))))))))))))).
---------tataaaatgagggcagtaaga-------------------------------------------	2	0,-1
---------tataaaatgagggcagtaagac------------------------------------------	2	0,0

>hsa-mir-3164	5p:10-31
cuuggaaacUGUGACUUUAAGGGAAAUGGCGcacagcagacccugcaaucaugccguuuugcuugaagucgcaguuucccagg
((.((((((((((((((((((.(((((((((....((((...)))).....))))))))).)))))))))))))))))).)).
---------tgtgactttaagggaaatggcg----------------------------------------------------	3	0,0

>hsa-mir-3168	5p:9-25
aagaucauGAGUUCUACAGUCAGACagccugaguuggaggcucaucuucacuucuugcugugugacccugggccagugacuu
(((.((((..((((....((((.(((((..(((.((((((....)))))).)))..))))).))))...))))..)))))))

>hsa-mir-3170	5p:10-31
cugguaacaCUGGGGUUCUGAGACAGACAGUguuagcuccagaagcauugccugucuuagaaccccuauguuaccag
(((((((((..(((((((((((((((.(((((((.........))))))).)))))))))))))))..)))))))))
---------ctggggttctgagacagacagt----------------------------------------------	9	0,0

>hsa-mir-3176	3p:60-78
uggccucuccagucugcagcucccggcagccucgggccacacucccgggauccccagggACUGGCCUGGGACUACCGGggguggcggccg
.((((..........((.((((((((.((.(((((((((...(((((((...))).)))).))))))))).)).)))))))).)))))).
-----------------------------------------------------------actggcctgggactaccgg------------	3	0,0
-----------------------------------------------------------actggcctgggactaccggg-----------	12	0,1
-----------------------------------------------------------actggcctgggactaccgggg----------	8	0,2
-----------------------------------------------------------actggcctgggactaccggggg---------	5	0,3
-----------------------------------------------------------actggcctgggactaccgggggt--------	4	0,4

>hsa-mir-3177	3p:54-74
ccacgugccauguguacacacgugccaggcgcugucuugagacauucgcgcagUGCACGGCACUGGGGACACGUggcacugg
(((.(((((((((((...((.(((((..(((((((..((((...)))).)))))))..)))))))...))))))))))))))
-----------------------------------------------------tgcacggcactggggacacgt--------	3	0,0

>hsa-mir-3190	3p:47-69
cuggggucaccugucuggccagcuacguccccacggcccuugucagUGUGGAAGGUAGACGGCCAGAGAggugaccccgg
((((((((((((.(((((((..((((.(((.((((((....))).))).)))..))))..))))))).))))))))))))
------------------------------------------------tggaaggtagacggccagaga-----------	2	2,0
------------------------------------------------tggaaggtagacggccagagag----------	2	2,1

>hsa-mir-3192	5p:10-32
ggaagggauUCUGGGAGGUUGUAGCAGUGGAAaaaguucuuuucuuccucugaucgcccucucagcucuuuccuucu
((((((((..((((((((.((...(((.((((.(((....))).)))).)))..)).))))))))....))))))))
---------tctgggaggttgtagcagtgga----------------------------------------------	2	0,-1

>hsa-mir-3194	5p:10-30
agguggcagGGCCAGCCACCAGGAGGGCUGcgugccacccgggcagcucugcugcucacuggcagugucaccu
((((((((..(((((....(((.((((((((.((.....)).)))))))).)))....)))))..))))))))
---------ggccagccaccaggagggctg-------------------------------------------	2	0,0
---------ggccagccaccaggagggctgc------------------------------------------	5	0,1
-----------------------------------------------tctgctgctcactggcagt-------	2	

>hsa-mir-3195	5p:11-27
ccgcagccgcCGCGCCGGGCCCGGGUUggccgcugacccccgcggggcccccggcggccggggcgggggcgggggcugccccgg
..((((((.((((.((.(.(((.....((((((((.((((...))))....))))))))))).).)).)))).)))))).....

>hsa-mir-3199-1	5p:10-32
ggugacuccAGGGACUGCCUUAGGAGAAAGUUucuggaaguucugacauuccagaaacuuucuccuaaggcagucccugggagucacu
(((((((((((((((((((((((((((((((((((((((((....)).)))))))))))))))))))))))))))))).)))))))))
--------------------------------------------------------------tcctaaggcagtccctgggagt----	2	

>hsa-mir-32	MA:6-27;mi:47-68
ggagaUAUUGCACAUUACUAAGUUGCAuguugucacggccucaaugCAAUUUAGUGUGUGUGAUAUUUuc
((((((((..(((((.(((((((((((((..((....))..).)))))))))))))))))..))))))))
----atattgcacattactaagttg---------------------------------------------	15	-1,-2
----atattgcacattactaagttgc--------------------------------------------	14	-1,-1
-----tattgcacattactaagtt----------------------------------------------	9	0,-3
-----tattgcacattactaagttg---------------------------------------------	698	0,-2
-----tattgcacattactaagttgc--------------------------------------------	895	0,-1
-----tattgcacattactaagttgca-------------------------------------------	150	0,0
-----tattgcacattactaagttgcat------------------------------------------	2	0,1
-----tattgcacattactaagttgcatg-----------------------------------------	2	0,2
------attgcacattactaagttgc--------------------------------------------	2	1,-1
------attgcacattactaagttgcatg-----------------------------------------	22	1,2
-------ttgcacattactaagttgcatg-----------------------------------------	6	2,2
--------------------------------------------tgcaatttagtgtgtgtga-------	2	-2,-5
--------------------------------------------tgcaatttagtgtgtgtgat------	3	-2,-4
---------------------------------------------gcaatttagtgtgtgtgatatt---	2	-1,-1
----------------------------------------------caatttagtgtgtgtgatatt---	7	0,-1
-----------------------------------------------aatttagtgtgtgtgatatt---	3	1,-1

>hsa-mir-3200	5p:13-34;3p:54-75
gguggucgagggAAUCUGAGAAGGCGCACAAGGUuuguguccaauacaguccaCACCUUGCGCUACUCAGGUCUGcucgugcccu
((.(((((((.(.(((((((..((((((..((((..(((..(......)..))))))))))))).))))))).).)))).)))))
------------aatctgagaaggcgcacaagg----------------------------------------------------	2	0,-1
------------aatctgagaaggcgcacaaggtt--------------------------------------------------	2	0,1
-----------------------------------------------------caccttgcgctactcaggtctg----------	4	0,0
-----------------------------------------------------caccttgcgctactcaggtctgc---------	4	0,1

>hsa-mir-320a	3p:48-69
gcuucgcuccccuccgccuucucuucccgguucuucccggagucgggAAAAGCUGGGUUGAGAGGGCGAaaaaggaugaggu
((((((.(((....(((((((((..(((((((.((((((....)))))).)))))))..))))))))).....)))))))))
----------------------------------------------gaaaagctgggttgagag------------------	7	-1,-5
----------------------------------------------gaaaagctgggttgagagg-----------------	16	-1,-4
----------------------------------------------gaaaagctgggttgagaggg----------------	6	-1,-3
----------------------------------------------gaaaagctgggttgagagggc---------------	6	-1,-2
----------------------------------------------gaaaagctgggttgagagggcg--------------	65	-1,-1
----------------------------------------------gaaaagctgggttgagagggcga-------------	47	-1,0
-----------------------------------------------aaaagctgggttgagagg-----------------	182	0,-4
-----------------------------------------------aaaagctgggttgagaggg----------------	151	0,-3
-----------------------------------------------aaaagctgggttgagagggc---------------	167	0,-2
-----------------------------------------------aaaagctgggttgagagggcg--------------	1450	0,-1
-----------------------------------------------aaaagctgggttgagagggcga-------------	4423	0,0
-----------------------------------------------aaaagctgggttgagagggcgaa------------	1100	0,1
-----------------------------------------------aaaagctgggttgagagggcgaaa-----------	203	0,2
-----------------------------------------------aaaagctgggttgagagggcgaaaa----------	21	0,3
------------------------------------------------aaagctgggttgagaggg----------------	11	1,-3
------------------------------------------------aaagctgggttgagagggc---------------	7	1,-2
------------------------------------------------aaagctgggttgagagggcg--------------	67	1,-1
------------------------------------------------aaagctgggttgagagggcga-------------	187	1,0
------------------------------------------------aaagctgggttgagagggcgaa------------	96	1,1
------------------------------------------------aaagctgggttgagagggcgaaa-----------	52	1,2
------------------------------------------------aaagctgggttgagagggcgaaaa----------	3	1,3
-------------------------------------------------aagctgggttgagagggc---------------	2	2,-2
-------------------------------------------------aagctgggttgagagggcg--------------	2	2,-1
-------------------------------------------------aagctgggttgagagggcga-------------	4	2,0
-------------------------------------------------aagctgggttgagagggcgaa------------	7	2,1
-------------------------------------------------aagctgggttgagagggcgaaa-----------	6	2,2
-------------------------------------------------aagctgggttgagagggcgaaaa----------	2	2,3

>hsa-mir-320b-1	3p:39-60
aauuaaucccucucuuucuaguucuuccuagagugaggAAAAGCUGGGUUGAGAGGGCAAacaaauuaacuaauuaauu
........((((...((((((......)))))).)))).........................................
-------------------------------------gaaaagctgggttgagag------------------------	7	-1,-5
-------------------------------------gaaaagctgggttgagagg-----------------------	16	-1,-4
-------------------------------------gaaaagctgggttgagaggg----------------------	6	-1,-3
-------------------------------------gaaaagctgggttgagagggc---------------------	6	-1,-2
-------------------------------------gaaaagctgggttgagagggca--------------------	6	-1,-1
--------------------------------------aaaagctgggttgagagg-----------------------	182	0,-4
--------------------------------------aaaagctgggttgagaggg----------------------	151	0,-3
--------------------------------------aaaagctgggttgagagggc---------------------	167	0,-2
--------------------------------------aaaagctgggttgagagggca--------------------	59	0,-1
--------------------------------------aaaagctgggttgagagggcaa-------------------	29	0,0
--------------------------------------aaaagctgggttgagagggcaaa------------------	3	0,1
---------------------------------------aaagctgggttgagaggg----------------------	11	1,-3
---------------------------------------aaagctgggttgagagggc---------------------	7	1,-2
---------------------------------------aaagctgggttgagagggcaa-------------------	2	1,0
----------------------------------------aagctgggttgagagggc---------------------	2	2,-2

>hsa-mir-320b-2	3p:72-93
uguuauuuuuugucuucuaccuaagaauucugucucuuaggcuuucucuucccagauuucccaaaguugggAAAAGCUGGGUUGAGAGGGCAAaaggaaaaaaaaagaauucugucucugacauaauuagauagggaa
.......................((((((((.((.(((..((((((((..(((((.(((((((....)))))))..)))))..))))))))..))))).......)))))))).........................
----------------------------------------------------------------------gaaaagctgggttgagag--------------------------------------------------	7	-1,-5
----------------------------------------------------------------------gaaaagctgggttgagagg-------------------------------------------------	16	-1,-4
----------------------------------------------------------------------gaaaagctgggttgagaggg------------------------------------------------	6	-1,-3
----------------------------------------------------------------------gaaaagctgggttgagagggc-----------------------------------------------	6	-1,-2
----------------------------------------------------------------------gaaaagctgggttgagagggca----------------------------------------------	6	-1,-1
-----------------------------------------------------------------------aaaagctgggttgagagg-------------------------------------------------	182	0,-4
-----------------------------------------------------------------------aaaagctgggttgagaggg------------------------------------------------	151	0,-3
-----------------------------------------------------------------------aaaagctgggttgagagggc-----------------------------------------------	167	0,-2
-----------------------------------------------------------------------aaaagctgggttgagagggca----------------------------------------------	59	0,-1
-----------------------------------------------------------------------aaaagctgggttgagagggcaa---------------------------------------------	29	0,0
-----------------------------------------------------------------------aaaagctgggttgagagggcaaa--------------------------------------------	3	0,1
-----------------------------------------------------------------------aaaagctgggttgagagggcaaaa-------------------------------------------	2	0,2
------------------------------------------------------------------------aaagctgggttgagaggg------------------------------------------------	11	1,-3
------------------------------------------------------------------------aaagctgggttgagagggc-----------------------------------------------	7	1,-2
------------------------------------------------------------------------aaagctgggttgagagggcaa---------------------------------------------	2	1,0
-------------------------------------------------------------------------aagctgggttgagagggc-----------------------------------------------	2	2,-2

>hsa-mir-320c-1	3p:50-69
uuugcauuaaaaaugaggccuucucuucccaguucuucccagagucaggAAAAGCUGGGUUGAGAGGGUagaaaaaaaaugauguagg
.((((((((........((((((((..(((((((.((((........)))).)))))))..))))))))..........)))))))).
------------------------------------------------gaaaagctgggttgagag----------------------	7	-1,-3
------------------------------------------------gaaaagctgggttgagagg---------------------	16	-1,-2
------------------------------------------------gaaaagctgggttgagaggg--------------------	6	-1,-1
-------------------------------------------------aaaagctgggttgagagg---------------------	182	0,-2
-------------------------------------------------aaaagctgggttgagaggg--------------------	151	0,-1
-------------------------------------------------aaaagctgggttgagagggt-------------------	10	0,0
-------------------------------------------------aaaagctgggttgagagggtag-----------------	2	0,2
-------------------------------------------------aaaagctgggttgagagggtaga----------------	6	0,3
--------------------------------------------------aaagctgggttgagaggg--------------------	11	1,-1
--------------------------------------------------aaagctgggttgagagggtaga----------------	3	1,3

>hsa-mir-320c-2	3p:31-50
cuucucuuuccaguucuucccagaauugggAAAAGCUGGGUUGAGAGGGU
((((((..(((((((.(((((......))))).)))))))..))))))..
-----------------------------gaaaagctgggttgagag---	7	-1,-3
-----------------------------gaaaagctgggttgagagg--	16	-1,-2
-----------------------------gaaaagctgggttgagaggg-	6	-1,-1
------------------------------aaaagctgggttgagagg--	182	0,-2
------------------------------aaaagctgggttgagaggg-	151	0,-1
------------------------------aaaagctgggttgagagggt	10	0,0
-------------------------------aaagctgggttgagaggg-	11	1,-1

>hsa-mir-320d-1	3p:30-48
uucucgucccaguucuucccaaaguugagAAAAGCUGGGUUGAGAGGA
((((((.(((((((.(((.((....)).))).))))))).))))))..
----------------------------gaaaagctgggttgagag--	7	-1,-2
----------------------------gaaaagctgggttgagagg-	16	-1,-1
-----------------------------aaaagctgggttgagagg-	182	0,-1
-----------------------------aaaagctgggttgagagga	42	0,0
------------------------------aaagctgggttgagagga	4	1,0

>hsa-mir-320d-2	3p:30-48
uucucuucccaguucuucuuggagucaggAAAAGCUGGGUUGAGAGGA
(((((..(((((((.((((((....)))))).)))))))..)))))..
----------------------------gaaaagctgggttgagag--	7	-1,-2
----------------------------gaaaagctgggttgagagg-	16	-1,-1
-----------------------------aaaagctgggttgagagg-	182	0,-1
-----------------------------aaaagctgggttgagagga	42	0,0
------------------------------aaagctgggttgagagga	4	1,0

>hsa-mir-320e	3p:35-52
gccuucucuucccaguucuuccuggagucggggaAAAGCUGGGUUGAGAAGGu
((((((((..(((((((.(((((.(...).))))).)))))))..))))))))
---------------------------------aaaagctgggttgagaag--	2	-1,-1

>hsa-mir-323	5p:16-37;3p:51-71
uugguacuuggagagAGGUGGUCCGUGGCGCGUUCGCuuuauuuauggcgCACAUUACACGGUCGACCUCUuugcaguaucuaauc
..((((((.(.((((((((.(.(((((....((.((((........)))).))....))))).).)))))))).))))))).....
-------------------------------------------------gcacattacacggtcgacctct---------------	8	-1,0
--------------------------------------------------cacattacacggtcgacctct---------------	7	0,0

>hsa-mir-324	5p:16-38;3p:53-72
cugacuaugccucccCGCAUCCCCUAGGGCAUUGGUGUaaagcuggagacccACUGCCCCAGGUGCUGCUGGggguuguaguc
..((((((..(((((.(((.(.(((.(((((.(((.((..........))))).))))).))).).))).)))))..))))))
---------------cgcatcccctagggcattgg------------------------------------------------	25	0,-3
---------------cgcatcccctagggcattggt-----------------------------------------------	52	0,-2
---------------cgcatcccctagggcattggtg----------------------------------------------	120	0,-1
---------------cgcatcccctagggcattggtgt---------------------------------------------	51	0,0
---------------cgcatcccctagggcattggtgta--------------------------------------------	2	0,1
--------------------------------------------------ccactgccccaggtgctgct-------------	5	-2,-2
--------------------------------------------------ccactgccccaggtgctgctg------------	18	-2,-1
--------------------------------------------------ccactgccccaggtgctgctgg-----------	77	-2,0
---------------------------------------------------cactgccccaggtgctgctgg-----------	4	-1,0
----------------------------------------------------actgccccaggtgctgctg------------	4	0,-1
----------------------------------------------------actgccccaggtgctgctgg-----------	196	0,0

>hsa-mir-326	3p:60-79
cucaucugucuguugggcuggaggcagggccuuugugaaggcggguggugcucagaucgCCUCUGGGCCCUUCCUCCAGccccgaggcggauuca
...((((((((...((((((((((.(((((((....((.(((((.((.....))..))))))).))))))).))))))))))..))))))))...
-----------------------------------------------------------cctctgggcccttcctcca-----------------	29	0,-1
-----------------------------------------------------------cctctgggcccttcctccag----------------	229	0,0
-----------------------------------------------------------cctctgggcccttcctccagc---------------	4	0,1
-------------------------------------------------------------tctgggcccttcctccag----------------	7	2,0

>hsa-mir-328	3p:48-69
uggagugggggggcaggaggggcucagggagaaagugcauacagcccCUGGCCCUCUCUGCCCUUCCGUccccug
.((..(((((((((((..(((((.(((((.(...((....))..)))))))))))..)))))))))))..))...
-------ggggggcaggaggggctcaggg----------------------------------------------	2	
-----------------------------------------------ctggccctctctgccctt----------	2	0,-4
-----------------------------------------------ctggccctctctgcccttc---------	4	0,-3
-----------------------------------------------ctggccctctctgcccttccg-------	53	0,-1
-----------------------------------------------ctggccctctctgcccttccgt------	165	0,0
------------------------------------------------tggccctctctgcccttccgt------	4	1,0

>hsa-mir-329-1	3p:50-71
gguaccugaagagagguuuucuggguuucuguuucuuuaaugaggacgaAACACACCUGGUUAACCUCUUUuccaguauc
(((((..(((((((((((..(..(((...((((((.((......)).)))))).)))..)..)))))))))))..)))))
-------------------------------------------------aacacacctggttaacctct-----------	2	0,-2
-------------------------------------------------aacacacctggttaacctctt----------	2	0,-1

>hsa-mir-329-2	3p:52-73
gugguaccugaagagagguuuucuggguuucuguuucuuuauugaggacgaAACACACCUGGUUAACCUCUUUuccaguaucaa
.((((((..(((((((((((..(..(((...((((((.((......)).)))))).)))..)..)))))))))))..)))))).
---------------------------------------------------aacacacctggttaacctct-------------	2	0,-2
---------------------------------------------------aacacacctggttaacctctt------------	2	0,-1

>hsa-mir-330	5p:18-39;3p:57-79
cuuuggcgaucacugccUCUCUGGGCCUGUGUCUUAGGCucugcaagaucaaccgaGCAAAGCACACGGCCUGCAGAGAggcagcgcucugccc
....(((((.(.(((((((((((((((((((.(((..((((.............)))).))))))).))))..))))))))))).).)).))).
-----------------tctctgggcctgtgtcttag---------------------------------------------------------	70	0,-2
-----------------tctctgggcctgtgtcttagg--------------------------------------------------------	185	0,-1
-----------------tctctgggcctgtgtcttaggc-------------------------------------------------------	16	0,0
-----------------tctctgggcctgtgtcttaggct------------------------------------------------------	13	0,1
--------------------------------------------------------gcaaagcacacggcctgcag------------------	8	0,-3
--------------------------------------------------------gcaaagcacacggcctgcaga-----------------	62	0,-2
--------------------------------------------------------gcaaagcacacggcctgcagag----------------	44	0,-1
--------------------------------------------------------gcaaagcacacggcctgcagaga---------------	64	0,0
--------------------------------------------------------gcaaagcacacggcctgcagagag--------------	3	0,1
---------------------------------------------------------caaagcacacggcctgcag------------------	6	1,-3
---------------------------------------------------------caaagcacacggcctgcaga-----------------	25	1,-2
---------------------------------------------------------caaagcacacggcctgcagag----------------	15	1,-1
---------------------------------------------------------caaagcacacggcctgcagaga---------------	18	1,0
---------------------------------------------------------caaagcacacggcctgcagagag--------------	9	1,1
----------------------------------------------------------aaagcacacggcctgcaga-----------------	2	2,-2
----------------------------------------------------------aaagcacacggcctgcagaga---------------	4	2,0
----------------------------------------------------------aaagcacacggcctgcagagag--------------	3	2,1

>hsa-mir-331	5p:26-47;3p:61-81
gaguuugguuuuguuuggguuuguuCUAGGUAUGGUCCCAGGGAUCCcagaucaaaccagGCCCCUGGGCCUAUCCUAGAAccaaccuaagcuc
............(((((((((.((((((((.((((.(((((((..(.............)..))))))).)))))))))))).)))))))))..
-----------------------ttctaggtatggtcccaggg---------------------------------------------------	2	-2,-4
-----------------------ttctaggtatggtcccaggga--------------------------------------------------	7	-2,-3
-----------------------ttctaggtatggtcccagggat-------------------------------------------------	8	-2,-2
------------------------tctaggtatggtcccagggat-------------------------------------------------	43	-1,-2
------------------------tctaggtatggtcccagggatc------------------------------------------------	23	-1,-1
------------------------tctaggtatggtcccagggatcc-----------------------------------------------	5	-1,0
-------------------------ctaggtatggtcccaggg---------------------------------------------------	2	0,-4
-------------------------ctaggtatggtcccaggga--------------------------------------------------	2	0,-3
-------------------------ctaggtatggtcccagggat-------------------------------------------------	18	0,-2
-------------------------ctaggtatggtcccagggatc------------------------------------------------	20	0,-1
-------------------------ctaggtatggtcccagggatcc-----------------------------------------------	5	0,0
------------------------------------------------------------gcccctgggcctatcctaga--------------	111	0,-1
------------------------------------------------------------gcccctgggcctatcctagaa-------------	59	0,0
------------------------------------------------------------gcccctgggcctatcctagaac------------	5	0,1
-------------------------------------------------------------cccctgggcctatcctaga--------------	20	1,-1
-------------------------------------------------------------cccctgggcctatcctagaa-------------	15	1,0
-------------------------------------------------------------cccctgggcctatcctagaacc-----------	2	1,2

>hsa-mir-335	MA:16-38;mi:52-73
uguuuugagcgggggUCAAGAGCAAUAACGAAAAAUGUuugucauaaaccgUUUUUCAUUAUUGCUCCUGACCuccucucauuugcuauauuca
.((..((((.((((((((.(((((((((.((((((((.((......)).)))))))).))))))))).)))))))).))))...))........
---------------tcaagagcaataacgaaa-------------------------------------------------------------	5	0,-5
---------------tcaagagcaataacgaaaa------------------------------------------------------------	14	0,-4
---------------tcaagagcaataacgaaaaa-----------------------------------------------------------	180	0,-3
---------------tcaagagcaataacgaaaaat----------------------------------------------------------	1511	0,-2
---------------tcaagagcaataacgaaaaatg---------------------------------------------------------	736	0,-1
---------------tcaagagcaataacgaaaaatgt--------------------------------------------------------	188	0,0
---------------tcaagagcaataacgaaaaatgtt-------------------------------------------------------	23	0,1
-----------------aagagcaataacgaaaaat----------------------------------------------------------	2	2,-2
-----------------aagagcaataacgaaaaatg---------------------------------------------------------	6	2,-1
--------------------------------------------------gtttttcattattgctcctga-----------------------	9	-1,-2
--------------------------------------------------gtttttcattattgctcctgac----------------------	9	-1,-1
--------------------------------------------------gtttttcattattgctcctgacc---------------------	15	-1,0
---------------------------------------------------tttttcattattgctcctga-----------------------	4	0,-2
---------------------------------------------------tttttcattattgctcctgac----------------------	12	0,-1
---------------------------------------------------tttttcattattgctcctgacc---------------------	33	0,0
----------------------------------------------------ttttcattattgctcctgacc---------------------	2	1,0

>hsa-mir-337	5p:23-43;3p:61-82
guagucaguaguugggggguggGAACGGCUUCAUACAGGAGUUgaugcacaguuauccagCUCCUAUAUGAUGCCUUUCUUCauccccuucaa
..........(..((((((((((((.(((.(((((.(((((((((((......))).)))))))).))))).))).))).))))))))).)..
----------------------gaacggcttcatacaggag----------------------------------------------------	3	0,-2
----------------------gaacggcttcatacaggagt---------------------------------------------------	6	0,-1
----------------------gaacggcttcatacaggagtt--------------------------------------------------	8	0,0
-----------------------------------------------------------gctcctatatgatgcctttctt------------	3	-1,-1
------------------------------------------------------------ctcctatatgatgcctttct-------------	3	0,-2
------------------------------------------------------------ctcctatatgatgcctttctt------------	9	0,-1
------------------------------------------------------------ctcctatatgatgcctttcttc-----------	32	0,0
------------------------------------------------------------ctcctatatgatgcctttcttca----------	2	0,1
-------------------------------------------------------------tcctatatgatgcctttct-------------	6	1,-2
-------------------------------------------------------------tcctatatgatgcctttctt------------	21	1,-1
-------------------------------------------------------------tcctatatgatgcctttcttc-----------	141	1,0

>hsa-mir-338	5p:6-27;3p:42-63
ucuccAACAAUAUCCUGGUGCUGAGUGaugacucaggcgacUCCAGCAUCAGUGAUUUUGUUGaaga
(((.((((((.(((((((((((((((.............))).))))))))).))).)))))).)))
---ccaacaatatcctggtgctgag------------------------------------------	5	-2,-2
-----aacaatatcctggtgctgag------------------------------------------	169	0,-2
-----aacaatatcctggtgctgagt-----------------------------------------	669	0,-1
------acaatatcctggtgctgag------------------------------------------	2	1,-2
------acaatatcctggtgctgagt-----------------------------------------	4	1,-1
-----------------------------------------tccagcatcagtgatttt--------	5	0,-4
-----------------------------------------tccagcatcagtgattttg-------	87	0,-3
-----------------------------------------tccagcatcagtgattttgt------	393	0,-2
-----------------------------------------tccagcatcagtgattttgtt-----	776	0,-1
-----------------------------------------tccagcatcagtgattttgttg----	828	0,0
-----------------------------------------tccagcatcagtgattttgttga---	923	0,1
-----------------------------------------tccagcatcagtgattttgttgaa--	10	0,2
------------------------------------------ccagcatcagtgattttgttg----	2	1,0
------------------------------------------ccagcatcagtgattttgttga---	9	1,1
-------------------------------------------cagcatcagtgattttgt------	3	2,-2
-------------------------------------------cagcatcagtgattttgtt-----	2	2,-1
-------------------------------------------cagcatcagtgattttgttg----	3	2,0
-------------------------------------------cagcatcagtgattttgttga---	3	2,1

>hsa-mir-339	5p:15-37;3p:50-72
cggggcggccgcucUCCCUGUCCUCCAGGAGCUCACGugugccugccugUGAGCGCCUCGACGACAGAGCCGgcgccugccccagugucugcgc
.(((((((.((((..(.(((((.((.(((.(((((((.((....)).))))))).))).)).))))).)..)))).)))))))...........
--------------tccctgtcctccaggagc--------------------------------------------------------------	40	0,-5
--------------tccctgtcctccaggagct-------------------------------------------------------------	156	0,-4
--------------tccctgtcctccaggagctc------------------------------------------------------------	126	0,-3
--------------tccctgtcctccaggagctca-----------------------------------------------------------	169	0,-2
--------------tccctgtcctccaggagctcac----------------------------------------------------------	44	0,-1
--------------tccctgtcctccaggagctcacg---------------------------------------------------------	570	0,0
--------------tccctgtcctccaggagctcacgt--------------------------------------------------------	6	0,1
----------------cctgtcctccaggagctcacg---------------------------------------------------------	3	2,0
-------------------------------------------------tgagcgcctcgacgacag---------------------------	11	0,-5
-------------------------------------------------tgagcgcctcgacgacaga--------------------------	363	0,-4
-------------------------------------------------tgagcgcctcgacgacagag-------------------------	1689	0,-3
-------------------------------------------------tgagcgcctcgacgacagagc------------------------	1584	0,-2
-------------------------------------------------tgagcgcctcgacgacagagcc-----------------------	453	0,-1
-------------------------------------------------tgagcgcctcgacgacagagccg----------------------	772	0,0
-------------------------------------------------tgagcgcctcgacgacagagccgg---------------------	3	0,1
--------------------------------------------------gagcgcctcgacgacagagc------------------------	10	1,-2
--------------------------------------------------gagcgcctcgacgacagagcc-----------------------	2	1,-1
--------------------------------------------------gagcgcctcgacgacagagccg----------------------	14	1,0
---------------------------------------------------agcgcctcgacgacagagc------------------------	2	2,-2
---------------------------------------------------agcgcctcgacgacagagccg----------------------	22	2,0

>hsa-mir-33a	MA:6-26;mi:46-67
cugugGUGCAUUGUAGUUGCAUUGCAuguucuggugguacccaugCAAUGUUUCCACAGUGCAUCACag
((((((((((((((.(..((((((((((....((.....))))))))))))..).))))))))))))))
-----gtgcattgtagttgcatt----------------------------------------------	31	0,-3
-----gtgcattgtagttgcattg---------------------------------------------	202	0,-2
-----gtgcattgtagttgcattgc--------------------------------------------	124	0,-1
-----gtgcattgtagttgcattgca-------------------------------------------	52	0,0
-----gtgcattgtagttgcattgcat------------------------------------------	2	0,1
-----gtgcattgtagttgcattgcatg-----------------------------------------	259	0,2
-------------------------------------------tgcaatgtttccacagtgc-------	2	-2,-5
-------------------------------------------tgcaatgtttccacagtgcatc----	3	-2,-2
---------------------------------------------caatgtttccacagtgca------	2	0,-4
---------------------------------------------caatgtttccacagtgcatc----	6	0,-2
---------------------------------------------caatgtttccacagtgcatca---	7	0,-1
----------------------------------------------aatgtttccacagtgcat-----	3	1,-3
----------------------------------------------aatgtttccacagtgcatc----	3	1,-2

>hsa-mir-33b	MA:16-35;mi:54-75
gcgggcggccccgcgGUGCAUUGCUGUUGCAUUGCacgugugugaggcgggugCAGUGCCUCGGCAGUGCAGCCCggagccggccccuggcaccac
(((((((((.(((.((((((((((((..(((((((((.(((.....))).)))))))))..)))))))))).))))).))).))))...)).....
---------------gtgcattgctgttgcatt---------------------------------------------------------------	17	0,-2
---------------gtgcattgctgttgcattg--------------------------------------------------------------	379	0,-1
---------------gtgcattgctgttgcattgc-------------------------------------------------------------	3	0,0
---------------gtgcattgctgttgcattgcacg----------------------------------------------------------	13	0,3
---------------------------------------------------tgcagtgcctcggcagtgcag------------------------	3	-2,-3
-----------------------------------------------------cagtgcctcggcagtgcagcc----------------------	5	0,-1

>hsa-mir-340	MA:16-37;mi:58-79
uuguaccuggugugaUUAUAAAGCAAUGAGACUGAUUgucauaugucguuugugggaUCCGUCUCAGUUACUUUAUAGCcauaccugguaucuua
..(((((.((((((..(((((((...((((((.((((.(((((.......))))))))).))))))....)))))))..)))))).)))))....
--------------attataaagcaatgagactga------------------------------------------------------------	10	-1,-2
---------------ttataaagcaatgagact--------------------------------------------------------------	3	0,-4
---------------ttataaagcaatgagactg-------------------------------------------------------------	24	0,-3
---------------ttataaagcaatgagactga------------------------------------------------------------	408	0,-2
---------------ttataaagcaatgagactgat-----------------------------------------------------------	581	0,-1
---------------ttataaagcaatgagactgatt----------------------------------------------------------	814	0,0
---------------ttataaagcaatgagactgattg---------------------------------------------------------	15	0,1
----------------tataaagcaatgagactgatt----------------------------------------------------------	3	1,0
---------------------------------------------------------tccgtctcagttactttata------------------	3	0,-2
---------------------------------------------------------tccgtctcagttactttatag-----------------	46	0,-1
---------------------------------------------------------tccgtctcagttactttatagc----------------	97	0,0
---------------------------------------------------------tccgtctcagttactttatagcc---------------	28	0,1
----------------------------------------------------------ccgtctcagttactttatagc----------------	3	1,0
----------------------------------------------------------ccgtctcagttactttatagcc---------------	3	1,1

>hsa-mir-342	5p:19-39;3p:61-83
gaaacugggcucaaggugAGGGGUGCUAUCUGUGAUUGAgggacaugguuaauggaauugUCUCACACAGAAAUCGCACCCGUcaccuuggccuacuua
.....(((((.((((((((.((((((..((((((.....((((((...((....))..)))))).))))))....)))))).)))))))))))))....
------------------aggggtgctatctgtgattg-------------------------------------------------------------	3	0,-1
------------------aggggtgctatctgtgattga------------------------------------------------------------	6	0,0
------------------aggggtgctatctgtgattgag-----------------------------------------------------------	78	0,1
------------------aggggtgctatctgtgattgagg----------------------------------------------------------	270	0,2
------------------aggggtgctatctgtgattgaggg---------------------------------------------------------	2	0,3
-------------------ggggtgctatctgtgattga------------------------------------------------------------	6	1,0
-------------------ggggtgctatctgtgattgag-----------------------------------------------------------	46	1,1
-------------------ggggtgctatctgtgattgagg----------------------------------------------------------	122	1,2
-------------------ggggtgctatctgtgattgaggg---------------------------------------------------------	8	1,3
-------------------ggggtgctatctgtgattgagggac-------------------------------------------------------	2	1,5
------------------------------------------------------------tctcacacagaaatcgca---------------------	161	0,-5
------------------------------------------------------------tctcacacagaaatcgcac--------------------	107	0,-4
------------------------------------------------------------tctcacacagaaatcgcacc-------------------	608	0,-3
------------------------------------------------------------tctcacacagaaatcgcaccc------------------	123	0,-2
------------------------------------------------------------tctcacacagaaatcgcacccg-----------------	5900	0,-1
------------------------------------------------------------tctcacacagaaatcgcacccgt----------------	3050	0,0
------------------------------------------------------------tctcacacagaaatcgcacccgtc---------------	2184	0,1
------------------------------------------------------------tctcacacagaaatcgcacccgtca--------------	29	0,2
-------------------------------------------------------------ctcacacagaaatcgcacccg-----------------	8	1,-1
-------------------------------------------------------------ctcacacagaaatcgcacccgt----------------	2	1,0
-------------------------------------------------------------ctcacacagaaatcgcacccgtc---------------	2	1,1
--------------------------------------------------------------tcacacagaaatcgcacccg-----------------	5	2,-1
--------------------------------------------------------------tcacacagaaatcgcacccgt----------------	3	2,0
--------------------------------------------------------------tcacacagaaatcgcacccgtc---------------	29	2,1
--------------------------------------------------------------tcacacagaaatcgcacccgtca--------------	12	2,2

>hsa-mir-345	5p:18-39
acccaaacccuaggucuGCUGACUCCUAGUCCAGGGCUCgugauggcuggugggcccugaacgaggggucuggaggccuggguuugaauaucgacagc
...(((((((.((((((.(.(((((((.((.(((((((((..(....)..))))))))).)).))))))).).)))))))))))))............
-----------------gctgactcctagtccagg---------------------------------------------------------------	6	0,-4
-----------------gctgactcctagtccaggg--------------------------------------------------------------	75	0,-3
-----------------gctgactcctagtccagggc-------------------------------------------------------------	72	0,-2
-----------------gctgactcctagtccagggct------------------------------------------------------------	263	0,-1
-----------------gctgactcctagtccagggctc-----------------------------------------------------------	348	0,0
-----------------gctgactcctagtccagggctcg----------------------------------------------------------	3	0,1

>hsa-mir-34a	MA:22-43;mi:64-85
ggccagcugugaguguuucuuUGGCAGUGUCUUAGCUGGUUGUugugagcaauaguaaggaagCAAUCAGCAAGUAUACUGCCCUagaagugcugcacguuguggggccc
((((.((((((((..(((((..(((((((((((.((((((((((....((....)).....))))))))))))).))))))))..)))))..)).))))..))..)))).
--------------------ttggcagtgtcttagctggt----------------------------------------------------------------------	2	-1,-3
--------------------ttggcagtgtcttagctggttg--------------------------------------------------------------------	5	-1,-1
--------------------ttggcagtgtcttagctggttgt-------------------------------------------------------------------	3	-1,0
---------------------tggcagtgtcttagctgg-----------------------------------------------------------------------	95	0,-4
---------------------tggcagtgtcttagctggt----------------------------------------------------------------------	152	0,-3
---------------------tggcagtgtcttagctggtt---------------------------------------------------------------------	141	0,-2
---------------------tggcagtgtcttagctggttg--------------------------------------------------------------------	460	0,-1
---------------------tggcagtgtcttagctggttgt-------------------------------------------------------------------	799	0,0
---------------------tggcagtgtcttagctggttgtt------------------------------------------------------------------	659	0,1
---------------------tggcagtgtcttagctggttgttg-----------------------------------------------------------------	40	0,2
---------------------tggcagtgtcttagctggttgttgt----------------------------------------------------------------	2	0,3
----------------------ggcagtgtcttagctggttg--------------------------------------------------------------------	2	1,-1
----------------------ggcagtgtcttagctggttgt-------------------------------------------------------------------	5	1,0
----------------------ggcagtgtcttagctggttgtt------------------------------------------------------------------	69	1,1
---------------------------------------------------------------caatcagcaagtatactgcccta------------------------	3	0,1
----------------------------------------------------------------aatcagcaagtatactgcc---------------------------	2	1,-2
----------------------------------------------------------------aatcagcaagtatactgcccta------------------------	9	1,1

>hsa-mir-34b	mi:13-35;MA:50-71
gugcucgguuugUAGGCAGUGUCAUUAGCUGAUUGuacuguggugguuaCAAUCACUAACUCCACUGCCAUcaaaacaaggcac
(((((..((((...(((((((...((((.((((((((((.....)).))))))))))))...)))))))....))))..)))))
-------------aggcagtgtcattagctgatt--------------------------------------------------	2	1,-1
-------------aggcagtgtcattagctgattg-------------------------------------------------	7	1,0
-------------aggcagtgtcattagctgattgt------------------------------------------------	4	1,1

>hsa-mir-34c	5p:13-35;3p:46-67
agucuaguuacuAGGCAGUGUAGUUAGCUGAUUGCuaauaguaccAAUCACUAACCACACGGCCAGGuaaaaagauu
(((((..(((((.(((.((((.(((((.((((((.((....)).))))))))))).)))).))).)))))..)))))
-----------taggcagtgtagttagctgatt--------------------------------------------	3	-1,-2
------------aggcagtgtagttagctga----------------------------------------------	10	0,-4
------------aggcagtgtagttagctgat---------------------------------------------	6	0,-3
------------aggcagtgtagttagctgatt--------------------------------------------	25	0,-2
------------aggcagtgtagttagctgattg-------------------------------------------	28	0,-1
------------aggcagtgtagttagctgattgc------------------------------------------	178	0,0
---------------------------------------------aatcactaaccacacggccagg----------	4	0,0

>hsa-mir-3605	5p:22-44;3p:66-88
acuuuauacguguaauugugaUGAGGAUGGAUAGCAAGGAAGCCgcucccaccugacccucacggCCUCCGUGUUACCUGUCCUCUAGgugggacgcucg
.........((((.........((((((((.(((((.(((.((((.................)))).))).))))).))))))))........))))...
-------------------gatgaggatggatagcaagga------------------------------------------------------------	2	-2,-4
-------------------gatgaggatggatagcaaggaag----------------------------------------------------------	2	-2,-2
--------------------atgaggatggatagcaaggaag----------------------------------------------------------	3	-1,-2
---------------------tgaggatggatagcaaggaag----------------------------------------------------------	27	0,-2
---------------------tgaggatggatagcaaggaagc---------------------------------------------------------	5	0,-1
---------------------tgaggatggatagcaaggaagcc--------------------------------------------------------	2	0,0
-----------------------------------------------------------------cctccgtgttacctgtcctct--------------	2	0,-2
-------------------------------------------------------------------tccgtgttacctgtcctctag------------	3	2,0

>hsa-mir-3607	5p:12-33;3p:51-70
aagguugcgguGCAUGUGAUGAAGCAAAUCAGUaugaaugaauucaugauACUGUAAACGCUUUCUGAUGuacuacuca
......(..((((((..((..((((....((((((..(((....))).)))))).....))))))..))))))..)...
-------------------------------------------------tactgtaaacgctttctgatg---------	4	-1,0
----------------------------------------------------tgtaaacgctttctgatg---------	2	2,0

>hsa-mir-361	5p:6-27;3p:45-67
ggagcUUAUCAGAAUCUCCAGGGGUACuuuauaauuucaaaaagUCCCCCAGGUGUGAUUCUGAUUUgcuuc
(((((..(((((((((.((.((((.(((((..........))))).)))).))...)))))))))..)))))
----cttatcagaatctccaggggtac---------------------------------------------	2	-1,0
-----ttatcagaatctccaggg-------------------------------------------------	10	0,-4
-----ttatcagaatctccagggg------------------------------------------------	27	0,-3
-----ttatcagaatctccaggggt-----------------------------------------------	90	0,-2
-----ttatcagaatctccaggggta----------------------------------------------	676	0,-1
-----ttatcagaatctccaggggtac---------------------------------------------	390	0,0
-----ttatcagaatctccaggggtact--------------------------------------------	53	0,1
------tatcagaatctccaggggta----------------------------------------------	6	1,-1
------------------------------------------agtcccccaggtgtgattctga--------	3	-2,-3
-------------------------------------------gtcccccaggtgtgattctgat-------	4	-1,-2
--------------------------------------------tcccccaggtgtgattctg---------	15	0,-4
--------------------------------------------tcccccaggtgtgattctga--------	231	0,-3
--------------------------------------------tcccccaggtgtgattctgat-------	552	0,-2
--------------------------------------------tcccccaggtgtgattctgatt------	624	0,-1
--------------------------------------------tcccccaggtgtgattctgattt-----	224	0,0
--------------------------------------------tcccccaggtgtgattctgatttg----	122	0,1
--------------------------------------------tcccccaggtgtgattctgatttgc---	8	0,2
---------------------------------------------cccccaggtgtgattctgat-------	5	1,-2
---------------------------------------------cccccaggtgtgattctgatt------	16	1,-1
---------------------------------------------cccccaggtgtgattctgattt-----	12	1,0
---------------------------------------------cccccaggtgtgattctgatttg----	23	1,1
---------------------------------------------cccccaggtgtgattctgatttgc---	52	1,2
----------------------------------------------ccccaggtgtgattctgatttg----	2	2,1

>hsa-mir-3611	3p:52-72
agcaggucuaauaagaauuucuuuuucuucacaauuaugaaagaaaagaaaUUGUGAAGAAAGAAAUUCUUAcuaguuuugcu
((((((.(((.((((((((((((..(((((((((((.............))))))))))))))))))))))).))).))))))
---------------------------------------------------ttgtgaagaaagaaattcttac----------	2	0,1

>hsa-mir-3613	5p:16-37;3p:53-76
ugguuggguuuggauUGUUGUACUUUUUUUUUUGUUCguugcauuuuuaggaACAAAAAAAAAAGCCCAACCCUUCacaccacuuca
.((...(((.((((..((((..(((((((((((((((.(.........).)))))))))))))))..))))..)))).)))...)).
---------------tgttgtacttttttttttg-----------------------------------------------------	23	0,-3
---------------tgttgtacttttttttttgt----------------------------------------------------	29	0,-2
---------------tgttgtacttttttttttgtt---------------------------------------------------	78	0,-1
---------------tgttgtacttttttttttgttc--------------------------------------------------	75	0,0
----------------------------------------------------acaaaaaaaaaagcccaac----------------	2	0,-5
----------------------------------------------------acaaaaaaaaaagcccaaccc--------------	2	0,-3
----------------------------------------------------acaaaaaaaaaagcccaaccct-------------	3	0,-2

>hsa-mir-3614	5p:15-37;3p:53-75
gguucugucuugggCCACUUGGAUCUGAAGGCUGCCCcuuugcucucuggggUAGCCUUCAGAUCUUGGUGUUUUgaauucuuacu
.........(..(..((((.((((((((((((((((((..........)))))))))))))))))).))))..)..).........
--------------ccacttggatctgaaggct-----------------------------------------------------	5	0,-4
--------------ccacttggatctgaaggctg----------------------------------------------------	7	0,-3
--------------ccacttggatctgaaggctgcc--------------------------------------------------	8	0,-1
---------------cacttggatctgaaggctg----------------------------------------------------	3	1,-3
[truncated: 210,627 more chars]
