# Supplementary material for: miRNA arm selection and isomiR distribution in gastric cancer
Source: BMC Genomics. 2012 Jan 17;13(Suppl 1):S13. doi: 10.1186/1471-2164-13-S1-S13 (PMC3303722; doi:10.1186/1471-2164-13-S1-S13)
Supplement: Additional file 3 — The mapping result of all pre-miRNAs in G1245N library. We arranged the miRNA reads from G1245T library within the mapped pre-miRNAs. The read count and location offset of each isomiR are provided. [file 1471-2164-13-S1-S13-S3.txt]

>hsa-let-7a-1	MA:6-27;mi:57-77
ugggaUGAGGUAGUAGGUUGUAUAGUUuuagggucacacccaccacugggagauaaCUAUACAAUCUACUGUCUUUCcua
(((((.(((..((((((((((((((((...........................))))))))))))))))..))))))))
----atgaggtagtaggttgtatagt------------------------------------------------------	3	-1,-1
----atgaggtagtaggttgtatagtt-----------------------------------------------------	9	-1,0
----atgaggtagtaggttgtatagttt----------------------------------------------------	2	-1,1
-----tgaggtagtaggttgtat---------------------------------------------------------	6974	0,-4
-----tgaggtagtaggttgtata--------------------------------------------------------	5778	0,-3
-----tgaggtagtaggttgtatag-------------------------------------------------------	103141	0,-2
-----tgaggtagtaggttgtatagt------------------------------------------------------	192578	0,-1
-----tgaggtagtaggttgtatagtt-----------------------------------------------------	726126	0,0
-----tgaggtagtaggttgtatagttt----------------------------------------------------	19387	0,1
-----tgaggtagtaggttgtatagtttt---------------------------------------------------	175	0,2
------gaggtagtaggttgtata--------------------------------------------------------	38	1,-3
------gaggtagtaggttgtatag-------------------------------------------------------	675	1,-2
------gaggtagtaggttgtatagt------------------------------------------------------	899	1,-1
------gaggtagtaggttgtatagtt-----------------------------------------------------	3107	1,0
------gaggtagtaggttgtatagttt----------------------------------------------------	84	1,1
-------aggtagtaggttgtatag-------------------------------------------------------	11	2,-2
-------aggtagtaggttgtatagt------------------------------------------------------	47	2,-1
-------aggtagtaggttgtatagtt-----------------------------------------------------	74	2,0
-------aggtagtaggttgtatagttt----------------------------------------------------	2	2,1
--------------------------------------------------------ctatacaatctactgtct------	3	0,-3
--------------------------------------------------------ctatacaatctactgtctt-----	9	0,-2
--------------------------------------------------------ctatacaatctactgtcttt----	126	0,-1
--------------------------------------------------------ctatacaatctactgtctttc---	325	0,0
--------------------------------------------------------ctatacaatctactgtctttcc--	81	0,1
---------------------------------------------------------tatacaatctactgtcttt----	3	1,-1
---------------------------------------------------------tatacaatctactgtctttc---	14	1,0
---------------------------------------------------------tatacaatctactgtctttcc--	7	1,1
---------------------------------------------------------tatacaatctactgtctttcct-	6	1,2
----------------------------------------------------------atacaatctactgtctttcc--	5	2,1
----------------------------------------------------------atacaatctactgtctttcct-	9	2,2

>hsa-let-7a-2	MA:5-26;mi:50-71
agguUGAGGUAGUAGGUUGUAUAGUUuagaauuacaucaagggagauaaCUGUACAGCCUCCUAGCUUUCCu
(((..(((.(((.(((((((((((((.....(..(.....)..)...))))))))))))).))).))).)))
--gttgaggtagtaggttgtat--------------------------------------------------	2	-2,-4
---ttgaggtagtaggttgta---------------------------------------------------	7	-1,-5
---ttgaggtagtaggttgtat--------------------------------------------------	24	-1,-4
---ttgaggtagtaggttgtata-------------------------------------------------	2	-1,-3
---ttgaggtagtaggttgtatag------------------------------------------------	5	-1,-2
---ttgaggtagtaggttgtatagt-----------------------------------------------	43	-1,-1
---ttgaggtagtaggttgtatagtt----------------------------------------------	70	-1,0
----tgaggtagtaggttgtat--------------------------------------------------	6974	0,-4
----tgaggtagtaggttgtata-------------------------------------------------	5778	0,-3
----tgaggtagtaggttgtatag------------------------------------------------	103141	0,-2
----tgaggtagtaggttgtatagt-----------------------------------------------	192578	0,-1
----tgaggtagtaggttgtatagtt----------------------------------------------	726126	0,0
----tgaggtagtaggttgtatagttt---------------------------------------------	19387	0,1
----tgaggtagtaggttgtatagttta--------------------------------------------	110	0,2
----tgaggtagtaggttgtatagtttag-------------------------------------------	2	0,3
-----gaggtagtaggttgtata-------------------------------------------------	38	1,-3
-----gaggtagtaggttgtatag------------------------------------------------	675	1,-2
-----gaggtagtaggttgtatagt-----------------------------------------------	899	1,-1
-----gaggtagtaggttgtatagtt----------------------------------------------	3107	1,0
-----gaggtagtaggttgtatagttt---------------------------------------------	84	1,1
------aggtagtaggttgtatag------------------------------------------------	11	2,-2
------aggtagtaggttgtatagt-----------------------------------------------	47	2,-1
------aggtagtaggttgtatagtt----------------------------------------------	74	2,0
------aggtagtaggttgtatagttt---------------------------------------------	2	2,1
-------------------------------------------------ctgtacagcctcctagctttcc-	3	0,0

>hsa-let-7a-3	MA:4-25;mi:52-72
gggUGAGGUAGUAGGUUGUAUAGUUuggggcucugcccugcuaugggauaaCUAUACAAUCUACUGUCUUUCcu
(((.(((..((((((((((((((((((((((...)))))).........))))))))))))))))..))).)))
--gtgaggtagtaggttgta------------------------------------------------------	10	-1,-5
--gtgaggtagtaggttgtat-----------------------------------------------------	74	-1,-4
--gtgaggtagtaggttgtata----------------------------------------------------	20	-1,-3
--gtgaggtagtaggttgtatag---------------------------------------------------	417	-1,-2
--gtgaggtagtaggttgtatagt--------------------------------------------------	2624	-1,-1
--gtgaggtagtaggttgtatagtt-------------------------------------------------	2640	-1,0
--gtgaggtagtaggttgtatagttt------------------------------------------------	38	-1,1
---tgaggtagtaggttgtat-----------------------------------------------------	6974	0,-4
---tgaggtagtaggttgtata----------------------------------------------------	5778	0,-3
---tgaggtagtaggttgtatag---------------------------------------------------	103141	0,-2
---tgaggtagtaggttgtatagt--------------------------------------------------	192578	0,-1
---tgaggtagtaggttgtatagtt-------------------------------------------------	726126	0,0
---tgaggtagtaggttgtatagttt------------------------------------------------	19387	0,1
---tgaggtagtaggttgtatagtttg-----------------------------------------------	33	0,2
---tgaggtagtaggttgtatagtttgg----------------------------------------------	5	0,3
----gaggtagtaggttgtata----------------------------------------------------	38	1,-3
----gaggtagtaggttgtatag---------------------------------------------------	675	1,-2
----gaggtagtaggttgtatagt--------------------------------------------------	899	1,-1
----gaggtagtaggttgtatagtt-------------------------------------------------	3107	1,0
----gaggtagtaggttgtatagttt------------------------------------------------	84	1,1
-----aggtagtaggttgtatag---------------------------------------------------	11	2,-2
-----aggtagtaggttgtatagt--------------------------------------------------	47	2,-1
-----aggtagtaggttgtatagtt-------------------------------------------------	74	2,0
-----aggtagtaggttgtatagttt------------------------------------------------	2	2,1
---------------------------------------------------ctatacaatctactgtct-----	3	0,-3
---------------------------------------------------ctatacaatctactgtctt----	9	0,-2
---------------------------------------------------ctatacaatctactgtcttt---	126	0,-1
---------------------------------------------------ctatacaatctactgtctttc--	325	0,0
---------------------------------------------------ctatacaatctactgtctttcc-	81	0,1
----------------------------------------------------tatacaatctactgtcttt---	3	1,-1
----------------------------------------------------tatacaatctactgtctttc--	14	1,0
----------------------------------------------------tatacaatctactgtctttcc-	7	1,1
----------------------------------------------------tatacaatctactgtctttcct	6	1,2
-----------------------------------------------------atacaatctactgtctttcc-	5	2,1
-----------------------------------------------------atacaatctactgtctttcct	9	2,2

>hsa-let-7b	MA:6-27;mi:60-81
cggggUGAGGUAGUAGGUUGUGUGGUUucagggcagugauguugccccucggaagauaaCUAUACAACCUACUGCCUUCCCug
(((((.(((((((((((((((((((((..............................))))))))))))))))))))))))))
-----tgaggtagtaggttgtgt------------------------------------------------------------	1553	0,-4
-----tgaggtagtaggttgtgtg-----------------------------------------------------------	22213	0,-3
-----tgaggtagtaggttgtgtgg----------------------------------------------------------	120272	0,-2
-----tgaggtagtaggttgtgtggt---------------------------------------------------------	166400	0,-1
-----tgaggtagtaggttgtgtggtt--------------------------------------------------------	421101	0,0
-----tgaggtagtaggttgtgtggttt-------------------------------------------------------	73483	0,1
-----tgaggtagtaggttgtgtggtttc------------------------------------------------------	39	0,2
------gaggtagtaggttgtgtg-----------------------------------------------------------	169	1,-3
------gaggtagtaggttgtgtgg----------------------------------------------------------	849	1,-2
------gaggtagtaggttgtgtggt---------------------------------------------------------	869	1,-1
------gaggtagtaggttgtgtggtt--------------------------------------------------------	1898	1,0
------gaggtagtaggttgtgtggttt-------------------------------------------------------	342	1,1
-------aggtagtaggttgtgtgg----------------------------------------------------------	9	2,-2
-------aggtagtaggttgtgtggt---------------------------------------------------------	8	2,-1
-------aggtagtaggttgtgtggtt--------------------------------------------------------	42	2,0
-------aggtagtaggttgtgtggttt-------------------------------------------------------	2	2,1
-----------------------------------------------------------ctatacaacctactgccttc----	47	0,-2
-----------------------------------------------------------ctatacaacctactgccttcc---	124	0,-1

>hsa-let-7c	MA:11-32;mi:33-54
gcauccggguUGAGGUAGUAGGUUGUAUGGUUUAGAGUUACACCCUGGGAGUUAacuguacaaccuucuagcuuuccuuggagc
((.((((((..(((.(((.(((((((((((((..((.(..(.....)..).))))))))))))))).))).)))..))))))))
--------gttgaggtagtaggttgtat--------------------------------------------------------	2	-2,-4
--------gttgaggtagtaggttgtatgg------------------------------------------------------	26	-2,-2
--------gttgaggtagtaggttgtatggt-----------------------------------------------------	70	-2,-1
--------gttgaggtagtaggttgtatggtt----------------------------------------------------	19	-2,0
---------ttgaggtagtaggttgta---------------------------------------------------------	7	-1,-5
---------ttgaggtagtaggttgtat--------------------------------------------------------	24	-1,-4
---------ttgaggtagtaggttgtatg-------------------------------------------------------	50	-1,-3
---------ttgaggtagtaggttgtatgg------------------------------------------------------	345	-1,-2
---------ttgaggtagtaggttgtatggt-----------------------------------------------------	1181	-1,-1
---------ttgaggtagtaggttgtatggtt----------------------------------------------------	1020	-1,0
---------ttgaggtagtaggttgtatggttt---------------------------------------------------	24	-1,1
----------tgaggtagtaggttgtat--------------------------------------------------------	6974	0,-4
----------tgaggtagtaggttgtatg-------------------------------------------------------	2810	0,-3
----------tgaggtagtaggttgtatgg------------------------------------------------------	14263	0,-2
----------tgaggtagtaggttgtatggt-----------------------------------------------------	42580	0,-1
----------tgaggtagtaggttgtatggtt----------------------------------------------------	173674	0,0
----------tgaggtagtaggttgtatggttt---------------------------------------------------	7097	0,1
----------tgaggtagtaggttgtatggttta--------------------------------------------------	46	0,2
----------tgaggtagtaggttgtatggtttag-------------------------------------------------	2	0,3
-----------gaggtagtaggttgtatg-------------------------------------------------------	30	1,-3
-----------gaggtagtaggttgtatgg------------------------------------------------------	83	1,-2
-----------gaggtagtaggttgtatggt-----------------------------------------------------	256	1,-1
-----------gaggtagtaggttgtatggtt----------------------------------------------------	817	1,0
-----------gaggtagtaggttgtatggttt---------------------------------------------------	29	1,1
------------aggtagtaggttgtatggt-----------------------------------------------------	2	2,-1
------------aggtagtaggttgtatggtt----------------------------------------------------	16	2,0

>hsa-let-7d	MA:8-29;mi:62-83
ccuaggaAGAGGUAGUAGGUUGCAUAGUUuuagggcagggauuuugcccacaaggagguaaCUAUACGACCUGCUGCCUUUCUuagg
(((((((.((((((((((((((.((((((..............................)))))).)))))))))))))))))))))
------aagaggtagtaggttgcatag------------------------------------------------------------	2	-1,-2
------aagaggtagtaggttgcatagt-----------------------------------------------------------	4	-1,-1
------aagaggtagtaggttgcatagtt----------------------------------------------------------	3	-1,0
-------agaggtagtaggttgcat--------------------------------------------------------------	21	0,-4
-------agaggtagtaggttgcata-------------------------------------------------------------	45	0,-3
-------agaggtagtaggttgcatag------------------------------------------------------------	864	0,-2
-------agaggtagtaggttgcatagt-----------------------------------------------------------	2296	0,-1
-------agaggtagtaggttgcatagtt----------------------------------------------------------	6097	0,0
-------agaggtagtaggttgcatagttt---------------------------------------------------------	362	0,1
-------agaggtagtaggttgcatagtttt--------------------------------------------------------	10	0,2
--------gaggtagtaggttgcatagt-----------------------------------------------------------	14	1,-1
--------gaggtagtaggttgcatagtt----------------------------------------------------------	64	1,0
--------gaggtagtaggttgcatagttt---------------------------------------------------------	2	1,1
-------------------------------------------------------------ctatacgacctgctgccttt------	50	0,-2
-------------------------------------------------------------ctatacgacctgctgcctttc-----	131	0,-1
-------------------------------------------------------------ctatacgacctgctgcctttct----	273	0,0
--------------------------------------------------------------tatacgacctgctgccttt------	2	1,-2
--------------------------------------------------------------tatacgacctgctgcctttc-----	3	1,-1
--------------------------------------------------------------tatacgacctgctgcctttct----	12	1,0

>hsa-let-7e	MA:8-29;mi:53-74
cccgggcUGAGGUAGGAGGUUGUAUAGUUgaggaggacacccaaggagaucaCUAUACGGCCUCCUAGCUUUCCccagg
((.(((..(((.((((((((((((((((.((...((....)).......)))))))))))))))))).)))..))).))
-------tgaggtaggaggttgtat------------------------------------------------------	92	0,-4
-------tgaggtaggaggttgtata-----------------------------------------------------	98	0,-3
-------tgaggtaggaggttgtatag----------------------------------------------------	1432	0,-2
-------tgaggtaggaggttgtatagt---------------------------------------------------	6607	0,-1
-------tgaggtaggaggttgtatagtt--------------------------------------------------	9397	0,0
-------tgaggtaggaggttgtatagttg-------------------------------------------------	472	0,1
-------tgaggtaggaggttgtatagttga------------------------------------------------	107	0,2
--------gaggtaggaggttgtatag----------------------------------------------------	10	1,-2
--------gaggtaggaggttgtatagt---------------------------------------------------	20	1,-1
--------gaggtaggaggttgtatagtt--------------------------------------------------	24	1,0
--------gaggtaggaggttgtatagttg-------------------------------------------------	2	1,1
--------gaggtaggaggttgtatagttga------------------------------------------------	3	1,2
---------aggtaggaggttgtatagtt--------------------------------------------------	2	2,0
----------------------------------------------------ctatacggcctcctagcttt-------	6	0,-2
----------------------------------------------------ctatacggcctcctagctttc------	12	0,-1
----------------------------------------------------ctatacggcctcctagctttcc-----	14	0,0

>hsa-let-7f-1	MA:7-28;mi:63-84
ucagagUGAGGUAGUAGAUUGUAUAGUUgugggguagugauuuuacccuguucaggagauaaCUAUACAAUCUAUUGCCUUCCCuga
((((.(..(((((((((((((((((((((((((((((.....))))))).........))))))))))))))))))))))..)))))
------tgaggtagtagattgtat---------------------------------------------------------------	1397	0,-4
------tgaggtagtagattgtata--------------------------------------------------------------	1055	0,-3
------tgaggtagtagattgtatag-------------------------------------------------------------	21049	0,-2
------tgaggtagtagattgtatagt------------------------------------------------------------	80725	0,-1
------tgaggtagtagattgtatagtt-----------------------------------------------------------	260473	0,0
------tgaggtagtagattgtatagttg----------------------------------------------------------	1628	0,1
------tgaggtagtagattgtatagttgt---------------------------------------------------------	66	0,2
-------gaggtagtagattgtata--------------------------------------------------------------	6	1,-3
-------gaggtagtagattgtatag-------------------------------------------------------------	191	1,-2
-------gaggtagtagattgtatagt------------------------------------------------------------	407	1,-1
-------gaggtagtagattgtatagtt-----------------------------------------------------------	1405	1,0
-------gaggtagtagattgtatagttg----------------------------------------------------------	5	1,1
--------aggtagtagattgtatag-------------------------------------------------------------	4	2,-2
--------aggtagtagattgtatagt------------------------------------------------------------	3	2,-1
--------aggtagtagattgtatagtt-----------------------------------------------------------	43	2,0
--------aggtagtagattgtatagttg----------------------------------------------------------	3	2,1
--------aggtagtagattgtatagttgt---------------------------------------------------------	8	2,2
--------------------------------------------------------------ctatacaatctattgcctt------	2	0,-3
--------------------------------------------------------------ctatacaatctattgccttc-----	11	0,-2
--------------------------------------------------------------ctatacaatctattgccttcc----	74	0,-1

>hsa-let-7f-2	MA:8-29;mi:58-79
ugugggaUGAGGUAGUAGAUUGUAUAGUUuuagggucauaccccaucuuggagauaaCUAUACAGUCUACUGUCUUUCCcacg
.((((((.(((..((((((((((((((((..........................))))))))))))))))..))))))))).
------atgaggtagtagattgtat----------------------------------------------------------	6	-1,-4
------atgaggtagtagattgtatag--------------------------------------------------------	14	-1,-2
------atgaggtagtagattgtatagt-------------------------------------------------------	117	-1,-1
------atgaggtagtagattgtatagtt------------------------------------------------------	176	-1,0
-------tgaggtagtagattgtat----------------------------------------------------------	1397	0,-4
-------tgaggtagtagattgtata---------------------------------------------------------	1055	0,-3
-------tgaggtagtagattgtatag--------------------------------------------------------	21049	0,-2
-------tgaggtagtagattgtatagt-------------------------------------------------------	80725	0,-1
-------tgaggtagtagattgtatagtt------------------------------------------------------	260473	0,0
-------tgaggtagtagattgtatagttt-----------------------------------------------------	5208	0,1
-------tgaggtagtagattgtatagtttt----------------------------------------------------	28	0,2
--------gaggtagtagattgtata---------------------------------------------------------	6	1,-3
--------gaggtagtagattgtatag--------------------------------------------------------	191	1,-2
--------gaggtagtagattgtatagt-------------------------------------------------------	407	1,-1
--------gaggtagtagattgtatagtt------------------------------------------------------	1405	1,0
--------gaggtagtagattgtatagttt-----------------------------------------------------	16	1,1
---------aggtagtagattgtatag--------------------------------------------------------	4	2,-2
---------aggtagtagattgtatagt-------------------------------------------------------	3	2,-1
---------aggtagtagattgtatagtt------------------------------------------------------	43	2,0
---------------------------------------------------------ctatacagtctactgtctt-------	2	0,-3
---------------------------------------------------------ctatacagtctactgtcttt------	22	0,-2
---------------------------------------------------------ctatacagtctactgtctttc-----	35	0,-1

>hsa-let-7g	MA:5-26;mi:62-82
aggcUGAGGUAGUAGUUUGUACAGUUugagggucuaugauaccacccgguacaggagauaaCUGUACAGGCCACUGCCUUGCca
.(((.((((((((.((((((((((((.....((((.((.((((....))))))..)))))))))))))))).))))))))))).
---ctgaggtagtagtttgtac--------------------------------------------------------------	7	-1,-4
---ctgaggtagtagtttgtaca-------------------------------------------------------------	10	-1,-3
---ctgaggtagtagtttgtacag------------------------------------------------------------	14	-1,-2
---ctgaggtagtagtttgtacagt-----------------------------------------------------------	210	-1,-1
---ctgaggtagtagtttgtacagtt----------------------------------------------------------	525	-1,0
---ctgaggtagtagtttgtacagttt---------------------------------------------------------	43	-1,1
----tgaggtagtagtttgtac--------------------------------------------------------------	174	0,-4
----tgaggtagtagtttgtaca-------------------------------------------------------------	349	0,-3
----tgaggtagtagtttgtacag------------------------------------------------------------	2350	0,-2
----tgaggtagtagtttgtacagt-----------------------------------------------------------	17221	0,-1
----tgaggtagtagtttgtacagtt----------------------------------------------------------	65090	0,0
----tgaggtagtagtttgtacagttt---------------------------------------------------------	6074	0,1
----tgaggtagtagtttgtacagtttg--------------------------------------------------------	4	0,2
-----gaggtagtagtttgtaca-------------------------------------------------------------	8	1,-3
-----gaggtagtagtttgtacag------------------------------------------------------------	27	1,-2
-----gaggtagtagtttgtacagt-----------------------------------------------------------	271	1,-1
-----gaggtagtagtttgtacagtt----------------------------------------------------------	1010	1,0
-----gaggtagtagtttgtacagttt---------------------------------------------------------	67	1,1
------aggtagtagtttgtacagt-----------------------------------------------------------	4	2,-1
------aggtagtagtttgtacagtt----------------------------------------------------------	5	2,0
-----------------------------------------------------------aactgtacaggccactgccttgc--	4	-2,0
------------------------------------------------------------actgtacaggccactgccttgc--	5	-1,0
-------------------------------------------------------------ctgtacaggccactgccttg---	8	0,-1
-------------------------------------------------------------ctgtacaggccactgccttgc--	35	0,0

>hsa-let-7i	MA:6-27;mi:62-83
cuggcUGAGGUAGUAGUUUGUGCUGUUggucggguugugacauugcccgcuguggagauaaCUGCGCAAGCUACUGCCUUGCUa
.((((.(((((((((((((((((.(((((.(((((.........)))))))........))).)))))))))))))))))))))
----ctgaggtagtagtttgtgctgt----------------------------------------------------------	9	-1,-1
----ctgaggtagtagtttgtgctgtt---------------------------------------------------------	5	-1,0
-----tgaggtagtagtttgtgc-------------------------------------------------------------	154	0,-4
-----tgaggtagtagtttgtgct------------------------------------------------------------	275	0,-3
-----tgaggtagtagtttgtgctg-----------------------------------------------------------	11001	0,-2
-----tgaggtagtagtttgtgctgt----------------------------------------------------------	39067	0,-1
-----tgaggtagtagtttgtgctgtt---------------------------------------------------------	30407	0,0
-----tgaggtagtagtttgtgctgttg--------------------------------------------------------	3967	0,1
-----tgaggtagtagtttgtgctgttgg-------------------------------------------------------	21	0,2
-----tgaggtagtagtttgtgctgttggt------------------------------------------------------	5	0,3
------gaggtagtagtttgtgctg-----------------------------------------------------------	51	1,-2
------gaggtagtagtttgtgctgt----------------------------------------------------------	270	1,-1
------gaggtagtagtttgtgctgtt---------------------------------------------------------	174	1,0
------gaggtagtagtttgtgctgttg--------------------------------------------------------	43	1,1
-------aggtagtagtttgtgctg-----------------------------------------------------------	2	2,-2
-------aggtagtagtttgtgctgt----------------------------------------------------------	5	2,-1
-------aggtagtagtttgtgctgtt---------------------------------------------------------	19	2,0
-------------------------------------------------------------ctgcgcaagctactgcctt----	2	0,-3
-------------------------------------------------------------ctgcgcaagctactgccttg---	163	0,-2
-------------------------------------------------------------ctgcgcaagctactgccttgc--	212	0,-1
-------------------------------------------------------------ctgcgcaagctactgccttgct-	51	0,0
-------------------------------------------------------------ctgcgcaagctactgccttgcta	2	0,1
--------------------------------------------------------------tgcgcaagctactgccttgc--	2	1,-1

>hsa-mir-1-1	3p:46-67
ugggaaacauacuucuuuauaugcccauauggaccugcuaagcuaUGGAAUGUAAAGAAGUAUGUAUcuca
.((((.((((((((((((((((..((((((((.....)))...))))).)))))))))))))))).)))).
--------------------------------------------atggaatgtaaagaagtatgt------	5	-1,-2
--------------------------------------------atggaatgtaaagaagtatgta-----	5	-1,-1
---------------------------------------------tggaatgtaaagaagtat--------	1093	0,-4
---------------------------------------------tggaatgtaaagaagtatg-------	4979	0,-3
---------------------------------------------tggaatgtaaagaagtatgt------	43119	0,-2
---------------------------------------------tggaatgtaaagaagtatgta-----	34658	0,-1
---------------------------------------------tggaatgtaaagaagtatgtat----	237518	0,0
---------------------------------------------tggaatgtaaagaagtatgtatc---	84	0,1
----------------------------------------------ggaatgtaaagaagtatg-------	42	1,-3
----------------------------------------------ggaatgtaaagaagtatgt------	444	1,-2
----------------------------------------------ggaatgtaaagaagtatgta-----	355	1,-1
----------------------------------------------ggaatgtaaagaagtatgtat----	2453	1,0
----------------------------------------------ggaatgtaaagaagtatgtatc---	2	1,1

>hsa-mir-1-2	3p:53-74
accuacucagaguacauacuucuuuauguacccauaugaacauacaaugcuaUGGAAUGUAAAGAAGUAUGUAUuuuugguaggc
.((((((.(((((((((((((((((((((..(((((..............))))).))))))))))))))))))))).)))))).
---------------------------------------------------atggaatgtaaagaagtatgt-------------	5	-1,-2
---------------------------------------------------atggaatgtaaagaagtatgta------------	5	-1,-1
----------------------------------------------------tggaatgtaaagaagtat---------------	1093	0,-4
----------------------------------------------------tggaatgtaaagaagtatg--------------	4979	0,-3
----------------------------------------------------tggaatgtaaagaagtatgt-------------	43119	0,-2
----------------------------------------------------tggaatgtaaagaagtatgta------------	34658	0,-1
----------------------------------------------------tggaatgtaaagaagtatgtat-----------	237518	0,0
----------------------------------------------------tggaatgtaaagaagtatgtatt----------	7050	0,1
----------------------------------------------------tggaatgtaaagaagtatgtattt---------	76	0,2
-----------------------------------------------------ggaatgtaaagaagtatg--------------	42	1,-3
-----------------------------------------------------ggaatgtaaagaagtatgt-------------	444	1,-2
-----------------------------------------------------ggaatgtaaagaagtatgta------------	355	1,-1
-----------------------------------------------------ggaatgtaaagaagtatgtat-----------	2453	1,0
-----------------------------------------------------ggaatgtaaagaagtatgtatt----------	82	1,1
------------------------------------------------------gaatgtaaagaagtatgtatt----------	2	2,1

>hsa-mir-100	MA:13-34;mi:48-69
ccuguugccacaAACCCGUAGAUCCGAACUUGUGguauuaguccgcaCAAGCUUGUAUCUAUAGGUAUGugucuguuagg
((((..(.((((.(((..(((((.(((.(((((((........).)))))).))).)))))..))).)))).)...))))
------------aacccgtagatccgaact--------------------------------------------------	302	0,-4
------------aacccgtagatccgaactt-------------------------------------------------	280	0,-3
------------aacccgtagatccgaacttg------------------------------------------------	4543	0,-2
------------aacccgtagatccgaacttgt-----------------------------------------------	92560	0,-1
------------aacccgtagatccgaacttgtg----------------------------------------------	50368	0,0
------------aacccgtagatccgaacttgtgg---------------------------------------------	86	0,1
------------aacccgtagatccgaacttgtggt--------------------------------------------	14	0,2
-------------acccgtagatccgaactt-------------------------------------------------	2	1,-3
-------------acccgtagatccgaacttg------------------------------------------------	55	1,-2
-------------acccgtagatccgaacttgt-----------------------------------------------	910	1,-1
-------------acccgtagatccgaacttgtg----------------------------------------------	506	1,0
-------------acccgtagatccgaacttgtgg---------------------------------------------	5	1,1
--------------cccgtagatccgaacttgt-----------------------------------------------	5	2,-1
--------------cccgtagatccgaacttgtg----------------------------------------------	3	2,0
-----------------------------------------------caagcttgtatctataggtat------------	3	0,-1
-----------------------------------------------caagcttgtatctataggtatg-----------	8	0,0

>hsa-mir-101-1	mi:11-32;MA:47-67
ugcccuggcuCAGUUAUCACAGUGCUGAUGCUgucuauucuaaaggUACAGUACUGUGAUAACUGAAggauggca
.(((.....((((((((((((((((((.((((............)))))))))))))))))))))).....))).
---------tcagttatcacagtgctgatg---------------------------------------------	124	-1,-2
---------tcagttatcacagtgctgatgc--------------------------------------------	41	-1,-1
---------tcagttatcacagtgctgatgct-------------------------------------------	6	-1,0
----------cagttatcacagtgctgatg---------------------------------------------	20	0,-2
----------cagttatcacagtgctgatgc--------------------------------------------	7	0,-1
----------cagttatcacagtgctgatgct-------------------------------------------	7	0,0
-----------agttatcacagtgctgatg---------------------------------------------	4	1,-2
-----------agttatcacagtgctgatgc--------------------------------------------	14	1,-1
-----------agttatcacagtgctgatgct-------------------------------------------	2	1,0
-----------agttatcacagtgctgatgctg------------------------------------------	3	1,1
--------------------------------------------ggtacagtactgtgataactga---------	29	-2,-1
---------------------------------------------gtacagtactgtgataac------------	276	-1,-4
---------------------------------------------gtacagtactgtgataact-----------	5305	-1,-3
---------------------------------------------gtacagtactgtgataactg----------	6556	-1,-2
---------------------------------------------gtacagtactgtgataactga---------	61549	-1,-1
---------------------------------------------gtacagtactgtgataactgaa--------	26285	-1,0
---------------------------------------------gtacagtactgtgataactgaag-------	831	-1,1
----------------------------------------------tacagtactgtgataact-----------	644	0,-3
----------------------------------------------tacagtactgtgataactg----------	1558	0,-2
----------------------------------------------tacagtactgtgataactga---------	27054	0,-1
----------------------------------------------tacagtactgtgataactgaa--------	81493	0,0
----------------------------------------------tacagtactgtgataactgaag-------	133399	0,1
----------------------------------------------tacagtactgtgataactgaagg------	149	0,2
----------------------------------------------tacagtactgtgataactgaagga-----	36	0,3
-----------------------------------------------acagtactgtgataactg----------	5	1,-2
-----------------------------------------------acagtactgtgataactga---------	69	1,-1
-----------------------------------------------acagtactgtgataactgaa--------	321	1,0
-----------------------------------------------acagtactgtgataactgaag-------	689	1,1
------------------------------------------------cagtactgtgataactga---------	14	2,-1
------------------------------------------------cagtactgtgataactgaa--------	209	2,0
------------------------------------------------cagtactgtgataactgaag-------	167	2,1
------------------------------------------------cagtactgtgataactgaagg------	3	2,2
------------------------------------------------cagtactgtgataactgaagga-----	3	2,3

>hsa-mir-101-2	3p:49-69
acuguccuuuuucgguuaucaugguaccgaugcuguauaucugaaaggUACAGUACUGUGAUAACUGAAgaaugguggu
((..((.((((((((((((((((((((.(.((((............))))).)))))))))))))))))))).))..))
----------------------------------------------ggtacagtactgtgataactga-----------	29	-2,-1
-----------------------------------------------gtacagtactgtgataac--------------	276	-1,-4
-----------------------------------------------gtacagtactgtgataact-------------	5305	-1,-3
-----------------------------------------------gtacagtactgtgataactg------------	6556	-1,-2
-----------------------------------------------gtacagtactgtgataactga-----------	61549	-1,-1
-----------------------------------------------gtacagtactgtgataactgaa----------	26285	-1,0
-----------------------------------------------gtacagtactgtgataactgaag---------	831	-1,1
-----------------------------------------------gtacagtactgtgataactgaaga--------	28	-1,2
------------------------------------------------tacagtactgtgataact-------------	644	0,-3
------------------------------------------------tacagtactgtgataactg------------	1558	0,-2
------------------------------------------------tacagtactgtgataactga-----------	27054	0,-1
------------------------------------------------tacagtactgtgataactgaa----------	81493	0,0
------------------------------------------------tacagtactgtgataactgaag---------	133399	0,1
------------------------------------------------tacagtactgtgataactgaaga--------	13772	0,2
------------------------------------------------tacagtactgtgataactgaagaa-------	215	0,3
------------------------------------------------tacagtactgtgataactgaagaat------	7	0,4
-------------------------------------------------acagtactgtgataactg------------	5	1,-2
-------------------------------------------------acagtactgtgataactga-----------	69	1,-1
-------------------------------------------------acagtactgtgataactgaa----------	321	1,0
-------------------------------------------------acagtactgtgataactgaag---------	689	1,1
-------------------------------------------------acagtactgtgataactgaaga--------	89	1,2
-------------------------------------------------acagtactgtgataactgaagaa-------	4	1,3
--------------------------------------------------cagtactgtgataactga-----------	14	2,-1
--------------------------------------------------cagtactgtgataactgaa----------	209	2,0
--------------------------------------------------cagtactgtgataactgaag---------	167	2,1
--------------------------------------------------cagtactgtgataactgaaga--------	70	2,2
--------------------------------------------------cagtactgtgataactgaagaa-------	10	2,3
--------------------------------------------------cagtactgtgataactgaagaat------	2	2,4

>hsa-mir-103-1	3p:48-70
uacugcccucggcuucuuuacagugcugccuuguugcauauggaucaAGCAGCAUUGUACAGGGCUAUGAaggcauug
...((((.((((((.((.(((((((((((.(((.(.(....).).)))))))))))))).))))))..)).))))...
-----------------------------------------------agcagcattgtacagggc-------------	6	0,-5
-----------------------------------------------agcagcattgtacagggct------------	101	0,-4
-----------------------------------------------agcagcattgtacagggcta-----------	154	0,-3
-----------------------------------------------agcagcattgtacagggctat----------	1005	0,-2
-----------------------------------------------agcagcattgtacagggctatg---------	7057	0,-1
-----------------------------------------------agcagcattgtacagggctatga--------	57499	0,0
-----------------------------------------------agcagcattgtacagggctatgaa-------	341	0,1
-----------------------------------------------agcagcattgtacagggctatgaag------	6	0,2
------------------------------------------------gcagcattgtacagggctat----------	5	1,-2
------------------------------------------------gcagcattgtacagggctatg---------	37	1,-1
------------------------------------------------gcagcattgtacagggctatga--------	332	1,0
------------------------------------------------gcagcattgtacagggctatgaa-------	2	1,1
-------------------------------------------------cagcattgtacagggctatg---------	59	2,-1
-------------------------------------------------cagcattgtacagggctatga--------	989	2,0
-------------------------------------------------cagcattgtacagggctatgaa-------	18	2,1
-------------------------------------------------cagcattgtacagggctatgaag------	2	2,2

>hsa-mir-103-2	mi:11-33;MA:48-70
uugugcuuucAGCUUCUUUACAGUGCUGCCUUGuagcauucaggucaAGCAGCAUUGUACAGGGCUAUGAaagaacca
..((.(((((((((.((.(((((((((((((((.......))))....))))))))))).)))))..)))))).))..
----------agcttctttacagtgctg--------------------------------------------------	3	0,-5
----------agcttctttacagtgctgccttg---------------------------------------------	2	0,0
-----------------------------------------------agcagcattgtacagggc-------------	6	0,-5
-----------------------------------------------agcagcattgtacagggct------------	101	0,-4
-----------------------------------------------agcagcattgtacagggcta-----------	154	0,-3
-----------------------------------------------agcagcattgtacagggctat----------	1005	0,-2
-----------------------------------------------agcagcattgtacagggctatg---------	7057	0,-1
-----------------------------------------------agcagcattgtacagggctatga--------	57499	0,0
-----------------------------------------------agcagcattgtacagggctatgaa-------	341	0,1
-----------------------------------------------agcagcattgtacagggctatgaaa------	25	0,2
------------------------------------------------gcagcattgtacagggctat----------	5	1,-2
------------------------------------------------gcagcattgtacagggctatg---------	37	1,-1
------------------------------------------------gcagcattgtacagggctatga--------	332	1,0
------------------------------------------------gcagcattgtacagggctatgaa-------	2	1,1
-------------------------------------------------cagcattgtacagggctatg---------	59	2,-1
-------------------------------------------------cagcattgtacagggctatga--------	989	2,0
-------------------------------------------------cagcattgtacagggctatgaa-------	18	2,1
-------------------------------------------------cagcattgtacagggctatgaaa------	12	2,2

>hsa-mir-105-1	MA:13-35;mi:51-72
ugugcaucguggUCAAAUGCUCAGACUCCUGUGGUggcugcucaugcaccACGGAUGUUUGAGCAUGUGCUAcggugucua
...(((((((((.((.((((((((((..((((((((.(.......)))))))))..)))))))))).)))))))))))...
------------tcaaatgctcagactcctg--------------------------------------------------	2	0,-4
------------tcaaatgctcagactcctgt-------------------------------------------------	4	0,-3
------------tcaaatgctcagactcctgtg------------------------------------------------	17	0,-2
------------tcaaatgctcagactcctgtgg-----------------------------------------------	562	0,-1
------------tcaaatgctcagactcctgtggt----------------------------------------------	558	0,0
------------tcaaatgctcagactcctgtggtg---------------------------------------------	28	0,1
-------------caaatgctcagactcctgtgg-----------------------------------------------	11	1,-1
-------------caaatgctcagactcctgtggt----------------------------------------------	16	1,0
--------------aaatgctcagactcctgtgg-----------------------------------------------	121	2,-1
--------------aaatgctcagactcctgtggt----------------------------------------------	170	2,0
--------------aaatgctcagactcctgtggtg---------------------------------------------	168	2,1
------------------------------------------------ccacggatgtttgagcatgtgc-----------	23	-2,-2
-------------------------------------------------cacggatgtttgagcatgtgc-----------	2	-1,-2
--------------------------------------------------acggatgtttgagcatgtgc-----------	6	0,-2
--------------------------------------------------acggatgtttgagcatgtgct----------	27	0,-1
--------------------------------------------------acggatgtttgagcatgtgcta---------	2	0,0

>hsa-mir-105-2	MA:13-35;mi:51-72
ugugcaucguggUCAAAUGCUCAGACUCCUGUGGUggcugcuuaugcaccACGGAUGUUUGAGCAUGUGCUAuggugucua
...(((((((((.((.((((((((((..((((((((.(.......)))))))))..)))))))))).)))))))))))...
------------tcaaatgctcagactcctg--------------------------------------------------	2	0,-4
------------tcaaatgctcagactcctgt-------------------------------------------------	4	0,-3
------------tcaaatgctcagactcctgtg------------------------------------------------	17	0,-2
------------tcaaatgctcagactcctgtgg-----------------------------------------------	562	0,-1
------------tcaaatgctcagactcctgtggt----------------------------------------------	558	0,0
------------tcaaatgctcagactcctgtggtg---------------------------------------------	28	0,1
-------------caaatgctcagactcctgtgg-----------------------------------------------	11	1,-1
-------------caaatgctcagactcctgtggt----------------------------------------------	16	1,0
--------------aaatgctcagactcctgtgg-----------------------------------------------	121	2,-1
--------------aaatgctcagactcctgtggt----------------------------------------------	170	2,0
--------------aaatgctcagactcctgtggtg---------------------------------------------	168	2,1
------------------------------------------------ccacggatgtttgagcatgtgc-----------	23	-2,-2
-------------------------------------------------cacggatgtttgagcatgtgc-----------	2	-1,-2
--------------------------------------------------acggatgtttgagcatgtgc-----------	6	0,-2
--------------------------------------------------acggatgtttgagcatgtgct----------	27	0,-1
--------------------------------------------------acggatgtttgagcatgtgcta---------	2	0,0

>hsa-mir-106a	MA:13-35;mi:50-71
ccuuggccauguAAAAGUGCUUACAGUGCAGGUAGcuuuuugagaucuaCUGCAAUGUAAGCACUUCUUACauuaccaugg
((.(((..(((((((((((((((((.(((((.(((.((.....)).)))))))).))))))))))).))))))..))).))
------------aaaagtgcttacagtgcaggtag----------------------------------------------	72	0,0
-------------aaagtgcttacagtgcaggtag----------------------------------------------	168	1,0

>hsa-mir-106b	MA:12-32;mi:52-73
ccugccggggcUAAAGUGCUGACAGUGCAGAUagugguccucuccgugcuaCCGCACUGUGGGUACUUGCUGCuccagcagg
(((((.(((((..(((((((.(((((((.(.((((((......))..))))).))))))).)))))))...))))).)))))
-----------taaagtgctgacagtgca-----------------------------------------------------	7	0,-3
-----------taaagtgctgacagtgcag----------------------------------------------------	244	0,-2
-----------taaagtgctgacagtgcaga---------------------------------------------------	4641	0,-1
-----------taaagtgctgacagtgcagat--------------------------------------------------	6361	0,0
-----------taaagtgctgacagtgcagata-------------------------------------------------	16401	0,1
-----------taaagtgctgacagtgcagatag------------------------------------------------	388	0,2
-----------taaagtgctgacagtgcagatagt-----------------------------------------------	129	0,3
-----------taaagtgctgacagtgcagatagtgg---------------------------------------------	2	0,5
------------aaagtgctgacagtgcaga---------------------------------------------------	14	1,-1
------------aaagtgctgacagtgcagat--------------------------------------------------	17	1,0
------------aaagtgctgacagtgcagata-------------------------------------------------	49	1,1
-------------aagtgctgacagtgcagata-------------------------------------------------	19	2,1
-------------------------------------------------taccgcactgtgggtacttg-------------	7	-2,-4
-------------------------------------------------taccgcactgtgggtacttgc------------	161	-2,-3
-------------------------------------------------taccgcactgtgggtacttgct-----------	233	-2,-2
-------------------------------------------------taccgcactgtgggtacttgctg----------	52	-2,-1
-------------------------------------------------taccgcactgtgggtacttgctgc---------	61	-2,0
--------------------------------------------------accgcactgtgggtacttgc------------	21	-1,-3
--------------------------------------------------accgcactgtgggtacttgct-----------	10	-1,-2
--------------------------------------------------accgcactgtgggtacttgctg----------	43	-1,-1
--------------------------------------------------accgcactgtgggtacttgctgc---------	17	-1,0
---------------------------------------------------ccgcactgtgggtacttg-------------	18	0,-4
---------------------------------------------------ccgcactgtgggtacttgc------------	106	0,-3
---------------------------------------------------ccgcactgtgggtacttgct-----------	377	0,-2
---------------------------------------------------ccgcactgtgggtacttgctg----------	1752	0,-1
---------------------------------------------------ccgcactgtgggtacttgctgc---------	281	0,0
---------------------------------------------------ccgcactgtgggtacttgctgct--------	33	0,1
----------------------------------------------------cgcactgtgggtacttgct-----------	4	1,-2
----------------------------------------------------cgcactgtgggtacttgctg----------	10	1,-1

>hsa-mir-107	3p:50-72
cucucugcuuucagcuucuuuacaguguugccuuguggcauggaguucaAGCAGCAUUGUACAGGGCUAUCAaagcacaga
.(((.((((((.((((.((.(((((((((((.(((.(((.....))))))))))))))))).))))))...)))))).)))
-------------------------------------------------agcagcattgtacagggc--------------	6	0,-5
-------------------------------------------------agcagcattgtacagggct-------------	101	0,-4
-------------------------------------------------agcagcattgtacagggcta------------	154	0,-3
-------------------------------------------------agcagcattgtacagggctat-----------	1005	0,-2
-------------------------------------------------agcagcattgtacagggctatc----------	101	0,-1
-------------------------------------------------agcagcattgtacagggctatca---------	53	0,0
--------------------------------------------------gcagcattgtacagggctat-----------	5	1,-2

>hsa-mir-10a	MA:22-44;mi:63-84
gaucugucugucuucuguauaUACCCUGUAGAUCCGAAUUUGUGuaaggaauuuuguggucaCAAAUUCGUAUCUAGGGGAAUAuguaguugacauaaacacuccgcucu
....(((.((((..((((((((.((((.(((((.((((((((((................)))))))))).))))))))).))))))))..))))...))).........
--------------------ataccctgtagatccgaat-----------------------------------------------------------------------	6	-1,-5
--------------------ataccctgtagatccgaatt----------------------------------------------------------------------	10	-1,-4
--------------------ataccctgtagatccgaattt---------------------------------------------------------------------	34	-1,-3
--------------------ataccctgtagatccgaatttg--------------------------------------------------------------------	2808	-1,-2
--------------------ataccctgtagatccgaatttgt-------------------------------------------------------------------	3009	-1,-1
--------------------ataccctgtagatccgaatttgtg------------------------------------------------------------------	74	-1,0
--------------------ataccctgtagatccgaatttgtgt-----------------------------------------------------------------	16	-1,1
---------------------taccctgtagatccgaat-----------------------------------------------------------------------	771	0,-5
---------------------taccctgtagatccgaatt----------------------------------------------------------------------	696	0,-4
---------------------taccctgtagatccgaattt---------------------------------------------------------------------	805	0,-3
---------------------taccctgtagatccgaatttg--------------------------------------------------------------------	69803	0,-2
---------------------taccctgtagatccgaatttgt-------------------------------------------------------------------	287227	0,-1
---------------------taccctgtagatccgaatttgtg------------------------------------------------------------------	73145	0,0
---------------------taccctgtagatccgaatttgtgt-----------------------------------------------------------------	4445	0,1
---------------------taccctgtagatccgaatttgtgta----------------------------------------------------------------	6	0,2
----------------------accctgtagatccgaatt----------------------------------------------------------------------	220	1,-4
----------------------accctgtagatccgaattt---------------------------------------------------------------------	219	1,-3
----------------------accctgtagatccgaatttg--------------------------------------------------------------------	11235	1,-2
----------------------accctgtagatccgaatttgt-------------------------------------------------------------------	48961	1,-1
----------------------accctgtagatccgaatttgtg------------------------------------------------------------------	61363	1,0
----------------------accctgtagatccgaatttgtgt-----------------------------------------------------------------	5265	1,1
----------------------accctgtagatccgaatttgtgta----------------------------------------------------------------	14	1,2
-----------------------ccctgtagatccgaatttg--------------------------------------------------------------------	29	2,-2
-----------------------ccctgtagatccgaatttgt-------------------------------------------------------------------	176	2,-1
-----------------------ccctgtagatccgaatttgtg------------------------------------------------------------------	446	2,0
-----------------------ccctgtagatccgaatttgtgt-----------------------------------------------------------------	81	2,1
------------------------------------------------------------cacaaattcgtatctagggga-----------------------------	5	-2,-3
-------------------------------------------------------------acaaattcgtatctagggga-----------------------------	3	-1,-3
-------------------------------------------------------------acaaattcgtatctaggggaa----------------------------	2	-1,-2
-------------------------------------------------------------acaaattcgtatctaggggaat---------------------------	8	-1,-1
--------------------------------------------------------------caaattcgtatctagggg------------------------------	10	0,-4
--------------------------------------------------------------caaattcgtatctagggga-----------------------------	93	0,-3
--------------------------------------------------------------caaattcgtatctaggggaa----------------------------	50	0,-2
--------------------------------------------------------------caaattcgtatctaggggaat---------------------------	436	0,-1
--------------------------------------------------------------caaattcgtatctaggggaata--------------------------	9	0,0
---------------------------------------------------------------aaattcgtatctagggga-----------------------------	8	1,-3
---------------------------------------------------------------aaattcgtatctaggggaa----------------------------	6	1,-2
---------------------------------------------------------------aaattcgtatctaggggaat---------------------------	52	1,-1
---------------------------------------------------------------aaattcgtatctaggggaata--------------------------	10	1,0
----------------------------------------------------------------aattcgtatctaggggaat---------------------------	5	2,-1
----------------------------------------------------------------aattcgtatctaggggaatat-------------------------	5	2,1

>hsa-mir-10b	MA:27-49;mi:66-87
ccagagguuguaacguugucuauauaUACCCUGUAGAACCGAAUUUGUGugguauccguauagucACAGAUUCGAUUCUAGGGGAAUauauggucgaugcaaaaacuuca
...((((((....(((((.((((((((.((((.(((((.((((((((((..(((....)))...)))))))))).))))))))).)))))))).)))))....)))))).
--------------------------taccctgtagaaccgaat------------------------------------------------------------------	194	0,-5
--------------------------taccctgtagaaccgaatt-----------------------------------------------------------------	159	0,-4
--------------------------taccctgtagaaccgaattt----------------------------------------------------------------	394	0,-3
--------------------------taccctgtagaaccgaatttg---------------------------------------------------------------	6210	0,-2
--------------------------taccctgtagaaccgaatttgt--------------------------------------------------------------	72909	0,-1
--------------------------taccctgtagaaccgaatttgtg-------------------------------------------------------------	6780	0,0
--------------------------taccctgtagaaccgaatttgtgt------------------------------------------------------------	355	0,1
---------------------------accctgtagaaccgaatt-----------------------------------------------------------------	23	1,-4
---------------------------accctgtagaaccgaattt----------------------------------------------------------------	58	1,-3
---------------------------accctgtagaaccgaatttg---------------------------------------------------------------	394	1,-2
---------------------------accctgtagaaccgaatttgt--------------------------------------------------------------	4714	1,-1
---------------------------accctgtagaaccgaatttgtg-------------------------------------------------------------	4514	1,0
---------------------------accctgtagaaccgaatttgtgt------------------------------------------------------------	905	1,1
---------------------------accctgtagaaccgaatttgtgtg-----------------------------------------------------------	4	1,2
----------------------------ccctgtagaaccgaatttgtg-------------------------------------------------------------	2	2,0
-----------------------------------------------------------------acagattcgattctagggg--------------------------	2	0,-3
-----------------------------------------------------------------acagattcgattctaggggaat-----------------------	10	0,0
------------------------------------------------------------------cagattcgattctaggggaat-----------------------	2	1,0
-------------------------------------------------------------------agattcgattctaggggaata----------------------	2	2,1

>hsa-mir-1179	5p:15-35
ggcuggaaaggaagAAGCAUUCUUUCAUUGGUUGGuguguauugccuugucaaccaauaagaggaugccauuuauccuuuucugacuagcu
((((((((((((.((((((((((((.((((((((..(..........)..)))))))).)))))))))..))).)))))).....))))))
-------------gaagcattctttcattggttgg--------------------------------------------------------	2	-1,0
--------------aagcattctttcattggttgg--------------------------------------------------------	9	0,0
--------------aagcattctttcattggttggt-------------------------------------------------------	3	0,1

>hsa-mir-1180	3p:41-62
gcugcuggacccacccggccgggaauagugcuccugguugUUUCCGGCUCGCGUGGGUGUGUcggcggc
((((((((((((((.((((((((((((..((.....)))))))))))).)).))))))...))))))))
----------------------------------------tttccggctcgcgtgggtg----------	2	0,-3
----------------------------------------tttccggctcgcgtgggtgt---------	6	0,-2
----------------------------------------tttccggctcgcgtgggtgtg--------	5	0,-1
----------------------------------------tttccggctcgcgtgggtgtgt-------	12	0,0

>hsa-mir-1185-1	5p:15-35
uuugguacuugaagAGAGGAUACCCUUUGUAUGUUcacuugauuaauggcgaauauacagggggagacucuuauuugcguaucaaa
.(((((((.(((((((((..(.((((((((((((((.((........)).)))))))))))))))..))))).)))).))))))).
--------------agaggataccctttgtatgt----------------------------------------------------	2	0,-1
--------------agaggataccctttgtatgtt---------------------------------------------------	41	0,0
--------------agaggataccctttgtatgttc--------------------------------------------------	4	0,1
---------------gaggataccctttgtatgtt---------------------------------------------------	2	1,0
----------------------------------------------------atatacagggggagactcttat------------	7	

>hsa-mir-1185-2	5p:15-35
uuugguacuuaaagAGAGGAUACCCUUUGUAUGUUcacuugauuaauggcgaauauacagggggagacucucauuugcguaucaaa
.(((((((.(((((((((..(.((((((((((((((.((........)).)))))))))))))))..))))).)))).))))))).
--------------agaggataccctttgtatgt----------------------------------------------------	2	0,-1
--------------agaggataccctttgtatgtt---------------------------------------------------	41	0,0
--------------agaggataccctttgtatgttc--------------------------------------------------	4	0,1
---------------gaggataccctttgtatgtt---------------------------------------------------	2	1,0

>hsa-mir-122	MA:15-36;mi:51-72
ccuuagcagagcugUGGAGUGUGACAAUGGUGUUUGugucuaaacuaucaAACGCCAUUAUCACACUAAAUAgcuacugcuaggc
.((((((((((((((..(((((((.(((((((((((.((....))...))))))))))).)))))))..)))))).)))))))).
--------------tggagtgtgacaatggtg-----------------------------------------------------	381	0,-4
--------------tggagtgtgacaatggtgtt---------------------------------------------------	172	0,-2
--------------tggagtgtgacaatggtgtttg-------------------------------------------------	14	0,0
--------------tggagtgtgacaatggtgtttgt------------------------------------------------	4	0,1
---------------ggagtgtgacaatggtgtt---------------------------------------------------	2	1,-2

>hsa-mir-1224	5p:1-19;3p:65-85
GUGAGGACUCGGGAGGUGGaggguggugccgccggggccgggcgcuguuucagcucgcuucuccCCCCACCUCCUCUCUCCUCAG
.((((((...(((((((((.(((.((.((...........................)).)).))).)))))))))...)))))).
gtgaggactcgggaggtgg------------------------------------------------------------------	3	0,0
gtgaggactcgggaggtgga-----------------------------------------------------------------	2	0,1
gtgaggactcgggaggtggag----------------------------------------------------------------	10	0,2
gtgaggactcgggaggtggagg---------------------------------------------------------------	6	0,3

>hsa-mir-1226	mi:1-26;MA:54-75
GUGAGGGCAUGCAGGCCUGGAUGGGGcagcugggaugguccaaaaggguggccUCACCAGCCCUGUGUUCCCUAG
...((((.(((((((.((((.((((((.(((.((.....)).....))).)))))))))).))))))).))))..
-----------------------------------------------------tcaccagccctgtgttccctag	7	0,0
------------------------------------------------------caccagccctgtgttccctag	2	1,0
-------------------------------------------------------accagccctgtgttccctag	3	2,0

>hsa-mir-1233-1	3p:63-82
gugagugggaggccagggcacggcagggggagcugcagggcuaugggaggggccccagcgucUGAGCCCUGUCCUCCCGCAG
....((((((((.((((((....((((....((((..(((((........))))))))).)))).)))))).))))))))..
-------------------------------------------------------------ctgagccctgtcctcccgcag	3	-1,0

>hsa-mir-1233-2	3p:63-82
gugagugggaggccagggcacggcagggggagcugcagggcuaugggaggggccccagcgucUGAGCCCUGUCCUCCCGCAG
....((((((((.((((((....((((....((((..(((((........))))))))).)))).)))))).))))))))..
-------------------------------------------------------------ctgagccctgtcctcccgcag	3	-1,0

>hsa-mir-1245	3p:45-65
auuuauguauaggccuuuagaucaucugauguugaauacucuuuAAGUGAUCUAAAGGCCUACAUauaaa
.(((((((.(((((((((((((((..(((.((.....))...)))..))))))))))))))).)))))))
------gtataggcctttagatcatct-------------------------------------------	3	
------gtataggcctttagatcatctg------------------------------------------	3	
------gtataggcctttagatcatctga-----------------------------------------	5	
------------------------------------------ttaagtgatctaaaggcctac-------	2	-2,-2
------------------------------------------ttaagtgatctaaaggcctaca------	8	-2,-1
--------------------------------------------aagtgatctaaaggcctaca------	2	0,-1

>hsa-mir-1246	5p:11-29
uguauccuugAAUGGAUUUUUGGAGCAGGaguggacaccugacccaaaggaaaucaauccauaggcuagcaau
(((..(((...((((((((((((..((((.(....).))))..))))).......))))))))))...)))..
--------tgaatggatttttggagcagg--------------------------------------------	2	-2,0
---------gaatggatttttggagcagg--------------------------------------------	2	-1,0
----------aatggatttttggagcag---------------------------------------------	2085	0,-1
----------aatggatttttggagcagg--------------------------------------------	34660	0,0
----------aatggatttttggagcagga-------------------------------------------	5	0,1
-----------atggatttttggagcagg--------------------------------------------	21069	1,0
-----------atggatttttggagcagga-------------------------------------------	138	1,1
------------tggatttttggagcagga-------------------------------------------	70	2,1

>hsa-mir-1247	5p:40-61
ccgcuugccucgcccagcgcagccccggccgcugggcgcACCCGUCCCGUUCGUCCCCGGAcguugcucucuaccccgggaacgucgagacuggagcgcccgaacugagccaccuucgcggaccccgagagcggcg
.((((.((((((.((.(((.((....(((((.(((((((.((.(((.((..(((.(((((..((........)).))))).))).)).))).)).)))))))...)).)))..)).)))))....)))).))))))
---------------------------------------acccgtcccgttcgtccccgg----------------------------------------------------------------------------	4	0,-1
---------------------------------------acccgtcccgttcgtccccgga---------------------------------------------------------------------------	11	0,0
-----------------------------------------ccgtcccgttcgtccccgga---------------------------------------------------------------------------	2	2,0
----------------------------------------------------------------------------cgggaacgtcgagactggag----------------------------------------	17	
----------------------------------------------------------------------------cgggaacgtcgagactggagc---------------------------------------	24	

>hsa-mir-1250	5p:24-44
cugucccgcuggccuggcaggugACGGUGCUGGAUGUGGCCUUUuugccuuuucuaaaggccacauuuuccagcccauucaaccuuccagagcccucugaaguggccacaggc
((((.((((((((((((.((((((.((.((((((((((((((((...........))))))))))...))))))))..)).)))).)))).)))......)))))..))))..
-----------------------acggtgctggatgtggccttt---------------------------------------------------------------------	2	0,0

>hsa-mir-1251	5p:5-25
guggACUCUAGCUGCCAAAGGCGCUucuccuucugaacagagcgcuuugcucagccaguguagacauggc
((..((.((.((((...(((((((((.((.....))...)))))))))...)))).)).))..)).....
----actctagctgccaaaggcgc----------------------------------------------	2	0,-1

>hsa-mir-1254	5p:18-41
ggugggaggauugcuugAGCCUGGAAGCUGGAGCCUGCAGUgaacuaucauugugccacuguacuccagccuaggcaacaaaaugaaauccugucua
...((.((((((..(((.((((((..(((((((..(((((((.((.......))..))))))))))))))))))))..))).....)))))).))..
----------------gagcctggaagctggagcctg------------------------------------------------------------	2	-1,-4
----------------gagcctggaagctggagcctgca----------------------------------------------------------	2	-1,-2
-----------------agcctggaagctggagcctgcag---------------------------------------------------------	14	0,-1
-----------------agcctggaagctggagcctgcagt--------------------------------------------------------	3	0,0

>hsa-mir-1255a	5p:28-50
auuggaaauccuuugaguugcuucucaAGGAUGAGCAAAGAAAGUAGAUUuuuuagauucuaaagaaacuaucuucuuugcucauccuugagaagcaacuccuuauccauuaa
..((((........((((((((((((((((((((((((((((..(((.((((((((...)))))))).)))..))))))))))))))))))))))))))))....))))....
---------------------------aggatgagcaaagaaagtag------------------------------------------------------------------	16	0,-3
---------------------------aggatgagcaaagaaagtaga-----------------------------------------------------------------	49	0,-2
---------------------------aggatgagcaaagaaagtagat----------------------------------------------------------------	18	0,-1
---------------------------aggatgagcaaagaaagtagatt---------------------------------------------------------------	7	0,0
----------------------------ggatgagcaaagaaagtaga-----------------------------------------------------------------	3	1,-2

>hsa-mir-1255b-1	5p:3-24
uaCGGAUGAGCAAAGAAAGUGGUUucuuaaaauggaaucuacucuuugugaagaugcugugaa
(((((.(..(((((((..((((.((((......)))).)))))))))))..)....)))))..
--cggatgagcaaagaaagtggt----------------------------------------	2	0,-1
--cggatgagcaaagaaagtggtt---------------------------------------	4	0,0

>hsa-mir-1255b-2	5p:6-27
ucuuaCGGAUGAGCAAAGAAAGUGGUUugcgccucaagaaaccacuuucuuugcucauccauaagga
(((((.((((((((((((((((((((((.(.......))))))))))))))))))))))).))))).
-----cggatgagcaaagaaagtggt-----------------------------------------	2	0,-1
-----cggatgagcaaagaaagtggtt----------------------------------------	4	0,0

>hsa-mir-1256	5p:35-56
agucagccuguugaagcuuugaagcuuugaugccAGGCAUUGACUUCUCACUAGCUgugaaaguccuagcuaaagagaagucaaugcaugacaucuuguuucaauagauggcuguuuca
(((((..((((((((((...........((((.((.(((((((((((((..((((((.(.....).))))))..))))))))))))).)).))))..)))))))))).)))))......
---------------------------------------------------------------------ctaaagagaagtcaatgcatga----------------------------	2	

>hsa-mir-1257	5p:22-42
gcccugggcuugugcuuggggAGUGAAUGAUGGGUUCUGACCcccaugcaccccugugggccccuggcaucacuggccccauccuucaccccugccaaccacgcuugcccugugccu
((.(.((((.((((.((((((.(((((.((((((..((((...(((.(..(((....)))..).)))..)))..)..)))))).))))).))..)))).))))...)))).).))..
----------------------gtgaatgatgggttctgacc---------------------------------------------------------------------------	5	1,0

>hsa-mir-1258	3p:44-64
cuguggcuuccacgaccuaauccuaacuccugcgagucccuggAGUUAGGAUUAGGUCGUGGAAgccacagga
((((((((((((((((((((((((((((((...........))))))))))))))))))))))))))))))..
-------------------------------------------agttaggattaggtcgtggaag--------	3	0,1

>hsa-mir-125a	5p:15-38;3p:53-74
ugccagucucuaggUCCCUGAGACCCUUUAACCUGUGAggacauccagggucACAGGUGAGGUUCUUGGGAGCCuggcgucuggcc
.(((((.(.(((((..((..(((.((((..((((((((((....))....)))))))))))).)))..))..))))).).))))).
--------------tccctgagaccctttaacc-----------------------------------------------------	109	0,-5
--------------tccctgagaccctttaacct----------------------------------------------------	56	0,-4
--------------tccctgagaccctttaacctg---------------------------------------------------	5572	0,-3
--------------tccctgagaccctttaacctgt--------------------------------------------------	15820	0,-2
--------------tccctgagaccctttaacctgtg-------------------------------------------------	4209	0,-1
--------------tccctgagaccctttaacctgtga------------------------------------------------	2943	0,0
--------------tccctgagaccctttaacctgtgag-----------------------------------------------	4	0,1
---------------ccctgagaccctttaacctgt--------------------------------------------------	15	1,-2
---------------ccctgagaccctttaacctgtg-------------------------------------------------	6	1,-1
---------------ccctgagaccctttaacctgtga------------------------------------------------	2	1,0
----------------cctgagaccctttaacct----------------------------------------------------	22	2,-4
----------------cctgagaccctttaacctg---------------------------------------------------	256	2,-3
----------------cctgagaccctttaacctgt--------------------------------------------------	1628	2,-2
----------------cctgagaccctttaacctgtg-------------------------------------------------	674	2,-1
----------------cctgagaccctttaacctgtga------------------------------------------------	141	2,0
----------------------------------------------------acaggtgaggttcttgggag--------------	10	0,-2
----------------------------------------------------acaggtgaggttcttgggagc-------------	39	0,-1
----------------------------------------------------acaggtgaggttcttgggagcc------------	18	0,0
-----------------------------------------------------caggtgaggttcttgggag--------------	7	1,-2
-----------------------------------------------------caggtgaggttcttgggagc-------------	4	1,-1
-----------------------------------------------------caggtgaggttcttgggagcc------------	9	1,0
-----------------------------------------------------caggtgaggttcttgggagcct-----------	3	1,1

>hsa-mir-125b-1	MA:15-36;mi:55-76
ugcgcuccucucagUCCCUGAGACCCUAACUUGUGAuguuuaccguuuaaauccACGGGUUAGGCUCUUGGGAGCUgcgagucgugcu
.((((..(((.(((..((..(((.(((((((((((..(((((.....))))).))))))))))).)))..))..))).)))..)))).
--------------tccctgagaccctaactt--------------------------------------------------------	110	0,-4
--------------tccctgagaccctaacttg-------------------------------------------------------	523	0,-3
--------------tccctgagaccctaacttgt------------------------------------------------------	743	0,-2
--------------tccctgagaccctaacttgtg-----------------------------------------------------	3650	0,-1
--------------tccctgagaccctaacttgtga----------------------------------------------------	47833	0,0
--------------tccctgagaccctaacttgtgat---------------------------------------------------	18	0,1
---------------ccctgagaccctaacttgt------------------------------------------------------	3	1,-2
---------------ccctgagaccctaacttgtg-----------------------------------------------------	17	1,-1
---------------ccctgagaccctaacttgtga----------------------------------------------------	64	1,0
---------------ccctgagaccctaacttgtgat---------------------------------------------------	3	1,1
----------------cctgagaccctaacttgt------------------------------------------------------	162	2,-2
----------------cctgagaccctaacttgtg-----------------------------------------------------	679	2,-1
----------------cctgagaccctaacttgtga----------------------------------------------------	1942	2,0
----------------cctgagaccctaacttgtgat---------------------------------------------------	3	2,1
----------------cctgagaccctaacttgtgatg--------------------------------------------------	2	2,2
-----------------------------------------------------cacgggttaggctcttggg----------------	3	-1,-4
-----------------------------------------------------cacgggttaggctcttgggag--------------	28	-1,-2
-----------------------------------------------------cacgggttaggctcttgggagc-------------	2	-1,-1
------------------------------------------------------acgggttaggctcttggga---------------	38	0,-3
------------------------------------------------------acgggttaggctcttgggag--------------	228	0,-2
------------------------------------------------------acgggttaggctcttgggagc-------------	121	0,-1
------------------------------------------------------acgggttaggctcttgggagct------------	11	0,0
--------------------------------------------------------gggttaggctcttgggag--------------	2	2,-2

>hsa-mir-125b-2	MA:17-38;mi:54-75
accagacuuuuccuagUCCCUGAGACCCUAACUUGUGAgguauuuuaguaacaUCACAAGUCAGGCUCUUGGGACcuaggcggagggga
.((...(((..(((((..((..(((.(((.((((((((..(((....)))...)))))))).))).)))..))..)))))..))).)).
----------------tccctgagaccctaactt-------------------------------------------------------	110	0,-4
----------------tccctgagaccctaacttg------------------------------------------------------	523	0,-3
----------------tccctgagaccctaacttgt-----------------------------------------------------	743	0,-2
----------------tccctgagaccctaacttgtg----------------------------------------------------	3650	0,-1
----------------tccctgagaccctaacttgtga---------------------------------------------------	47833	0,0
----------------tccctgagaccctaacttgtgag--------------------------------------------------	98	0,1
-----------------ccctgagaccctaacttgt-----------------------------------------------------	3	1,-2
-----------------ccctgagaccctaacttgtg----------------------------------------------------	17	1,-1
-----------------ccctgagaccctaacttgtga---------------------------------------------------	64	1,0
------------------cctgagaccctaacttgt-----------------------------------------------------	162	2,-2
------------------cctgagaccctaacttgtg----------------------------------------------------	679	2,-1
------------------cctgagaccctaacttgtga---------------------------------------------------	1942	2,0
------------------cctgagaccctaacttgtgag--------------------------------------------------	2	2,1
----------------------------------------------------atcacaagtcaggctcttgg-----------------	12	-1,-3
----------------------------------------------------atcacaagtcaggctcttggg----------------	6	-1,-2
----------------------------------------------------atcacaagtcaggctcttggga---------------	63	-1,-1
----------------------------------------------------atcacaagtcaggctcttgggac--------------	66	-1,0
-----------------------------------------------------tcacaagtcaggctcttgg-----------------	2	0,-3
-----------------------------------------------------tcacaagtcaggctcttggga---------------	69	0,-1
-----------------------------------------------------tcacaagtcaggctcttgggac--------------	132	0,0
------------------------------------------------------cacaagtcaggctcttgggac--------------	4	1,0
-------------------------------------------------------acaagtcaggctcttggg----------------	36	2,-2
-------------------------------------------------------acaagtcaggctcttggga---------------	78	2,-1
-------------------------------------------------------acaagtcaggctcttgggac--------------	1013	2,0
-------------------------------------------------------acaagtcaggctcttgggacc-------------	643	2,1
-------------------------------------------------------acaagtcaggctcttgggacct------------	563	2,2
-------------------------------------------------------acaagtcaggctcttgggaccta-----------	65	2,3

>hsa-mir-126	mi:15-35;MA:52-73
cgcuggcgacgggaCAUUAUUACUUUUGGUACGCGcugugacacuucaaacUCGUACCGUGAGUAAUAAUGCGccguccacggca
.((((..((((((.(((((((((((.(((((((.(...(((....)))..).))))))).)))))))))))).)))))..)))).
-------------acattattacttttggtacgc---------------------------------------------------	2	-1,-1
-------------acattattacttttggtacgcg--------------------------------------------------	10	-1,0
--------------cattattacttttggtac-----------------------------------------------------	20	0,-3
--------------cattattacttttggtacg----------------------------------------------------	301	0,-2
--------------cattattacttttggtacgc---------------------------------------------------	3034	0,-1
--------------cattattacttttggtacgcg--------------------------------------------------	20995	0,0
--------------cattattacttttggtacgcgc-------------------------------------------------	112	0,1
--------------cattattacttttggtacgcgct------------------------------------------------	34	0,2
---------------attattacttttggtacg----------------------------------------------------	4	1,-2
---------------attattacttttggtacgc---------------------------------------------------	72	1,-1
---------------attattacttttggtacgcg--------------------------------------------------	453	1,0
---------------attattacttttggtacgcgc-------------------------------------------------	28	1,1
---------------attattacttttggtacgcgct------------------------------------------------	74	1,2
----------------ttattacttttggtacgcgc-------------------------------------------------	2	2,1
--------------------------------------------------ctcgtaccgtgagtaata-----------------	4	-1,-5
--------------------------------------------------ctcgtaccgtgagtaataa----------------	7	-1,-4
--------------------------------------------------ctcgtaccgtgagtaataat---------------	22	-1,-3
--------------------------------------------------ctcgtaccgtgagtaataatg--------------	306	-1,-2
--------------------------------------------------ctcgtaccgtgagtaataatgc-------------	4428	-1,-1
--------------------------------------------------ctcgtaccgtgagtaataatgcg------------	3953	-1,0
---------------------------------------------------tcgtaccgtgagtaataa----------------	73	0,-4
---------------------------------------------------tcgtaccgtgagtaataat---------------	155	0,-3
---------------------------------------------------tcgtaccgtgagtaataatg--------------	9632	0,-2
---------------------------------------------------tcgtaccgtgagtaataatgc-------------	16984	0,-1
---------------------------------------------------tcgtaccgtgagtaataatgcg------------	91822	0,0
---------------------------------------------------tcgtaccgtgagtaataatgcgc-----------	25	0,1
----------------------------------------------------cgtaccgtgagtaataat---------------	9	1,-3
----------------------------------------------------cgtaccgtgagtaataatg--------------	732	1,-2
----------------------------------------------------cgtaccgtgagtaataatgc-------------	1655	1,-1
----------------------------------------------------cgtaccgtgagtaataatgcg------------	13375	1,0
----------------------------------------------------cgtaccgtgagtaataatgcgc-----------	16	1,1
-----------------------------------------------------gtaccgtgagtaataatg--------------	111	2,-2
-----------------------------------------------------gtaccgtgagtaataatgc-------------	310	2,-1
-----------------------------------------------------gtaccgtgagtaataatgcg------------	3598	2,0

>hsa-mir-1260	5p:14-31
accuuuccagcucAUCCCACCUCUGCCACCAaaacacucaucgcggggucagagggagugccaaaaaagguaa
((((((...((...((((...((((((.((..............)))).))))))))..))....))))))..

>hsa-mir-1260b	5p:10-28
ucuccguuuAUCCCACCACUGCCACCAUuauugcuacuguucagcaggugcugcugguggugauggugauagucuggugggggcggugg
.(.((((...(((((((((((.(((((((((..(((.....((((....)))).)))..))))))))).))))..))))))))))).).
---------atcccaccactgccacca--------------------------------------------------------------	18	0,-1

>hsa-mir-1262	5p:14-35
aucuacaauggugAUGGGUGAAUUUGUAGAAGGAUgaaagucaaagaauccuucugggaacuaauuuuuggccuucaacaagaauugugauau
(((.(((((.((...((((.(((((.(((((((((............))))))))).))).......)).))))...))....))))))))..
-----------tgatgggtgaatttgtaga---------------------------------------------------------------	2	-2,-5
-----------tgatgggtgaatttgtagaag-------------------------------------------------------------	7	-2,-3
-----------tgatgggtgaatttgtagaagg------------------------------------------------------------	11	-2,-2
-----------tgatgggtgaatttgtagaagga-----------------------------------------------------------	9	-2,-1
------------gatgggtgaatttgtagaagg------------------------------------------------------------	2	-1,-2
------------gatgggtgaatttgtagaagga-----------------------------------------------------------	17	-1,-1
-------------atgggtgaatttgtagaagg------------------------------------------------------------	4	0,-2
-------------atgggtgaatttgtagaagga-----------------------------------------------------------	10	0,-1
-------------atgggtgaatttgtagaaggat----------------------------------------------------------	25	0,0
--------------tgggtgaatttgtagaaggat----------------------------------------------------------	2	1,0

>hsa-mir-1266	5p:13-35
acagguagugucCCUCAGGGCUGUAGAACAGGGCUgggauuacuaaagcccuguucuaugcccugagggacacugagcauguca
(((..((((((((((((((((.(((((((((((((((.....))..)))))))))))))))))))))))))))))....)))..
------------cctcagggctgtagaacaggg---------------------------------------------------	3	0,-2
------------cctcagggctgtagaacagggc--------------------------------------------------	6	0,-1
------------cctcagggctgtagaacagggct-------------------------------------------------	27	0,0
-------------ctcagggctgtagaacagggc--------------------------------------------------	2	1,-1

>hsa-mir-1268	5p:5-22
uagcCGGGCGUGGUGGUGGGGGccuguggucccagcuacuuuggaggcugag
(((((...((.((((((.((((((...)))))).)))))).))..)))))..
----cgggcgtggtggtggggg------------------------------	386	0,0

>hsa-mir-1269	3p:67-88
uggauugccuagaccagggaagccaguuggcauggcucaguccaagucugaccaccugaggaaugcCUGGACUGAGCCGUGCUACUGGcuucccuggucuccagc
((((.......((((((((((((((((.((((((((((((((((.((....((......))...)).))))))))))))))))))))))))))))))))))))..
------------------------------------------------------------------ctggactgagccgtgctac--------------------	2	0,-3
------------------------------------------------------------------ctggactgagccgtgctact-------------------	4	0,-2
------------------------------------------------------------------ctggactgagccgtgctactg------------------	5	0,-1
------------------------------------------------------------------ctggactgagccgtgctactgg-----------------	6	0,0

>hsa-mir-127	5p:23-44;3p:57-78
ugugaucacugucuccagccugCUGAAGCUCAGAGGGCUCUGAUucagaaagaucaUCGGAUCCGUCUGAGCUUGGCUggucggaagucucaucauc
((.(((..(((...((((((.....(((((((((.((.((((((((.....))..)))))).)).))))))))))))))).)))..))).)).....
--------------------tgctgaagctcagagggctctga------------------------------------------------------	38	-2,-1
--------------------tgctgaagctcagagggctctgat-----------------------------------------------------	6	-2,0
---------------------gctgaagctcagagggctctgat-----------------------------------------------------	4	-1,0
----------------------ctgaagctcagagggctctg-------------------------------------------------------	16	0,-2
----------------------ctgaagctcagagggctctga------------------------------------------------------	496	0,-1
----------------------ctgaagctcagagggctctgat-----------------------------------------------------	350	0,0
----------------------ctgaagctcagagggctctgatt----------------------------------------------------	49	0,1
-----------------------tgaagctcagagggctctga------------------------------------------------------	95	1,-1
-----------------------tgaagctcagagggctctgat-----------------------------------------------------	65	1,0
-----------------------tgaagctcagagggctctgatt----------------------------------------------------	18	1,1
-----------------------tgaagctcagagggctctgattc---------------------------------------------------	2	1,2
------------------------gaagctcagagggctctga------------------------------------------------------	23	2,-1
------------------------gaagctcagagggctctgat-----------------------------------------------------	9	2,0
------------------------gaagctcagagggctctgatt----------------------------------------------------	4	2,1
------------------------gaagctcagagggctctgattc---------------------------------------------------	5	2,2
-------------------------------------------------------atcggatccgtctgagcttg----------------------	2	-1,-3
-------------------------------------------------------atcggatccgtctgagcttgg---------------------	171	-1,-2
-------------------------------------------------------atcggatccgtctgagcttggc--------------------	15	-1,-1
--------------------------------------------------------tcggatccgtctgagctt-----------------------	4	0,-4
--------------------------------------------------------tcggatccgtctgagcttg----------------------	56	0,-3
--------------------------------------------------------tcggatccgtctgagcttgg---------------------	2450	0,-2
--------------------------------------------------------tcggatccgtctgagcttggc--------------------	4621	0,-1
--------------------------------------------------------tcggatccgtctgagcttggct-------------------	3682	0,0
--------------------------------------------------------tcggatccgtctgagcttggctg------------------	78	0,1
---------------------------------------------------------cggatccgtctgagcttgg---------------------	44	1,-2
---------------------------------------------------------cggatccgtctgagcttggc--------------------	64	1,-1
---------------------------------------------------------cggatccgtctgagcttggct-------------------	32	1,0
---------------------------------------------------------cggatccgtctgagcttggctg------------------	3	1,1
----------------------------------------------------------ggatccgtctgagcttgg---------------------	2	2,-2
----------------------------------------------------------ggatccgtctgagcttggc--------------------	6	2,-1
----------------------------------------------------------ggatccgtctgagcttggct-------------------	7	2,0
----------------------------------------------------------ggatccgtctgagcttggctg------------------	11	2,1

>hsa-mir-1270-1	5p:13-35
cacagaguuauaCUGGAGAUAUGGAAGAGCUGUGUuggguauaaguaacaggcuuuucuuuaucuucuauguggcucuuugca
((.(((((((((..(((((((.(((((((((.(((((........)))))))))))))).)))))))..))))))))).))..
----------tactggagatatggaagagctg---------------------------------------------------	3	-2,-3
-----------actggagatatggaagagctgt--------------------------------------------------	2	-1,-2
-----------actggagatatggaagagctgtg-------------------------------------------------	18	-1,-1
-----------actggagatatggaagagctgtgt------------------------------------------------	2	-1,0
------------ctggagatatggaagagctg---------------------------------------------------	10	0,-3
------------ctggagatatggaagagctgt--------------------------------------------------	3	0,-2
------------ctggagatatggaagagctgtg-------------------------------------------------	24	0,-1
------------ctggagatatggaagagctgtgt------------------------------------------------	58	0,0
------------ctggagatatggaagagctgtgtt-----------------------------------------------	2	0,1

>hsa-mir-1270-2	5p:13-35
cacagaguuauaCUGGAGAUAUGGAAGAGCUGUGUuggguauaaguaacaggcuuuucuuuaucuucuauguggcucuuugca
((.(((((((((..(((((((.(((((((((.(((((........)))))))))))))).)))))))..))))))))).))..
----------tactggagatatggaagagctg---------------------------------------------------	3	-2,-3
-----------actggagatatggaagagctgt--------------------------------------------------	2	-1,-2
-----------actggagatatggaagagctgtg-------------------------------------------------	18	-1,-1
-----------actggagatatggaagagctgtgt------------------------------------------------	2	-1,0
------------ctggagatatggaagagctg---------------------------------------------------	10	0,-3
------------ctggagatatggaagagctgt--------------------------------------------------	3	0,-2
------------ctggagatatggaagagctgtg-------------------------------------------------	24	0,-1
------------ctggagatatggaagagctgtgt------------------------------------------------	58	0,0
------------ctggagatatggaagagctgtgtt-----------------------------------------------	2	0,1

>hsa-mir-1271	5p:15-36
cacccagaucagugCUUGGCACCUAGCAAGCACUCAguaaauauuuguugagugccugcuaugugccaggcauugugcugagggcu
..(((((..(((((((((((((.(((((.(((((((((((....))))))))))).))))).)))))))))))))..))).))...
--------------cttggcacctagcaagca------------------------------------------------------	2	0,-4
--------------cttggcacctagcaagcac-----------------------------------------------------	4	0,-3
--------------cttggcacctagcaagcact----------------------------------------------------	15	0,-2
--------------cttggcacctagcaagcactc---------------------------------------------------	18	0,-1
--------------cttggcacctagcaagcactca--------------------------------------------------	19	0,0
--------------cttggcacctagcaagcactcag-------------------------------------------------	3	0,1

>hsa-mir-1273	3p:76-100
ugaggcaggagaauugcuugaacccgggugguggagguugcagugagccaagauugcgccacugcacuccagccuGGGCGACAAAGCAAGACUCUUUCUUgga
.((((.(((((..((((((...(((((((..(((((..(((((((.((((....)).))))))))))))))))))))).....))))))..)))))))))...
------aggagaattgcttgaacc-------------------------------------------------------------------------------	5	
------aggagaattgcttgaacccggg---------------------------------------------------------------------------	2	

>hsa-mir-1273c	5p:10-31
ugcagccugGGCGACAAAACGAGACCCUGUCuuuuuuuuuuucugagacagagucucguucuguugcccaagcugga
..((((.(((((((((.((((((((.(((((((...........))))))).)))))))).))))))))).))))..
------------------------------------------------cagagtctcgttctgttgc----------	35	
------------------------------------------------cagagtctcgttctgttgcc---------	15	

>hsa-mir-1276	5p:12-31
ccccagcuaggUAAAGAGCCCUGUGGAGACAccuggauucagagaacaugucuccacugagcacuugggccuugauggcggcu
(((((...((((.(((.((.(.(((((((((((((....))).)....))))))))).).)).)))..))))...))).))..
-----------taaagagccctgtggagac-----------------------------------------------------	2	0,-1
-----------taaagagccctgtggagaca----------------------------------------------------	15	0,0
-----------taaagagccctgtggagacac---------------------------------------------------	37	0,1
-----------taaagagccctgtggagacacc--------------------------------------------------	35	0,2
-----------taaagagccctgtggagacacctg------------------------------------------------	3	0,4

>hsa-mir-1277	3p:47-68
accucccaaauauauauauauauguacguauguguauauaaauguaUACGUAGAUAUAUAUGUAUUUUugguggguuu
(((..(((((.((((((((((((.((((((((..(......)..)))))))).)))))))))))).)))))..)))..
----------tatatatatatatgtacgt-------------------------------------------------	2	
----------tatatatatatatgtacgtat-----------------------------------------------	32	
----------tatatatatatatgtacgtatg----------------------------------------------	153	
----------tatatatatatatgtacgtatgt---------------------------------------------	7	
----------tatatatatatatgtacgtatgtg--------------------------------------------	5	
----------tatatatatatatgtacgtatgtgt-------------------------------------------	2	
----------------------------------------------tacgtagatatatatgtatt------------	2	0,-2
----------------------------------------------tacgtagatatatatgtattt-----------	7	0,-1
----------------------------------------------tacgtagatatatatgtatttt----------	34	0,0
------------------------------------------------cgtagatatatatgtattt-----------	8	2,-1
------------------------------------------------cgtagatatatatgtatttt----------	5	2,0

>hsa-mir-1278	3p:50-71
auuugcucauagaugauaugcauaguacucccagaacucauuaaguuggUAGUACUGUGCAUAUCAUCUAUgagcgaauag
(((((((((((((((((((((((((((((.(((..(((.....)))))).)))))))))))))))))))))))))))))..
------------------------------------------------gtagtactgtgcatatcatct------------	3	-1,-2
-------------------------------------------------tagtactgtgcatatcatct------------	2	0,-2
-------------------------------------------------tagtactgtgcatatcatcta-----------	2	0,-1
-------------------------------------------------tagtactgtgcatatcatctat----------	4	0,0

>hsa-mir-128-1	3p:50-70
ugagcuguuggauucggggccguagcacugucugagagguuuacauuucUCACAGUGAACCGGUCUCUUUuucagcugcuuc
.((((.((((((...(((((((...((((((..(((((((....)))))))))))))...)))))))...)))))).)))).
--------------cggggccgtagcactgtctg------------------------------------------------	2	
--------------cggggccgtagcactgtctga-----------------------------------------------	3	
--------------cggggccgtagcactgtctgag----------------------------------------------	2	
--------------cggggccgtagcactgtctgaga---------------------------------------------	6	
-------------------------------------------------tcacagtgaaccggtctc---------------	2	0,-3
-------------------------------------------------tcacagtgaaccggtctct--------------	64	0,-2
-------------------------------------------------tcacagtgaaccggtctctt-------------	120	0,-1
-------------------------------------------------tcacagtgaaccggtctcttt------------	512	0,0
-------------------------------------------------tcacagtgaaccggtctctttt-----------	68	0,1
-------------------------------------------------tcacagtgaaccggtctcttttt----------	6	0,2
---------------------------------------------------acagtgaaccggtctctt-------------	4	2,-1
---------------------------------------------------acagtgaaccggtctcttt------------	12	2,0

>hsa-mir-128-2	3p:52-72
ugugcagugggaaggggggccgauacacuguacgagagugaguagcaggucUCACAGUGAACCGGUCUCUUUcccuacuguguc
.(..(((((((.((((((((((...((((((..((((.(........).))))))))))...)))))))))).)))))))..).
---------------------------------------------------tcacagtgaaccggtctc---------------	2	0,-3
---------------------------------------------------tcacagtgaaccggtctct--------------	64	0,-2
---------------------------------------------------tcacagtgaaccggtctctt-------------	120	0,-1
---------------------------------------------------tcacagtgaaccggtctcttt------------	512	0,0
-----------------------------------------------------acagtgaaccggtctctt-------------	4	2,-1
-----------------------------------------------------acagtgaaccggtctcttt------------	12	2,0

>hsa-mir-1284	5p:30-51
auuuugauauauaagccaguuuaauguuuUCUAUACAGACCCUGGCUUUUCuuaaauuuuauauauuggaaagcccauguuuguauuggaaacugcugguuucuuucauacugaaaaucu
....(((.....((((((((.....((((((.((((((((...((((((((................))))))))...)))))))).)))))).))))))))...)))............
-----------------------------tctatacagaccctggctttt----------------------------------------------------------------------	2	0,-1

>hsa-mir-1285-1	3p:51-72
uguagagauaggaucucacuuuguugcccaggcuggucucaaacuccuggUCUGGGCAACAAAGUGAGACCUuaucucuacaag
((((((((((((.((((((((((((((((((((..(..........)..)))))))))))))))))))).))))))))))))..
------------atctcactttgttgcccagg----------------------------------------------------	6	
------------atctcactttgttgcccaggc---------------------------------------------------	2	
------------atctcactttgttgcccaggct--------------------------------------------------	3	
--------------------------------------------------tctgggcaacaaagtgag----------------	108	0,-4
--------------------------------------------------tctgggcaacaaagtgaga---------------	507	0,-3
--------------------------------------------------tctgggcaacaaagtgagac--------------	783	0,-2
--------------------------------------------------tctgggcaacaaagtgagacc-------------	496	0,-1
--------------------------------------------------tctgggcaacaaagtgagacct------------	556	0,0
--------------------------------------------------tctgggcaacaaagtgagacctt-----------	73	0,1
--------------------------------------------------tctgggcaacaaagtgagacctta----------	5	0,2
--------------------------------------------------tctgggcaacaaagtgagaccttat---------	6	0,3

>hsa-mir-1285-2	3p:52-73
uuugggaggccgaggcuggugcaucacuugagcccagcaauuugagaccaaUCUGGGCAACAAAGUGAGACCUccgucucuacaaaga
((((((((((.((((........((((((..((((((....(((....))).))))))....))))))..)))).)))))).))))..
---------------------------------------------------tctgggcaacaaagtgag-------------------	108	0,-4
---------------------------------------------------tctgggcaacaaagtgaga------------------	507	0,-3
---------------------------------------------------tctgggcaacaaagtgagac-----------------	783	0,-2
---------------------------------------------------tctgggcaacaaagtgagacc----------------	496	0,-1
---------------------------------------------------tctgggcaacaaagtgagacct---------------	556	0,0

>hsa-mir-1286	3p:47-67
uguccucuggggacucagcuugcucuggcugcuggauugaauuagcUGCAGGACCAAGAUGAGCCCUugguggagaca
..(((.(..(((.((((.((((.(((.((.(((((......))))).)).))).)))).)))).)))..).)))....
----------------------------------------------tgcaggaccaagatgagccct-----------	2	0,0

>hsa-mir-1287	5p:16-37
guugugcuguccaggUGCUGGAUCAGUGGUUCGAGUCugagccuuuaaaagccacucuagccacagaugcagugauuggagccaugacaa
((..((...(((((..((((.(((.((((((.((((..(.((........))))))).)))))).))).))))..)))))..))..))..
---------------tgctggatcagtggttcga--------------------------------------------------------	2	0,-3
---------------tgctggatcagtggttcgag-------------------------------------------------------	29	0,-2
---------------tgctggatcagtggttcgagt------------------------------------------------------	30	0,-1
---------------tgctggatcagtggttcgagtc-----------------------------------------------------	20	0,0
------------------------------------------------------ctctagccacagatgcagtgat--------------	3	

>hsa-mir-1288	3p:45-65
gaggguguugaucagcagaucaggacuguaacucaccauaguggUGGACUGCCCUGAUCUGGAGAccacugccuu
.(((((..((.((..(((((((((...(((..(((((.....)))))..))))))))))))..)).))..)))))
--------------------------------------------tggactgccctgatctggaga----------	3	0,0

>hsa-mir-129-1	5p:5-25;3p:49:70
ggauCUUUUUGCGGUCUGGGCUUGCuguuccucucaacaguagucaggAAGCCCUUACCCCAAAAAGUAUcu
(((((((((((.(((..((((((.(((..(..((....))..).))).))))))..))).))))))).))))
----ctttttgcggtctgggcttgc-----------------------------------------------	104	

>hsa-mir-129-2	5p:15-35;3p:57-78
ugcccuucgcgaauCUUUUUGCGGUCUGGGCUUGCuguacauaacucaauagccggAAGCCCUUACCCCAAAAAGCAUuugcggagggcg
.((((((((((((((((((((.(((..(((((((((((..........)))))...))))))..))).))))))).))))))))))))).
--------------ctttttgcggtctgggcttgc-------------------------------------------------------	104	0,0
--------------------------------------------------------aagcccttaccccaaaaagc--------------	4	0,-2
--------------------------------------------------------aagcccttaccccaaaaagca-------------	4	0,-1
--------------------------------------------------------aagcccttaccccaaaaagcat------------	4	0,0

>hsa-mir-1290	3p:53-71
gagcgucacguugacacucaaaaaguuucagauuuuggaacauuucggauuuUGGAUUUUUGGAUCAGGGAugcucaa
(((((((.(.((((...(((((((..((((((.((((((....)))))).))))))))))))).))))))))))))..

>hsa-mir-1291	5p:14-37
gguagaauuccagUGGCCCUGACUGAAGACCAGCAGUuguacuguggcuguugguuucaagcagaggccuaaaggacugucuuccug
((.(((..(((...(((((((.((..(((((((((((..(...)..)))))))))))..))))).))))....)))...))).))..
------------gtggccctgactgaagaccagca----------------------------------------------------	13	-1,-2
------------gtggccctgactgaagaccagcagtt-------------------------------------------------	2	-1,1
------------gtggccctgactgaagaccagcagttg------------------------------------------------	4	-1,2

>hsa-mir-1292	5p:3-27
ccUGGGAACGGGUUCCGGCAGACGCUGagguugcguugacgcucgcgccccggcucccguuccagg
(((((.((((((..((((..(.(((.((((((.....))).))))))).))))..)))))))))))
--tgggaacgggttccggcagac-------------------------------------------	4	0,-4
--tgggaacgggttccggcagacg------------------------------------------	19	0,-3
--tgggaacgggttccggcagacgc-----------------------------------------	4	0,-2
--tgggaacgggttccggcagacgct----------------------------------------	11	0,-1
--tgggaacgggttccggcagacgctg---------------------------------------	4	0,0
--tgggaacgggttccggcagacgctga--------------------------------------	4	0,1
---gggaacgggttccggcagacgct----------------------------------------	4	1,-1
---gggaacgggttccggcagacgctg---------------------------------------	3	1,0

>hsa-mir-1295	3p:49-69
aggacauuuugcccagauccguggccuauucagaaauguggccugugaUUAGGCCGCAGAUCUGGGUGAaauguccucc
(((((((((..((((((((.((((((((.(((.(.........).))).)))))))).))))))))..)))))))))..
------------------------------------------------ttaggccgcagatctgggtga----------	5	0,0
------------------------------------------------ttaggccgcagatctgggtgaa---------	3	0,1

>hsa-mir-1296	5p:16-37
accuaccuaacugggUUAGGGCCCUGGCUCCAUCUCCuuuaggaaaaccuucuguggggaguggggcuucgacccuaacccaggugggcugu
.(((((((....(((((((((.(..((((((((..(((.(((((.....))))).)))..))))))))..).))))))))))))))))....
---------------ttagggccctggctccatc----------------------------------------------------------	25	0,-3
---------------ttagggccctggctccatct---------------------------------------------------------	12	0,-2
---------------ttagggccctggctccatctc--------------------------------------------------------	7	0,-1
---------------ttagggccctggctccatctcc-------------------------------------------------------	68	0,0

>hsa-mir-1299	3p:62-83
ccucauggcaguguucuggaauccuacgugagggacaaucauucagacccacguagcagugUUCUGGAAUUCUGUGUGAGGGA
(((((((.(((.((((..((((.(((((((.((..............)))))))))....))))..)))).))))))))))..
-------------------------------------------------------------ttctggaattctgtgtgagg--	9	0,-2
-------------------------------------------------------------ttctggaattctgtgtgaggga	11	0,0

>hsa-mir-1301	3p:48-71
ggauuguggggggucgcucuaggcaccgcagcacugugcuggggaugUUGCAGCUGCCUGGGAGUGACUUCacacaguccuc
((((((((.(((((((((((((((((.((((((((.......)).)))))).).))))).))))))))))).))))))))..
-----------------------------------------------ttgcagctgcctgggagtga---------------	4	0,-4
-----------------------------------------------ttgcagctgcctgggagtgac--------------	7	0,-3
-----------------------------------------------ttgcagctgcctgggagtgact-------------	8	0,-2
-----------------------------------------------ttgcagctgcctgggagtgactt------------	3	0,-1
-----------------------------------------------ttgcagctgcctgggagtgacttc-----------	3	0,0
-----------------------------------------------ttgcagctgcctgggagtgacttca----------	2	0,1

>hsa-mir-1302-3	3p:73-93
ggaugcccagcuaguuugaauuuuagauaaacaacgaauaauuucguagcauaaauauuucccaagcuuaguUUGGGACAUACUUAUGCUAAAaaacauuauugguuguuuaucugagauucaaaauuaagcauuuua
.........(((..(((((((((((((((((((((.((((((....((((((((.(((.((((((((...)))))))).))).))))))))......)))))).)))))))))))))))))))))....)))......
---------------------------------------------gtagcataaatatttcccaagc-----------------------------------------------------------------------	2	

>hsa-mir-1303	3p:52-73
ggcugggcaacauagcgagaccucaacucuacaauuuuuuuuuuuuuaaauUUUAGAGACGGGGUCUUGCUCUguugccaggcuuu
((((.(((((((.(((((((((((..(((((.(((((..........))))).)))))..))))))))))).))))))).))))..
------------tagcgagacctcaactctaca-----------------------------------------------------	3	
-------------agcgagacctcaactctaca-----------------------------------------------------	3	
-------------agcgagacctcaactctacaat---------------------------------------------------	3	
-------------agcgagacctcaactctacaatt--------------------------------------------------	3	
-------------------------------------------------attttagagacggggtcttgc----------------	2	-2,-3
--------------------------------------------------ttttagagacggggtcttgctct-------------	2	-1,0
---------------------------------------------------tttagagacggggtcttgct---------------	2	0,-2
---------------------------------------------------tttagagacggggtcttgctct-------------	2	0,0
---------------------------------------------------tttagagacggggtcttgctctg------------	2	0,1

>hsa-mir-1304	5p:20-41
aaacacuugagcccagcggUUUGAGGCUACAGUGAGAUGUGauccugccacaucucacuguagccucgaaccccugggcucaagugauuca
...(((((((((((((.((((((((((((((((((((((((.......)))))))))))))))))))))))).))))))))))))).....

>hsa-mir-1305	3p:51-72
aagauccugcuguuucuaccauuaguuuugaauguuuauuguaaagauacUUUUCAACUCUAAUGGGAGAGAcagcaggauucucc
..(((((((((((((((.(((((((..(((((....((((.....))))...)))))..))))))).)))))))))))))))....
--------------------------------------------------ttttcaactctaatgggagaga--------------	3	0,0

>hsa-mir-1306	3p:55-72
gugagcagucuccaccaccuccccugcaaacguccaguggugcagagguaauggACGUUGGCUCUGGUGGUGauggacaguccga
.((..(.((((.(((((((......((.((((((((....(((....))).)))))))).))...)))))))..)))).)..)).
--------------ccacctcccctgcaaacgtc---------------------------------------------------	12	
--------------ccacctcccctgcaaacgtcc--------------------------------------------------	16	
--------------ccacctcccctgcaaacgtcca-------------------------------------------------	3	

>hsa-mir-1307	3p:80-101
caucaagacccagcugagucacugucacugccuaccaaucucgaccggaccucgaccggcucgucuguguugccaaucgACUCGGCGUGGCGUCGGUCGUGguagauaggcggucaugcauacgaauuuucagcucuuguucuggugac
(((((..((..(((((((((..(((.((((((((.(.(((.(((((((.((.((.(((..(((..((......))..)))..))))).))..))))))).))).).))))))))...)))...))...)))))))...))..)))))..
----------------------------------------tcgaccggacctcgaccg-------------------------------------------------------------------------------------------	18	
----------------------------------------tcgaccggacctcgaccgg------------------------------------------------------------------------------------------	125	
----------------------------------------tcgaccggacctcgaccggc-----------------------------------------------------------------------------------------	264	
----------------------------------------tcgaccggacctcgaccggct----------------------------------------------------------------------------------------	1012	
----------------------------------------tcgaccggacctcgaccggctc---------------------------------------------------------------------------------------	352	
----------------------------------------tcgaccggacctcgaccggctcg--------------------------------------------------------------------------------------	221	
-----------------------------------------cgaccggacctcgaccggct----------------------------------------------------------------------------------------	2	
------------------------------------------gaccggacctcgaccggct----------------------------------------------------------------------------------------	6	
------------------------------------------gaccggacctcgaccggctc---------------------------------------------------------------------------------------	2	
-------------------------------------------------------------------------------actcggcgtggcgtcggt----------------------------------------------------	99	0,-4
-------------------------------------------------------------------------------actcggcgtggcgtcggtc---------------------------------------------------	7	0,-3
-------------------------------------------------------------------------------actcggcgtggcgtcggtcg--------------------------------------------------	35	0,-2
-------------------------------------------------------------------------------actcggcgtggcgtcggtcgt-------------------------------------------------	58	0,-1
-------------------------------------------------------------------------------actcggcgtggcgtcggtcgtg------------------------------------------------	334	0,0
-------------------------------------------------------------------------------actcggcgtggcgtcggtcgtgg-----------------------------------------------	1630	0,1
-------------------------------------------------------------------------------actcggcgtggcgtcggtcgtggt----------------------------------------------	144	0,2
--------------------------------------------------------------------------------ctcggcgtggcgtcggtcg--------------------------------------------------	17	1,-2
--------------------------------------------------------------------------------ctcggcgtggcgtcggtcgt-------------------------------------------------	3	1,-1
--------------------------------------------------------------------------------ctcggcgtggcgtcggtcgtg------------------------------------------------	115	1,0
--------------------------------------------------------------------------------ctcggcgtggcgtcggtcgtgg-----------------------------------------------	930	1,1
--------------------------------------------------------------------------------ctcggcgtggcgtcggtcgtggt----------------------------------------------	142	1,2
--------------------------------------------------------------------------------ctcggcgtggcgtcggtcgtggta---------------------------------------------	7	1,3
---------------------------------------------------------------------------------tcggcgtggcgtcggtcgtg------------------------------------------------	2	2,0
---------------------------------------------------------------------------------tcggcgtggcgtcggtcgtgg-----------------------------------------------	19	2,1
---------------------------------------------------------------------------------tcggcgtggcgtcggtcgtggt----------------------------------------------	2	2,2

>hsa-mir-130a	mi:21-42;MA:55-76
ugcugcuggccagagcucuuUUCACAUUGUGCUACUGUCUGCaccugucacuagCAGUGCAAUGUUAAAAGGGCAUuggccguguagug
.((((((((((((.((((((((.((((((..((.(((...((....))...))).))..)))))).)))))))).))))))).))))).
-----------------------------------------------------gcagtgcaatgttaaaagggcat-------------	2	-1,0
------------------------------------------------------cagtgcaatgttaaaagg-----------------	42	0,-4
------------------------------------------------------cagtgcaatgttaaaaggg----------------	145	0,-3
------------------------------------------------------cagtgcaatgttaaaagggc---------------	450	0,-2
------------------------------------------------------cagtgcaatgttaaaagggca--------------	898	0,-1
------------------------------------------------------cagtgcaatgttaaaagggcat-------------	2292	0,0
------------------------------------------------------cagtgcaatgttaaaagggcatt------------	1025	0,1
-------------------------------------------------------agtgcaatgttaaaaggg----------------	5	1,-3
-------------------------------------------------------agtgcaatgttaaaagggc---------------	41	1,-2
-------------------------------------------------------agtgcaatgttaaaagggca--------------	93	1,-1
-------------------------------------------------------agtgcaatgttaaaagggcat-------------	250	1,0
-------------------------------------------------------agtgcaatgttaaaagggcatt------------	138	1,1

>hsa-mir-130b	mi:13-33;MA:51-72
ggccugcccgacACUCUUUCCCUGUUGCACUACuauaggccgcugggaagCAGUGCAAUGAUGAAAGGGCAUcggucagguc
((((((.((((..(((((((..(((((((((.((.(((....)))...)).)))))))))..)))))))..)))).))))))
------------actctttccctgttgcact---------------------------------------------------	3	0,-2
------------actctttccctgttgcacta--------------------------------------------------	2	0,-1
------------actctttccctgttgcactac-------------------------------------------------	2	0,0
------------actctttccctgttgcactact------------------------------------------------	45	0,1
--------------tctttccctgttgcactact------------------------------------------------	3	2,1
--------------------------------------------------cagtgcaatgatgaaagg--------------	4	0,-4
--------------------------------------------------cagtgcaatgatgaaaggg-------------	18	0,-3
--------------------------------------------------cagtgcaatgatgaaagggc------------	40	0,-2
--------------------------------------------------cagtgcaatgatgaaagggca-----------	166	0,-1
--------------------------------------------------cagtgcaatgatgaaagggcat----------	857	0,0
---------------------------------------------------agtgcaatgatgaaagggc------------	7	1,-2
---------------------------------------------------agtgcaatgatgaaagggca-----------	29	1,-1
---------------------------------------------------agtgcaatgatgaaagggcat----------	122	1,0

>hsa-mir-132	mi:23-44;MA:59-80
ccgcccccgcgucuccagggcaACCGUGGCUUUCGAUUGUUACUgugggaacuggaggUAACAGUCUACAGCCAUGGUCGccccgcagcacgcccacgcgc
.(((....((((((.(.((((.(((((((((...((((((((((..(....)....))))))))))...))))))))).)))).).)).))))....))).
---------------------aaccgtggctttcgattgtta-----------------------------------------------------------	12	-1,-2
---------------------aaccgtggctttcgattgttact---------------------------------------------------------	3	-1,0
----------------------accgtggctttcgattgtta-----------------------------------------------------------	5	0,-2
----------------------accgtggctttcgattgttac----------------------------------------------------------	3	0,-1
----------------------accgtggctttcgattgttact---------------------------------------------------------	31	0,0
----------------------------------------------------------taacagtctacagccatgg------------------------	49	0,-3
----------------------------------------------------------taacagtctacagccatggt-----------------------	13	0,-2
----------------------------------------------------------taacagtctacagccatggtc----------------------	21	0,-1
----------------------------------------------------------taacagtctacagccatggtcg---------------------	1486	0,0
----------------------------------------------------------taacagtctacagccatggtcgc--------------------	3	0,1
-----------------------------------------------------------aacagtctacagccatgg------------------------	2	1,-3
-----------------------------------------------------------aacagtctacagccatggtcg---------------------	93	1,0
------------------------------------------------------------acagtctacagccatggt-----------------------	2	2,-2
------------------------------------------------------------acagtctacagccatggtcg---------------------	42	2,0

>hsa-mir-133a-1	3p:53-74
acaaugcuuugcuagagcugguaaaauggaaccaaaucgccucuucaauggaUUUGGUCCCCUUCAACCAGCUGuagcuaugcauuga
.((((((...((((.(((((((..((.((.((((((((............)))))))).)).))..))))))).))))...)))))).
---------------agctggtaaaatggaacca------------------------------------------------------	3	
---------------agctggtaaaatggaaccaa-----------------------------------------------------	2	
---------------agctggtaaaatggaaccaaa----------------------------------------------------	9	
---------------agctggtaaaatggaaccaaat---------------------------------------------------	13	
----------------gctggtaaaatggaaccaaatc--------------------------------------------------	3	
----------------------------------------------------tttggtccccttcaaccagc----------------	27	0,-2
----------------------------------------------------tttggtccccttcaaccagct---------------	20	0,-1
----------------------------------------------------tttggtccccttcaaccagctg--------------	106	0,0
----------------------------------------------------tttggtccccttcaaccagctgt-------------	142	0,1
----------------------------------------------------tttggtccccttcaaccagctgta------------	8	0,2
----------------------------------------------------tttggtccccttcaaccagctgtag-----------	4	0,3
-----------------------------------------------------ttggtccccttcaaccagct---------------	2	1,-1
-----------------------------------------------------ttggtccccttcaaccagctg--------------	22	1,0
-----------------------------------------------------ttggtccccttcaaccagctgt-------------	87	1,1
-----------------------------------------------------ttggtccccttcaaccagctgta------------	16	1,2
-----------------------------------------------------ttggtccccttcaaccagctgtag-----------	46	1,3
------------------------------------------------------tggtccccttcaaccagctgt-------------	2	2,1
------------------------------------------------------tggtccccttcaaccagctgtag-----------	3	2,3

>hsa-mir-133a-2	3p:59-80
gggagccaaaugcuuugcuagagcugguaaaauggaaccaaaucgacuguccaauggaUUUGGUCCCCUUCAACCAGCUGuagcugugcauugauggcgccg
.((.(((((((((...((((.(((((((..((.((.((((((((.(........).)))))))).)).))..))))))).))))...)))))..)))).)).
---------------------agctggtaaaatggaacca--------------------------------------------------------------	3	
---------------------agctggtaaaatggaaccaa-------------------------------------------------------------	2	
---------------------agctggtaaaatggaaccaaa------------------------------------------------------------	9	
---------------------agctggtaaaatggaaccaaat-----------------------------------------------------------	13	
----------------------gctggtaaaatggaaccaaatc----------------------------------------------------------	3	
----------------------------------------------------------tttggtccccttcaaccagc------------------------	27	0,-2
----------------------------------------------------------tttggtccccttcaaccagct-----------------------	20	0,-1
----------------------------------------------------------tttggtccccttcaaccagctg----------------------	106	0,0
----------------------------------------------------------tttggtccccttcaaccagctgt---------------------	142	0,1
----------------------------------------------------------tttggtccccttcaaccagctgta--------------------	8	0,2
----------------------------------------------------------tttggtccccttcaaccagctgtag-------------------	4	0,3
-----------------------------------------------------------ttggtccccttcaaccagct-----------------------	2	1,-1
-----------------------------------------------------------ttggtccccttcaaccagctg----------------------	22	1,0
-----------------------------------------------------------ttggtccccttcaaccagctgt---------------------	87	1,1
-----------------------------------------------------------ttggtccccttcaaccagctgta--------------------	16	1,2
-----------------------------------------------------------ttggtccccttcaaccagctgtag-------------------	46	1,3
------------------------------------------------------------tggtccccttcaaccagctgt---------------------	2	2,1
------------------------------------------------------------tggtccccttcaaccagctgtag-------------------	3	2,3

>hsa-mir-133b	3p:66-87
ccucagaagaaagaugcccccugcucuggcuggucaaacggaaccaaguccgucuuccugagaggUUUGGUCCCCUUCAACCAGCUAcagcagggcuggcaaugcccaguccuuggaga
.(((.((.((..(.(((((((((((.((((((((..((.((.((((((.((.((((...)))))))))))).)).))..)))))))).)))))))..))))...)....)).)).))).
-----------------------------------------------------------------tttggtccccttcaaccagc----------------------------------	27	0,-2
-----------------------------------------------------------------tttggtccccttcaaccagct---------------------------------	20	0,-1
------------------------------------------------------------------ttggtccccttcaaccagct---------------------------------	2	1,-1

>hsa-mir-134	5p:8-29
cagggugUGUGACUGGUUGACCAGAGGGGcaugcacuguguucacccugugggccaccuagucaccaacccuc
.(((((..((((((((.((.(((.((((((((.....))))...)))).)))..)).))))))))..))))).
-------tgtgactggttgaccaga------------------------------------------------	7	0,-4
-------tgtgactggttgaccagag-----------------------------------------------	36	0,-3
-------tgtgactggttgaccagagg----------------------------------------------	356	0,-2
-------tgtgactggttgaccagaggg---------------------------------------------	965	0,-1
-------tgtgactggttgaccagagggg--------------------------------------------	2261	0,0
-------tgtgactggttgaccagaggggc-------------------------------------------	2	0,1
--------gtgactggttgaccagagg----------------------------------------------	2	1,-2
--------gtgactggttgaccagaggg---------------------------------------------	2	1,-1
--------gtgactggttgaccagagggg--------------------------------------------	2	1,0

>hsa-mir-135a-1	MA:17-39;mi:56-77
aggccucgcuguucucUAUGGCUUUUUAUUCCUAUGUGAuucuacugcucacucaUAUAGGGAUUGGAGCCGUGGCGcacggcggggaca
.(.(((((((((.(.((((((((((..((((((((((((.............)))))))))))).)))))))))).).))))))))).).
----------------tatggctttttattcctatg------------------------------------------------------	3	0,-3
----------------tatggctttttattcctatgt-----------------------------------------------------	3	0,-2
----------------tatggctttttattcctatgtg----------------------------------------------------	7	0,-1
----------------tatggctttttattcctatgtga---------------------------------------------------	21	0,0
------------------------------------------------------atatagggattggagccgtggc--------------	2	-1,-1
-------------------------------------------------------tatagggattggagccgtggc--------------	4	0,-1

>hsa-mir-135a-2	5p:23-45
agauaaauucacucuagugcuuUAUGGCUUUUUAUUCCUAUGUGAuaguaauaaagucucauguagggauggaagccaugaaauacauugugaaaaauca
.(((...(((((....(((.((((((((((((.((((((((((((.(.(.....).).)))))))))))))))))))))))).)))...)))))..))).
----------------------tatggctttttattcctatg----------------------------------------------------------	3	0,-3
----------------------tatggctttttattcctatgt---------------------------------------------------------	3	0,-2
----------------------tatggctttttattcctatgtg--------------------------------------------------------	7	0,-1
----------------------tatggctttttattcctatgtga-------------------------------------------------------	21	0,0
------------------------------------------------------------atgtagggatggaagccatga-------------------	3	
-------------------------------------------------------------tgtagggatggaagccatgaa------------------	3	

>hsa-mir-135b	MA:16-38;mi:55-76
cacucugcuguggccUAUGGCUUUUCAUUCCUAUGUGAuugcugucccaaacucAUGUAGGGCUAAAAGCCAUGGGcuacagugaggggcgagcucc
..(((((((((((((((((((((((...(((((((((((((......)))..))))))))))..))))))))))))))))))).)))).........
---------------tatggcttttcattcctatg--------------------------------------------------------------	10	0,-3
---------------tatggcttttcattcctatgt-------------------------------------------------------------	4	0,-2
---------------tatggcttttcattcctatgtg------------------------------------------------------------	55	0,-1
---------------tatggcttttcattcctatgtga-----------------------------------------------------------	102	0,0
------------------------------------------------------atgtagggctaaaagccatgg----------------------	12	0,-1
------------------------------------------------------atgtagggctaaaagccatggg---------------------	71	0,0
-------------------------------------------------------tgtagggctaaaagccatgg----------------------	4	1,-1
-------------------------------------------------------tgtagggctaaaagccatggg---------------------	8	1,0
-------------------------------------------------------tgtagggctaaaagccatgggc--------------------	4	1,1

>hsa-mir-136	MA:15-37;mi:49-70
ugagcccucggaggACUCCAUUUGUUUUGAUGAUGGAuucuuaugcucCAUCAUCGUCUCAAAUGAGUCUucagaggguucu
.((((((((.((((((((.(((((...((((((((((.........))))))))))...))))))))))))).)))))))).
------------ggactccatttgttttgatgat------------------------------------------------	14	-2,-3
--------------actccatttgttttgatga-------------------------------------------------	2	0,-4
--------------actccatttgttttgatgatg-----------------------------------------------	170	0,-2
--------------actccatttgttttgatgatgg----------------------------------------------	299	0,-1
--------------actccatttgttttgatgatgga---------------------------------------------	32	0,0
---------------ctccatttgttttgatgatgg----------------------------------------------	5	1,-1
---------------ctccatttgttttgatgatgga---------------------------------------------	2	1,0
----------------tccatttgttttgatgatgg----------------------------------------------	4	2,-1
----------------tccatttgttttgatgatgga---------------------------------------------	2	2,0
------------------------------------------------catcatcgtctcaaatgag---------------	31	0,-3
------------------------------------------------catcatcgtctcaaatgagt--------------	31	0,-2
------------------------------------------------catcatcgtctcaaatgagtc-------------	138	0,-1
------------------------------------------------catcatcgtctcaaatgagtct------------	298	0,0
-------------------------------------------------atcatcgtctcaaatgag---------------	16	1,-3
-------------------------------------------------atcatcgtctcaaatgagt--------------	11	1,-2
-------------------------------------------------atcatcgtctcaaatgagtc-------------	19	1,-1
-------------------------------------------------atcatcgtctcaaatgagtct------------	96	1,0
-------------------------------------------------atcatcgtctcaaatgagtctt-----------	3	1,1
--------------------------------------------------tcatcgtctcaaatgagt--------------	5	2,-2
--------------------------------------------------tcatcgtctcaaatgagtct------------	4	2,0

>hsa-mir-137	3p:59-81
gguccucugacucucuucggugacggguauucuuggguggauaauacggauuacguugUUAUUGCUUAAGAAUACGCGUAGucgaggagaguaccagcggca
.(.((.((((((((((((((..(((.(((((((((((..(.(((((((.....)).))))))..))))))))))).)))..)))))))))))..))).))).
----------------------------------------------------------ttattgcttaagaatacgcgtag---------------------	30	0,0
-----------------------------------------------------------tattgcttaagaatacgcgtag---------------------	2	1,0

>hsa-mir-138-1	MA:23-45;mi:63-84
cccuggcauggugugguggggcAGCUGGUGUUGUGAAUCAGGCCGuugccaaucagagaacgGCUACUUCACAACACCAGGGCCacaccacacuacagg
.((((...((((((((((.(((..(((((((((((((...(((((((..(.....)..)))))))..))))))))))))).))).))))))))))))))
----------------------agctggtgttgtgaatcag----------------------------------------------------------	2	0,-4
----------------------agctggtgttgtgaatcagg---------------------------------------------------------	174	0,-3
----------------------agctggtgttgtgaatcaggc--------------------------------------------------------	204	0,-2
----------------------agctggtgttgtgaatcaggcc-------------------------------------------------------	3	0,-1
----------------------agctggtgttgtgaatcaggccg------------------------------------------------------	19	0,0
----------------------agctggtgttgtgaatcaggccgt-----------------------------------------------------	2	0,1
-----------------------gctggtgttgtgaatcaggc--------------------------------------------------------	5	1,-2

>hsa-mir-138-2	MA:10-32;mi:57-78
cguugcugcAGCUGGUGUUGUGAAUCAGGCCGacgagcagcgcauccucuuacccgGCUAUUUCACGACACCAGGGUUgcauca
.(.(((.((..(((((((((((((...(((((..(((.((......)))))...)))))..))))))))))))).)).))).).
---------agctggtgttgtgaatcag--------------------------------------------------------	2	0,-4
---------agctggtgttgtgaatcagg-------------------------------------------------------	174	0,-3
---------agctggtgttgtgaatcaggc------------------------------------------------------	204	0,-2
---------agctggtgttgtgaatcaggcc-----------------------------------------------------	3	0,-1
---------agctggtgttgtgaatcaggccg----------------------------------------------------	19	0,0
----------gctggtgttgtgaatcaggc------------------------------------------------------	5	1,-2

>hsa-mir-139	5p:7-28;3p:44-65
guguauUCUACAGUGCACGUGUCUCCAGuguggcucggaggcuGGAGACGCGGCCCUGUUGGAGUaac
...((((((((((.((.((((((((((((.(.......).)))))))))))))).))).)))))))..
------tctacagtgcacgtgtct--------------------------------------------	3	0,-4
------tctacagtgcacgtgtctcc------------------------------------------	10	0,-2
------tctacagtgcacgtgtctcca-----------------------------------------	29	0,-1
------tctacagtgcacgtgtctccag----------------------------------------	192	0,0
------tctacagtgcacgtgtctccagt---------------------------------------	100	0,1
-------ctacagtgcacgtgtctccagt---------------------------------------	2	1,1
--------tacagtgcacgtgtctcca-----------------------------------------	7	2,-1
--------tacagtgcacgtgtctccag----------------------------------------	7	2,0
--------tacagtgcacgtgtctccagt---------------------------------------	5	2,1
------------------------------------------tggagacgcggccctgttg-------	7	-1,-4
------------------------------------------tggagacgcggccctgttgg------	5	-1,-3
------------------------------------------tggagacgcggccctgttgga-----	148	-1,-2
------------------------------------------tggagacgcggccctgttggag----	36	-1,-1
------------------------------------------tggagacgcggccctgttggagt---	26	-1,0

>hsa-mir-140	5p:23-44;3p:62-82
ugugucucucucuguguccugcCAGUGGUUUUACCCUAUGGUAGguuacgucaugcuguucUACCACAGGGUAGAACCACGGacaggauaccggggcacc
.(((((((.....((((((((((.(((((((((((((.(((((((..(((......)))))))))).))))))))))))))).)))))))).))))))).
----------------------cagtggttttaccctatgg-----------------------------------------------------------	225	0,-3
----------------------cagtggttttaccctatggt----------------------------------------------------------	22	0,-2
----------------------cagtggttttaccctatggta---------------------------------------------------------	297	0,-1
----------------------cagtggttttaccctatggtag--------------------------------------------------------	2819	0,0
----------------------cagtggttttaccctatggtagg-------------------------------------------------------	17	0,1
-----------------------agtggttttaccctatggta---------------------------------------------------------	3	1,-1
-----------------------agtggttttaccctatggtag--------------------------------------------------------	64	1,0
-----------------------agtggttttaccctatggtagg-------------------------------------------------------	2	1,1
------------------------------------------------------------ctaccacagggtagaaccacgg------------------	6	-1,0
------------------------------------------------------------ctaccacagggtagaaccacgga-----------------	10	-1,1
------------------------------------------------------------ctaccacagggtagaaccacggac----------------	3	-1,2
------------------------------------------------------------ctaccacagggtagaaccacggaca---------------	2	-1,3
-------------------------------------------------------------taccacagggtagaacca---------------------	23	0,-3
-------------------------------------------------------------taccacagggtagaaccac--------------------	29	0,-2
-------------------------------------------------------------taccacagggtagaaccacg-------------------	1082	0,-1
-------------------------------------------------------------taccacagggtagaaccacgg------------------	12745	0,0
-------------------------------------------------------------taccacagggtagaaccacgga-----------------	33571	0,1
-------------------------------------------------------------taccacagggtagaaccacggac----------------	8098	0,2
-------------------------------------------------------------taccacagggtagaaccacggaca---------------	1497	0,3
-------------------------------------------------------------taccacagggtagaaccacggacag--------------	7	0,4
--------------------------------------------------------------accacagggtagaaccac--------------------	29	1,-2
--------------------------------------------------------------accacagggtagaaccacg-------------------	217	1,-1
--------------------------------------------------------------accacagggtagaaccacgg------------------	1724	1,0
--------------------------------------------------------------accacagggtagaaccacgga-----------------	14764	1,1
--------------------------------------------------------------accacagggtagaaccacggac----------------	18726	1,2
--------------------------------------------------------------accacagggtagaaccacggaca---------------	3588	1,3
--------------------------------------------------------------accacagggtagaaccacggacag--------------	83	1,4
---------------------------------------------------------------ccacagggtagaaccacg-------------------	3	2,-1
---------------------------------------------------------------ccacagggtagaaccacgg------------------	50	2,0
---------------------------------------------------------------ccacagggtagaaccacgga-----------------	408	2,1
---------------------------------------------------------------ccacagggtagaaccacggac----------------	612	2,2
---------------------------------------------------------------ccacagggtagaaccacggaca---------------	101	2,3
---------------------------------------------------------------ccacagggtagaaccacggacag--------------	7	2,4

>hsa-mir-141	mi:17-38;MA:59-80
cggccggcccugggucCAUCUUCCAGUACAGUGUUGGAuggucuaauugugaagcuccUAACACUGUCUGGUAAAGAUGGcucccggguggguuc
.((((.((((.(((.(((((((((((.(((((((((((...((.......))...))).))))))))))))..)))))))..))))))).)))).
----------------catcttccagtacagtgttg-----------------------------------------------------------	3	0,-2
----------------catcttccagtacagtgttgg----------------------------------------------------------	805	0,-1
----------------catcttccagtacagtgttgga---------------------------------------------------------	253	0,0
----------------catcttccagtacagtgttggat--------------------------------------------------------	9	0,1
-----------------atcttccagtacagtgttgg----------------------------------------------------------	17	1,-1
-----------------atcttccagtacagtgttgga---------------------------------------------------------	10	1,0
---------------------------------------------------------ctaacactgtctggtaaag-------------------	5	-1,-4
---------------------------------------------------------ctaacactgtctggtaaagat-----------------	5	-1,-2
---------------------------------------------------------ctaacactgtctggtaaagatg----------------	16	-1,-1
---------------------------------------------------------ctaacactgtctggtaaagatgg---------------	4	-1,0
---------------------------------------------------------ctaacactgtctggtaaagatggc--------------	5	-1,1
----------------------------------------------------------taacactgtctggtaaag-------------------	64	0,-4
----------------------------------------------------------taacactgtctggtaaaga------------------	189	0,-3
----------------------------------------------------------taacactgtctggtaaagat-----------------	181	0,-2
----------------------------------------------------------taacactgtctggtaaagatg----------------	1625	0,-1
----------------------------------------------------------taacactgtctggtaaagatgg---------------	754	0,0
----------------------------------------------------------taacactgtctggtaaagatggc--------------	4315	0,1
----------------------------------------------------------taacactgtctggtaaagatggct-------------	108	0,2
-----------------------------------------------------------aacactgtctggtaaagat-----------------	2	1,-2
-----------------------------------------------------------aacactgtctggtaaagatg----------------	27	1,-1
-----------------------------------------------------------aacactgtctggtaaagatgg---------------	17	1,0
-----------------------------------------------------------aacactgtctggtaaagatggc--------------	73	1,1
-----------------------------------------------------------aacactgtctggtaaagatggct-------------	2	1,2
------------------------------------------------------------acactgtctggtaaagat-----------------	3	2,-2
------------------------------------------------------------acactgtctggtaaagatg----------------	15	2,-1
------------------------------------------------------------acactgtctggtaaagatgg---------------	12	2,0
------------------------------------------------------------acactgtctggtaaagatggc--------------	58	2,1

>hsa-mir-142	5p:16-36;3p:52-74
gacagugcagucaccCAUAAAGUAGAAAGCACUACUaacagcacuggagggUGUAGUGUUUCCUACUUUAUGGAugaguguacugug
.((((((((.(((.(((((((((((.(((((((((...(..(....)..)..))))))))).))))))))))).))).)))))))).
-------------cccataaagtagaaagca--------------------------------------------------------	264	-2,-5
-------------cccataaagtagaaagcac-------------------------------------------------------	159	-2,-4
-------------cccataaagtagaaagcact------------------------------------------------------	3172	-2,-3
-------------cccataaagtagaaagcacta-----------------------------------------------------	349	-2,-2
-------------cccataaagtagaaagcactac----------------------------------------------------	1256	-2,-1
-------------cccataaagtagaaagcactact---------------------------------------------------	12	-2,0
--------------ccataaagtagaaagcac-------------------------------------------------------	4	-1,-4
--------------ccataaagtagaaagcact------------------------------------------------------	42	-1,-3
--------------ccataaagtagaaagcacta-----------------------------------------------------	6	-1,-2
--------------ccataaagtagaaagcactac----------------------------------------------------	18	-1,-1
---------------cataaagtagaaagcact------------------------------------------------------	115	0,-3
---------------cataaagtagaaagcacta-----------------------------------------------------	278	0,-2
---------------cataaagtagaaagcactac----------------------------------------------------	368	0,-1
---------------cataaagtagaaagcactact---------------------------------------------------	800	0,0
---------------cataaagtagaaagcactacta--------------------------------------------------	66	0,1
---------------cataaagtagaaagcactactaa-------------------------------------------------	4	0,2
----------------ataaagtagaaagcacta-----------------------------------------------------	9	1,-2
----------------ataaagtagaaagcactac----------------------------------------------------	6	1,-1
----------------ataaagtagaaagcactact---------------------------------------------------	35	1,0
----------------ataaagtagaaagcactacta--------------------------------------------------	7	1,1
----------------ataaagtagaaagcactactaa-------------------------------------------------	3	1,2
---------------------------------------------------tgtagtgtttcctacttt------------------	5	0,-5
---------------------------------------------------tgtagtgtttcctacttta-----------------	13	0,-4
---------------------------------------------------tgtagtgtttcctactttatg---------------	221	0,-2
---------------------------------------------------tgtagtgtttcctactttatgg--------------	10386	0,-1
---------------------------------------------------tgtagtgtttcctactttatgga-------------	7347	0,0
---------------------------------------------------tgtagtgtttcctactttatggat------------	2	0,1
----------------------------------------------------gtagtgtttcctacttta-----------------	4	1,-4
----------------------------------------------------gtagtgtttcctactttat----------------	6	1,-3
----------------------------------------------------gtagtgtttcctactttatg---------------	316	1,-2
----------------------------------------------------gtagtgtttcctactttatgg--------------	13076	1,-1
----------------------------------------------------gtagtgtttcctactttatgga-------------	7999	1,0
----------------------------------------------------gtagtgtttcctactttatggat------------	90	1,1
-----------------------------------------------------tagtgtttcctactttatg---------------	13	2,-2
-----------------------------------------------------tagtgtttcctactttatgg--------------	55	2,-1
-----------------------------------------------------tagtgtttcctactttatgga-------------	116	2,0

>hsa-mir-143	mi:27-48;MA:61-81
gcgcagcgcccugucucccagccugaGGUGCAGUGCUGCAUCUCUGGUcaguugggagucUGAGAUGAAGCACUGUAGCUCaggaagagagaaguuguucugcagc
..((((.((....((((.(..((((((.(((((((((.((((((.((((......)).)).)))))).))))))))).))))))..).))))....)).))))...
-------------------------aggtgcagtgctgcatctctg------------------------------------------------------------	67	-1,-2
-------------------------aggtgcagtgctgcatctctgg-----------------------------------------------------------	27	-1,-1
--------------------------ggtgcagtgctgcatctct-------------------------------------------------------------	2	0,-3
--------------------------ggtgcagtgctgcatctctg------------------------------------------------------------	94	0,-2
--------------------------ggtgcagtgctgcatctctgg-----------------------------------------------------------	4128	0,-1
--------------------------ggtgcagtgctgcatctctggt----------------------------------------------------------	158	0,0
--------------------------ggtgcagtgctgcatctctggtc---------------------------------------------------------	28	0,1
--------------------------ggtgcagtgctgcatctctggtca--------------------------------------------------------	2	0,2
----------------------------------------------------------tctgagatgaagcactgt------------------------------	3	-2,-5
----------------------------------------------------------tctgagatgaagcactgta-----------------------------	14	-2,-4
----------------------------------------------------------tctgagatgaagcactgtag----------------------------	206	-2,-3
----------------------------------------------------------tctgagatgaagcactgtagc---------------------------	244	-2,-2
----------------------------------------------------------tctgagatgaagcactgtagct--------------------------	256	-2,-1
----------------------------------------------------------tctgagatgaagcactgtagctc-------------------------	20	-2,0
-----------------------------------------------------------ctgagatgaagcactgta-----------------------------	380	-1,-4
-----------------------------------------------------------ctgagatgaagcactgtag----------------------------	5221	-1,-3
-----------------------------------------------------------ctgagatgaagcactgtagc---------------------------	4213	-1,-2
-----------------------------------------------------------ctgagatgaagcactgtagct--------------------------	71230	-1,-1
-----------------------------------------------------------ctgagatgaagcactgtagctc-------------------------	11494	-1,0
-----------------------------------------------------------ctgagatgaagcactgtagctca------------------------	839	-1,1
-----------------------------------------------------------ctgagatgaagcactgtagctcag-----------------------	6	-1,2
------------------------------------------------------------tgagatgaagcactgtag----------------------------	379401	0,-3
------------------------------------------------------------tgagatgaagcactgtagc---------------------------	188294	0,-2
------------------------------------------------------------tgagatgaagcactgtagct--------------------------	6198997	0,-1
------------------------------------------------------------tgagatgaagcactgtagctc-------------------------	1436916	0,0
------------------------------------------------------------tgagatgaagcactgtagctca------------------------	170927	0,1
------------------------------------------------------------tgagatgaagcactgtagctcag-----------------------	3281	0,2
------------------------------------------------------------tgagatgaagcactgtagctcagg----------------------	7	0,3
-------------------------------------------------------------gagatgaagcactgtagc---------------------------	664	1,-2
-------------------------------------------------------------gagatgaagcactgtagct--------------------------	23934	1,-1
-------------------------------------------------------------gagatgaagcactgtagctc-------------------------	8665	1,0
-------------------------------------------------------------gagatgaagcactgtagctca------------------------	1037	1,1
-------------------------------------------------------------gagatgaagcactgtagctcag-----------------------	4	1,2
--------------------------------------------------------------agatgaagcactgtagct--------------------------	771	2,-1
--------------------------------------------------------------agatgaagcactgtagctc-------------------------	2373	2,0
--------------------------------------------------------------agatgaagcactgtagctca------------------------	301	2,1
--------------------------------------------------------------agatgaagcactgtagctcag-----------------------	13	2,2
--------------------------------------------------------------agatgaagcactgtagctcagg----------------------	16	2,3
---------------------------------------------------------------gatgaagcactgtagctc-------------------------	6043	3,0
---------------------------------------------------------------gatgaagcactgtagctca------------------------	1220	3,1

>hsa-mir-144	mi:15-36;MA:52-71
uggggcccuggcugGGAUAUCAUCAUAUACUGUAAGuuugcgaugagacacUACAGUAUAGAUGAUGUACUaguccgggcaccccc
.(((((((.((((((.((((((((.(((((((((.((((......))))..))))))))))))))))).)))))).)))).)))..
--------------ggatatcatcatatactgt-----------------------------------------------------	2	0,-3
--------------ggatatcatcatatactgta----------------------------------------------------	49	0,-2
--------------ggatatcatcatatactgtaa---------------------------------------------------	23	0,-1
--------------ggatatcatcatatactgtaag--------------------------------------------------	882	0,0
--------------ggatatcatcatatactgtaagt-------------------------------------------------	164	0,1
--------------ggatatcatcatatactgtaagtt------------------------------------------------	4	0,2
---------------gatatcatcatatactgtaag--------------------------------------------------	8	1,0
---------------gatatcatcatatactgtaagt-------------------------------------------------	46	1,1
---------------gatatcatcatatactgtaagtt------------------------------------------------	31	1,2
--------------------------------------------------ctacagtatagatgatgta-----------------	15	-1,-2
--------------------------------------------------ctacagtatagatgatgtac----------------	28	-1,-1
--------------------------------------------------ctacagtatagatgatgtact---------------	42	-1,0
---------------------------------------------------tacagtatagatgatgta-----------------	4	0,-2
---------------------------------------------------tacagtatagatgatgtac----------------	10	0,-1
---------------------------------------------------tacagtatagatgatgtact---------------	14	0,0

>hsa-mir-145	MA:16-38;mi:54-75
caccuuguccucacgGUCCAGUUUUCCCAGGAAUCCCUuagaugcuaagauggGGAUUCCUGGAAAUACUGUUCUugaggucaugguu
.(((.((.(((((.((..((((.((.((((((((((((.............)))))))))))).)).))))..))))))).)).))).
--------------ggtccagttttcccaggaa-------------------------------------------------------	2	-1,-5
--------------ggtccagttttcccaggaat------------------------------------------------------	3	-1,-4
--------------ggtccagttttcccaggaatc-----------------------------------------------------	5	-1,-3
--------------ggtccagttttcccaggaatcc----------------------------------------------------	4	-1,-2
--------------ggtccagttttcccaggaatccc---------------------------------------------------	3	-1,-1
---------------gtccagttttcccaggaa-------------------------------------------------------	1403	0,-5
---------------gtccagttttcccaggaat------------------------------------------------------	2866	0,-4
---------------gtccagttttcccaggaatc-----------------------------------------------------	1348	0,-3
---------------gtccagttttcccaggaatcc----------------------------------------------------	3113	0,-2
---------------gtccagttttcccaggaatccc---------------------------------------------------	1761	0,-1
---------------gtccagttttcccaggaatccct--------------------------------------------------	2844	0,0
---------------gtccagttttcccaggaatccctt-------------------------------------------------	155	0,1
----------------tccagttttcccaggaat------------------------------------------------------	5	1,-4
----------------tccagttttcccaggaatc-----------------------------------------------------	7	1,-3
----------------tccagttttcccaggaatcc----------------------------------------------------	13	1,-2
----------------tccagttttcccaggaatccc---------------------------------------------------	5	1,-1
----------------tccagttttcccaggaatccct--------------------------------------------------	20	1,0
----------------tccagttttcccaggaatccctt-------------------------------------------------	3	1,1
-----------------ccagttttcccaggaatc-----------------------------------------------------	2	2,-3
-----------------ccagttttcccaggaatcc----------------------------------------------------	3	2,-2
-----------------ccagttttcccaggaatccc---------------------------------------------------	3	2,-1
-----------------------------------------------------ggattcctggaaatactgt----------------	25	0,-3
-----------------------------------------------------ggattcctggaaatactgtt---------------	69	0,-2
-----------------------------------------------------ggattcctggaaatactgttc--------------	91	0,-1
-----------------------------------------------------ggattcctggaaatactgttct-------------	941	0,0
-----------------------------------------------------ggattcctggaaatactgttctt------------	38	0,1
------------------------------------------------------gattcctggaaatactgt----------------	12	1,-3
------------------------------------------------------gattcctggaaatactgtt---------------	85	1,-2
------------------------------------------------------gattcctggaaatactgttc--------------	37	1,-1
------------------------------------------------------gattcctggaaatactgttct-------------	634	1,0
------------------------------------------------------gattcctggaaatactgttctt------------	328	1,1
------------------------------------------------------gattcctggaaatactgttcttg-----------	7	1,2
-------------------------------------------------------attcctggaaatactgtt---------------	115	2,-2
-------------------------------------------------------attcctggaaatactgttc--------------	177	2,-1
-------------------------------------------------------attcctggaaatactgttct-------------	3631	2,0
-------------------------------------------------------attcctggaaatactgttctt------------	1148	2,1
-------------------------------------------------------attcctggaaatactgttcttg-----------	215	2,2
-------------------------------------------------------attcctggaaatactgttcttga----------	48	2,3

>hsa-mir-1468	5p:13-33
ggugggugguuuCUCCGUUUGCCUGUUUCGCUGaugugcauucaacucauucucagcaaaauaagcaaauggaaaauucguccauc
(((((..(..((.(((((((((.(((((.(((((.(((.........)))..))))).))))).))))))))).))..)..)))))
------------ctccgtttgcctgtttcgct------------------------------------------------------	2	0,-1
------------ctccgtttgcctgtttcgctga----------------------------------------------------	19	0,1

>hsa-mir-146a	MA:21-42;mi:57-78
ccgauguguauccucagcuuUGAGAACUGAAUUCCAUGGGUUgugucagugucagaCCUCUGAAAUUCAGUUCUUCAGcugggauaucucugucaucgu
.(((((.((((((.(((((..((((((((((((.((.(((((.((.......))))))).)).)))))))))))).)))))))))))......))))).
-------------------ttgagaactgaattccatgg------------------------------------------------------------	5	-1,-3
-------------------ttgagaactgaattccatggg-----------------------------------------------------------	40	-1,-2
-------------------ttgagaactgaattccatgggt----------------------------------------------------------	174	-1,-1
-------------------ttgagaactgaattccatgggtt---------------------------------------------------------	89	-1,0
--------------------tgagaactgaattccatg-------------------------------------------------------------	37	0,-4
--------------------tgagaactgaattccatgg------------------------------------------------------------	222	0,-3
--------------------tgagaactgaattccatggg-----------------------------------------------------------	1228	0,-2
--------------------tgagaactgaattccatgggt----------------------------------------------------------	12101	0,-1
--------------------tgagaactgaattccatgggtt---------------------------------------------------------	30722	0,0
--------------------tgagaactgaattccatgggttg--------------------------------------------------------	3180	0,1
--------------------tgagaactgaattccatgggttgt-------------------------------------------------------	1095	0,2
---------------------gagaactgaattccatgg------------------------------------------------------------	4	1,-3
---------------------gagaactgaattccatggg-----------------------------------------------------------	9	1,-2
---------------------gagaactgaattccatgggt----------------------------------------------------------	196	1,-1
---------------------gagaactgaattccatgggtt---------------------------------------------------------	379	1,0
---------------------gagaactgaattccatgggttg--------------------------------------------------------	99	1,1
---------------------gagaactgaattccatgggttgt-------------------------------------------------------	27	1,2
----------------------agaactgaattccatgggttgt-------------------------------------------------------	3	2,2
----------------------agaactgaattccatgggttgtg------------------------------------------------------	16	2,3
------------------------------------------------------gacctctgaaattcagttcttc-----------------------	2	-2,-2
-------------------------------------------------------acctctgaaattcagttcttca----------------------	2	-1,-1
--------------------------------------------------------cctctgaaattcagttcttca----------------------	6	0,-1
--------------------------------------------------------cctctgaaattcagttcttcag---------------------	4	0,0
----------------------------------------------------------tctgaaattcagttcttc-----------------------	3	2,-2
----------------------------------------------------------tctgaaattcagttcttca----------------------	6	2,-1
----------------------------------------------------------tctgaaattcagttcttcag---------------------	9	2,0

>hsa-mir-146b	5p:9-30;3p:45-66
ccuggcacUGAGAACUGAAUUCCAUAGGCUgugagcucuagcaaUGCCCUGUGGACUCAGUUCUGGugcccgg
((.((((((.((((((((..((((((((..((..((....)).))..)))))))).)))))))))))))).))
-------ctgagaactgaattccat------------------------------------------------	9	-1,-5
-------ctgagaactgaattccataggc--------------------------------------------	7	-1,-1
-------ctgagaactgaattccataggct-------------------------------------------	26	-1,0
-------ctgagaactgaattccataggctg------------------------------------------	25	-1,1
-------ctgagaactgaattccataggctgt-----------------------------------------	97	-1,2
--------tgagaactgaattccata-----------------------------------------------	10	0,-4
--------tgagaactgaattccatag----------------------------------------------	218	0,-3
--------tgagaactgaattccatagg---------------------------------------------	483	0,-2
--------tgagaactgaattccataggc--------------------------------------------	8458	0,-1
--------tgagaactgaattccataggct-------------------------------------------	44140	0,0
--------tgagaactgaattccataggctg------------------------------------------	30988	0,1
--------tgagaactgaattccataggctgt-----------------------------------------	59529	0,2
--------tgagaactgaattccataggctgtg----------------------------------------	19	0,3
--------tgagaactgaattccataggctgtga---------------------------------------	9	0,4
---------gagaactgaattccatag----------------------------------------------	6	1,-3
---------gagaactgaattccataggc--------------------------------------------	122	1,-1
---------gagaactgaattccataggct-------------------------------------------	595	1,0
---------gagaactgaattccataggctg------------------------------------------	410	1,1
---------gagaactgaattccataggctgt-----------------------------------------	754	1,2
----------agaactgaattccataggctg------------------------------------------	5	2,1
----------agaactgaattccataggctgt-----------------------------------------	6	2,2
--------------------------------------------tgccctgtggactcagttctgg-------	23	0,0
--------------------------------------------tgccctgtggactcagttctggt------	65	0,1
---------------------------------------------gccctgtggactcagttctgg-------	12	1,0
---------------------------------------------gccctgtggactcagttctggt------	180	1,1
----------------------------------------------ccctgtggactcagttctgg-------	2	2,0
----------------------------------------------ccctgtggactcagttctggt------	2	2,1

>hsa-mir-147b	3p:49-70
uauaaaucuaguggaaacauuucugcacaaacuagauucuggacaccaGUGUGCGGAAAUGCUUCUGCUAcauuuuuagg
((.((((.(((..(((.((((((((((((.........((((...)))))))))))))))).)))..))).)))).))..
-----------tggaaacatttctgcacaaac------------------------------------------------	3	
-----------tggaaacatttctgcacaaact-----------------------------------------------	2	
------------------------------------------------gtgtgcggaaatgcttctg-------------	14	0,-3
------------------------------------------------gtgtgcggaaatgcttctgct-----------	3	0,-1
------------------------------------------------gtgtgcggaaatgcttctgcta----------	2	0,0

>hsa-mir-148a	mi:6-27;MA:44-65
gaggcAAAGUUCUGAGACACUCCGACUcugaguaugauagaagUCAGUGCACUACAGAACUUUGUcuc
((((((((((((((((.((((..(((((((.......))).))))))))..)).))))))))))))))
----caaagttctgagacactcc---------------------------------------------	2	-1,-4
----caaagttctgagacactccg--------------------------------------------	21	-1,-3
----caaagttctgagacactccga-------------------------------------------	246	-1,-2
----caaagttctgagacactccgac------------------------------------------	67	-1,-1
----caaagttctgagacactccgact-----------------------------------------	22	-1,0
-----aaagttctgagacactcc---------------------------------------------	6	0,-4
-----aaagttctgagacactccg--------------------------------------------	199	0,-3
-----aaagttctgagacactccga-------------------------------------------	2292	0,-2
-----aaagttctgagacactccgac------------------------------------------	581	0,-1
-----aaagttctgagacactccgact-----------------------------------------	354	0,0
------aagttctgagacactccga-------------------------------------------	11	1,-2
------aagttctgagacactccgac------------------------------------------	6	1,-1
------aagttctgagacactccgact-----------------------------------------	4	1,0
------------------------------------------gtcagtgcactacagaact-------	2	-1,-4
------------------------------------------gtcagtgcactacagaactt------	7	-1,-3
------------------------------------------gtcagtgcactacagaacttt-----	16	-1,-2
------------------------------------------gtcagtgcactacagaactttg----	11	-1,-1
------------------------------------------gtcagtgcactacagaactttgt---	55	-1,0
-------------------------------------------tcagtgcactacagaact-------	521	0,-4
-------------------------------------------tcagtgcactacagaactt------	3789	0,-3
-------------------------------------------tcagtgcactacagaacttt-----	15187	0,-2
-------------------------------------------tcagtgcactacagaactttg----	87599	0,-1
-------------------------------------------tcagtgcactacagaactttgt---	79698	0,0
-------------------------------------------tcagtgcactacagaactttgtc--	11909	0,1
-------------------------------------------tcagtgcactacagaactttgtct-	1483	0,2
--------------------------------------------cagtgcactacagaactt------	23	1,-3
--------------------------------------------cagtgcactacagaacttt-----	138	1,-2
--------------------------------------------cagtgcactacagaactttg----	443	1,-1
--------------------------------------------cagtgcactacagaactttgt---	526	1,0
--------------------------------------------cagtgcactacagaactttgtc--	90	1,1
--------------------------------------------cagtgcactacagaactttgtct-	10	1,2
---------------------------------------------agtgcactacagaacttt-----	152	2,-2
---------------------------------------------agtgcactacagaactttg----	481	2,-1
---------------------------------------------agtgcactacagaactttgt---	523	2,0
---------------------------------------------agtgcactacagaactttgtc--	61	2,1
---------------------------------------------agtgcactacagaactttgtct-	8	2,2

>hsa-mir-148b	mi:25-46;MA:63-84
caagcacgauuagcauuugaggugAAGUUCUGUUAUACACUCAGGCuguggcucucugaaagUCAGUGCAUCACAGAACUUUGUcucgaaagcuuucua
.......((..(((.(((((((..(((((((((.((.((((..((((....(.....)..)))))))).)).)))))))))..))))))).))).))..
----------------------tgaagttctgttatacactcag-------------------------------------------------------	3	-2,-2
----------------------tgaagttctgttatacactcagg------------------------------------------------------	6	-2,-1
-----------------------gaagttctgttatacactc---------------------------------------------------------	2	-1,-4
-----------------------gaagttctgttatacactca--------------------------------------------------------	2	-1,-3
-----------------------gaagttctgttatacactcag-------------------------------------------------------	19	-1,-2
-----------------------gaagttctgttatacactcagg------------------------------------------------------	184	-1,-1
-----------------------gaagttctgttatacactcaggc-----------------------------------------------------	528	-1,0
-----------------------gaagttctgttatacactcaggct----------------------------------------------------	192	-1,1
------------------------aagttctgttatacactcag-------------------------------------------------------	2	0,-2
------------------------aagttctgttatacactcagg------------------------------------------------------	12	0,-1
------------------------aagttctgttatacactcaggc-----------------------------------------------------	61	0,0
------------------------aagttctgttatacactcaggct----------------------------------------------------	42	0,1
--------------------------------------------------------------tcagtgcatcacagaact-------------------	8	0,-4
--------------------------------------------------------------tcagtgcatcacagaactt------------------	8	0,-3
--------------------------------------------------------------tcagtgcatcacagaacttt-----------------	23	0,-2
--------------------------------------------------------------tcagtgcatcacagaactttg----------------	8392	0,-1
--------------------------------------------------------------tcagtgcatcacagaactttgt---------------	9730	0,0
--------------------------------------------------------------tcagtgcatcacagaactttgtc--------------	40	0,1
--------------------------------------------------------------tcagtgcatcacagaactttgtct-------------	7	0,2
---------------------------------------------------------------cagtgcatcacagaactttg----------------	46	1,-1
---------------------------------------------------------------cagtgcatcacagaactttgt---------------	51	1,0
----------------------------------------------------------------agtgcatcacagaacttt-----------------	8	2,-2
----------------------------------------------------------------agtgcatcacagaactttg----------------	42	2,-1
----------------------------------------------------------------agtgcatcacagaactttgt---------------	114	2,0

>hsa-mir-149	MA:15-37;mi:56-76
gccggcgcccgagcUCUGGCUCCGUGUCUUCACUCCCgugcuuguccgaggagggAGGGAGGGACGGGGGCUGUGCuggggcagcugga
.(((((((((.(((.(.(.((((((.(((((.(((((.(.(((....))).))))))))))).)))))).).).))).)))).))))).
--------------tctggctccgtgtcttca---------------------------------------------------------	2	0,-5
--------------tctggctccgtgtcttcact-------------------------------------------------------	138	0,-3
--------------tctggctccgtgtcttcactc------------------------------------------------------	91	0,-2
--------------tctggctccgtgtcttcactcc-----------------------------------------------------	332	0,-1
--------------tctggctccgtgtcttcactccc----------------------------------------------------	263	0,0
--------------tctggctccgtgtcttcactcccg---------------------------------------------------	2	0,1

>hsa-mir-150	MA:16-37;mi:51-72
cuccccauggcccugUCUCCCAACCCUUGUACCAGUGcugggcucagaccCUGGUACAGGCCUGGGGGACAGggaccuggggac
.((((((.((((((((((((((..(((.(((((((.((((....))).).))))))))))..)))))))))))).)))))))).
-------------tgtctcccaacccttgtaccag-------------------------------------------------	2	-2,-2
-------------tgtctcccaacccttgtaccagt------------------------------------------------	4	-2,-1
---------------tctcccaacccttgtacc---------------------------------------------------	3	0,-4
---------------tctcccaacccttgtacca--------------------------------------------------	5	0,-3
---------------tctcccaacccttgtaccag-------------------------------------------------	49	0,-2
---------------tctcccaacccttgtaccagt------------------------------------------------	261	0,-1
---------------tctcccaacccttgtaccagtg-----------------------------------------------	1259	0,0
---------------tctcccaacccttgtaccagtgc----------------------------------------------	19	0,1
----------------ctcccaacccttgtaccagtg-----------------------------------------------	11	1,0
-----------------tcccaacccttgtaccag-------------------------------------------------	16	2,-2
-----------------tcccaacccttgtaccagt------------------------------------------------	78	2,-1
-----------------tcccaacccttgtaccagtg-----------------------------------------------	261	2,0
-----------------tcccaacccttgtaccagtgc----------------------------------------------	3	2,1
-------------------------------------------------cctggtacaggcctgggggaca-------------	3	-1,-1
--------------------------------------------------ctggtacaggcctgggggac--------------	11	0,-2
--------------------------------------------------ctggtacaggcctgggggaca-------------	24	0,-1

>hsa-mir-151	5p:11-31;3p:47-67
uuuccugcccUCGAGGAGCUCACAGUCUAGUaugucucauccccuaCUAGACUGAAGCUCCUUGAGGacagggauggucauacucaccuc
.((((((.((((((((((((..((((((((((.(........).)))))))))).)))))))))))).))))))................
--------cctcgaggagctcacagtctagt-----------------------------------------------------------	2	-2,0
---------ctcgaggagctcacagtcta-------------------------------------------------------------	3	-1,-2
---------ctcgaggagctcacagtctag------------------------------------------------------------	14	-1,-1
---------ctcgaggagctcacagtctagt-----------------------------------------------------------	170	-1,0
---------ctcgaggagctcacagtctagta----------------------------------------------------------	52	-1,1
---------ctcgaggagctcacagtctagtat---------------------------------------------------------	4	-1,2
----------tcgaggagctcacagtct--------------------------------------------------------------	4	0,-3
----------tcgaggagctcacagtcta-------------------------------------------------------------	10	0,-2
----------tcgaggagctcacagtctag------------------------------------------------------------	548	0,-1
----------tcgaggagctcacagtctagt-----------------------------------------------------------	3622	0,0
----------tcgaggagctcacagtctagta----------------------------------------------------------	1666	0,1
----------tcgaggagctcacagtctagtat---------------------------------------------------------	55	0,2
-----------cgaggagctcacagtctag------------------------------------------------------------	4	1,-1
-----------cgaggagctcacagtctagt-----------------------------------------------------------	26	1,0
-----------cgaggagctcacagtctagta----------------------------------------------------------	18	1,1
-----------cgaggagctcacagtctagtat---------------------------------------------------------	4	1,2
-----------cgaggagctcacagtctagtatg--------------------------------------------------------	2	1,3
------------gaggagctcacagtctag------------------------------------------------------------	26	2,-1
------------gaggagctcacagtctagt-----------------------------------------------------------	293	2,0
------------gaggagctcacagtctagta----------------------------------------------------------	75	2,1
------------gaggagctcacagtctagtat---------------------------------------------------------	2	2,2
--------------------------------------------tactagactgaagctcct----------------------------	2	-2,-5
--------------------------------------------tactagactgaagctccttg--------------------------	36	-2,-3
--------------------------------------------tactagactgaagctccttga-------------------------	601	-2,-2
--------------------------------------------tactagactgaagctccttgag------------------------	2785	-2,-1
--------------------------------------------tactagactgaagctccttgagg-----------------------	4203	-2,0
--------------------------------------------tactagactgaagctccttgagga----------------------	141	-2,1
---------------------------------------------actagactgaagctccttga-------------------------	80	-1,-2
---------------------------------------------actagactgaagctccttgag------------------------	440	-1,-1
---------------------------------------------actagactgaagctccttgagg-----------------------	1406	-1,0
---------------------------------------------actagactgaagctccttgagga----------------------	116	-1,1
----------------------------------------------ctagactgaagctccttg--------------------------	93	0,-3
----------------------------------------------ctagactgaagctccttga-------------------------	1280	0,-2
----------------------------------------------ctagactgaagctccttgag------------------------	6006	0,-1
----------------------------------------------ctagactgaagctccttgagg-----------------------	35857	0,0
----------------------------------------------ctagactgaagctccttgagga----------------------	16640	0,1
----------------------------------------------ctagactgaagctccttgaggac---------------------	56	0,2
----------------------------------------------ctagactgaagctccttgaggaca--------------------	11	0,3
-----------------------------------------------tagactgaagctccttga-------------------------	11	1,-2
-----------------------------------------------tagactgaagctccttgag------------------------	77	1,-1
-----------------------------------------------tagactgaagctccttgagg-----------------------	443	1,0
-----------------------------------------------tagactgaagctccttgagga----------------------	263	1,1
-----------------------------------------------tagactgaagctccttgaggac---------------------	7	1,2
-----------------------------------------------tagactgaagctccttgaggaca--------------------	10	1,3
------------------------------------------------agactgaagctccttgag------------------------	2	2,-1
------------------------------------------------agactgaagctccttgagg-----------------------	2	2,0
------------------------------------------------agactgaagctccttgagga----------------------	18	2,1
------------------------------------------------agactgaagctccttgaggac---------------------	15	2,2
------------------------------------------------agactgaagctccttgaggaca--------------------	3	2,3

>hsa-mir-152	3p:54-74
ugucccccccggcccagguucugugauacacuccgacucgggcucuggagcagUCAGUGCAUGACAGAACUUGGgcccggaaggacc
.((((..((.((((((((((((((.((.((((..((((...(((....))))))))))).)).)))))))))))))).))..)))).
--------------caggttctgtgatacactccgac--------------------------------------------------	2	
---------------aggttctgtgatacactccg----------------------------------------------------	2	
---------------aggttctgtgatacactccgac--------------------------------------------------	2	
---------------aggttctgtgatacactccgact-------------------------------------------------	28	
----------------------------------------------------gtcagtgcatgacagaacttgg-------------	198	-1,0
-----------------------------------------------------tcagtgcatgacagaact----------------	2	0,-3
-----------------------------------------------------tcagtgcatgacagaactt---------------	16	0,-2
-----------------------------------------------------tcagtgcatgacagaacttg--------------	373	0,-1
-----------------------------------------------------tcagtgcatgacagaacttgg-------------	12196	0,0
-----------------------------------------------------tcagtgcatgacagaacttggg------------	4445	0,1
-----------------------------------------------------tcagtgcatgacagaacttgggc-----------	4	0,2
------------------------------------------------------cagtgcatgacagaacttgg-------------	46	1,0
------------------------------------------------------cagtgcatgacagaacttggg------------	22	1,1
-------------------------------------------------------agtgcatgacagaacttgg-------------	157	2,0
-------------------------------------------------------agtgcatgacagaacttggg------------	82	2,1

>hsa-mir-153-1	3p:54-75
cucacagcugccagugucauuuuugugaucugcagcuaguauucucacuccagUUGCAUAGUCACAAAAGUGAUCauuggcagguguggc
.(((((.((((((((((((((((((((((.((((((((((......)))..)))))))..))))))))))))).))))))))).))))).
-----------------------------------------------------ttgcatagtcacaaaagtga-----------------	4	0,-2
-----------------------------------------------------ttgcatagtcacaaaagtgat----------------	4	0,-1
-----------------------------------------------------ttgcatagtcacaaaagtgatc---------------	18	0,0

>hsa-mir-153-2	3p:53-74
agcgguggccagugucauuuuugugauguugcagcuaguaauaugagcccagUUGCAUAGUCACAAAAGUGAUCauuggaaacugug
.(((((..(((((((((((((((((((..(((((((.((.......))..)))))))..))))))))))))).))))))..))))).
-------------gtcatttttgtgatgttgcag-----------------------------------------------------	2	
----------------------------------------------------ttgcatagtcacaaaagtga---------------	4	0,-2
----------------------------------------------------ttgcatagtcacaaaagtgat--------------	4	0,-1
----------------------------------------------------ttgcatagtcacaaaagtgatc-------------	18	0,0

>hsa-mir-154	MA:15-36;mi:51-72
gugguacuugaagaUAGGUUAUCCGUGUUGCCUUCGcuuuauuugugacgAAUCAUACACGGUUGACCUAUUuuucaguaccaa
.(((((((.((((((((((((.((((((....(((((.........).))))....)))))).)))))))))))).))))))).
--------------taggttatccgtgttgccttcg------------------------------------------------	17	0,0
--------------------------------------------------aatcatacacggttgacctatt------------	16	0,0

>hsa-mir-155	MA:4-26;mi:43-64
cugUUAAUGCUAAUCGUGAUAGGGGUuuuugccuccaacugaCUCCUACAUAUUAGCAUUAACAg
((((((((((((((.(((.((((((((.(((....)))..)))))))))))))))))))))))))
---ttaatgctaatcgtgata--------------------------------------------	12	0,-5
---ttaatgctaatcgtgatag-------------------------------------------	210	0,-4
---ttaatgctaatcgtgatagg------------------------------------------	2763	0,-3
---ttaatgctaatcgtgataggg-----------------------------------------	6938	0,-2
---ttaatgctaatcgtgatagggg----------------------------------------	8934	0,-1
---ttaatgctaatcgtgataggggt---------------------------------------	2703	0,0
---ttaatgctaatcgtgataggggtt--------------------------------------	781	0,1
---ttaatgctaatcgtgataggggttt-------------------------------------	102	0,2
---ttaatgctaatcgtgataggggtttt------------------------------------	50	0,3
----taatgctaatcgtgatag-------------------------------------------	22	1,-4
----taatgctaatcgtgatagg------------------------------------------	195	1,-3
----taatgctaatcgtgataggg-----------------------------------------	204	1,-2
----taatgctaatcgtgatagggg----------------------------------------	174	1,-1
----taatgctaatcgtgataggggt---------------------------------------	121	1,0
----taatgctaatcgtgataggggtt--------------------------------------	44	1,1
----taatgctaatcgtgataggggttt-------------------------------------	10	1,2
----taatgctaatcgtgataggggtttt------------------------------------	7	1,3
-----aatgctaatcgtgatagg------------------------------------------	324	2,-3
-----aatgctaatcgtgataggg-----------------------------------------	149	2,-2
-----aatgctaatcgtgatagggg----------------------------------------	70	2,-1
-----aatgctaatcgtgataggggt---------------------------------------	75	2,0
-----aatgctaatcgtgataggggtt--------------------------------------	25	2,1
-----aatgctaatcgtgataggggttt-------------------------------------	8	2,2
-----aatgctaatcgtgataggggtttt------------------------------------	3	2,3
------------------------------------------ctcctacatattagcattaac--	3	0,-1
------------------------------------------ctcctacatattagcattaaca-	3	0,0

>hsa-mir-15a	MA:14-35;mi:51-72
ccuuggaguaaagUAGCAGCACAUAAUGGUUUGUGgauuuugaaaaggugCAGGCCAUAUUGUGCUGCCUCAaaaauacaagg
(((((.......(..((((((((..((((((((((..((.....))..))))))))))..))))))))..).......)))))
------------gtagcagcacataatggtttgt-------------------------------------------------	2	-1,-1
-------------tagcagcacataatggtt----------------------------------------------------	4	0,-4
-------------tagcagcacataatggtttg--------------------------------------------------	49	0,-2
-------------tagcagcacataatggtttgt-------------------------------------------------	225	0,-1
-------------tagcagcacataatggtttgtg------------------------------------------------	364	0,0
-------------tagcagcacataatggtttgtgg-----------------------------------------------	1297	0,1
-------------tagcagcacataatggtttgtgga----------------------------------------------	2169	0,2
-------------tagcagcacataatggtttgtggat---------------------------------------------	2	0,3
--------------agcagcacataatggtttg--------------------------------------------------	3	1,-2
--------------agcagcacataatggtttgt-------------------------------------------------	4	1,-1
--------------agcagcacataatggtttgtg------------------------------------------------	16	1,0
--------------agcagcacataatggtttgtgg-----------------------------------------------	23	1,1
--------------agcagcacataatggtttgtgga----------------------------------------------	48	1,2
---------------gcagcacataatggtttgtg------------------------------------------------	2	2,0
---------------gcagcacataatggtttgtgga----------------------------------------------	5	2,2

>hsa-mir-15b	MA:20-41;mi:58-79
uugaggccuuaaaguacugUAGCAGCACAUCAUGGUUUACAugcuacagucaagaugCGAAUCAUUAUUUGCUGCUCUAgaaauuuaaggaaauucau
.((((.(((((((...(((.(((((((.((.((((((..(((.((.......)))))..)))))).)).))))))).)))...)))))))...)))).
-------------------tagcagcacatcatggtt-------------------------------------------------------------	14	0,-4
-------------------tagcagcacatcatggttt------------------------------------------------------------	57	0,-3
-------------------tagcagcacatcatggttta-----------------------------------------------------------	129	0,-2
-------------------tagcagcacatcatggtttac----------------------------------------------------------	483	0,-1
-------------------tagcagcacatcatggtttaca---------------------------------------------------------	1036	0,0
-------------------tagcagcacatcatggtttacat--------------------------------------------------------	8	0,1
--------------------agcagcacatcatggtttac----------------------------------------------------------	6	1,-1
--------------------agcagcacatcatggtttaca---------------------------------------------------------	18	1,0
---------------------gcagcacatcatggtttaca---------------------------------------------------------	3	2,0
---------------------------------------------------------cgaatcattatttgctgc-----------------------	2	0,-4
---------------------------------------------------------cgaatcattatttgctgct----------------------	3	0,-3
---------------------------------------------------------cgaatcattatttgctgctct--------------------	53	0,-1
---------------------------------------------------------cgaatcattatttgctgctcta-------------------	20	0,0
----------------------------------------------------------gaatcattatttgctgctct--------------------	3	1,-1

>hsa-mir-16-1	MA:14-35;mi:56-77
gucagcagugccuUAGCAGCACGUAAAUAUUGGCGuuaagauucuaaaauuaucuCCAGUAUUAACUGUGCUGCUGAaguaagguugac
((((((..(((.((((((((((((.((((((((.(.(((..........))).).)))))))).)).)))))))))).)))..))))))
-------------tagcagcacgtaaatatt----------------------------------------------------------	10	0,-4
-------------tagcagcacgtaaatattg---------------------------------------------------------	31	0,-3
-------------tagcagcacgtaaatattgg--------------------------------------------------------	1239	0,-2
-------------tagcagcacgtaaatattggc-------------------------------------------------------	587	0,-1
-------------tagcagcacgtaaatattggcg------------------------------------------------------	5630	0,0
-------------tagcagcacgtaaatattggcgt-----------------------------------------------------	799	0,1
-------------tagcagcacgtaaatattggcgtt----------------------------------------------------	17	0,2
--------------agcagcacgtaaatattgg--------------------------------------------------------	30	1,-2
--------------agcagcacgtaaatattggc-------------------------------------------------------	4	1,-1
--------------agcagcacgtaaatattggcg------------------------------------------------------	67	1,0
--------------agcagcacgtaaatattggcgt-----------------------------------------------------	11	1,1
---------------gcagcacgtaaatattgg--------------------------------------------------------	6	2,-2
---------------gcagcacgtaaatattggc-------------------------------------------------------	10	2,-1
---------------gcagcacgtaaatattggcg------------------------------------------------------	12	2,0
-------------------------------------------------------ccagtattaactgtgctgctga------------	43	0,0
-------------------------------------------------------ccagtattaactgtgctgctgaa-----------	4	0,1

>hsa-mir-16-2	MA:10-31;mi:53-74
guuccacucUAGCAGCACGUAAAUAUUGGCGuagugaaauauauauuaaacaCCAAUAUUACUGUGCUGCUUUAgugugac
((..((((..(((((((((..((((((((.((..(((........))).)).))))))))..)))))))))..))))..))
--------ctagcagcacgtaaatattggcg--------------------------------------------------	2	-1,0
---------tagcagcacgtaaatatt------------------------------------------------------	10	0,-4
---------tagcagcacgtaaatattg-----------------------------------------------------	31	0,-3
---------tagcagcacgtaaatattgg----------------------------------------------------	1239	0,-2
---------tagcagcacgtaaatattggc---------------------------------------------------	587	0,-1
---------tagcagcacgtaaatattggcg--------------------------------------------------	5630	0,0
---------tagcagcacgtaaatattggcgt-------------------------------------------------	799	0,1
---------tagcagcacgtaaatattggcgta------------------------------------------------	6	0,2
---------tagcagcacgtaaatattggcgtag-----------------------------------------------	3	0,3
----------agcagcacgtaaatattgg----------------------------------------------------	30	1,-2
----------agcagcacgtaaatattggc---------------------------------------------------	4	1,-1
----------agcagcacgtaaatattggcg--------------------------------------------------	67	1,0
----------agcagcacgtaaatattggcgt-------------------------------------------------	11	1,1
-----------gcagcacgtaaatattgg----------------------------------------------------	6	2,-2
-----------gcagcacgtaaatattggc---------------------------------------------------	10	2,-1
-----------gcagcacgtaaatattggcg--------------------------------------------------	12	2,0
---------------------------------------------------accaatattactgtgctg------------	13	-1,-5
---------------------------------------------------accaatattactgtgctgc-----------	4	-1,-4
---------------------------------------------------accaatattactgtgctgct----------	25	-1,-3
---------------------------------------------------accaatattactgtgctgctt---------	16	-1,-2
---------------------------------------------------accaatattactgtgctgcttt--------	81	-1,-1
---------------------------------------------------accaatattactgtgctgcttta-------	11	-1,0
----------------------------------------------------ccaatattactgtgctgct----------	4	0,-3
----------------------------------------------------ccaatattactgtgctgctt---------	3	0,-2
----------------------------------------------------ccaatattactgtgctgcttt--------	30	0,-1
----------------------------------------------------ccaatattactgtgctgcttta-------	23	0,0
------------------------------------------------------aatattactgtgctgcttt--------	2	2,-1

>hsa-mir-17	MA:14-36;mi:51-72
gucagaauaauguCAAAGUGCUUACAGUGCAGGUAGugauaugugcaucuACUGCAGUGAAGGCACUUGUAGcauuauggugac
((((..(((((((..((((((((.((.(((((.(((((.......)).)))))))).)).))))))))...)))))))..))))
------------tcaaagtgcttacagtgcagg---------------------------------------------------	8	-1,-3
------------tcaaagtgcttacagtgcaggt--------------------------------------------------	15	-1,-2
------------tcaaagtgcttacagtgcaggta-------------------------------------------------	11	-1,-1
------------tcaaagtgcttacagtgcaggtag------------------------------------------------	31	-1,0
-------------caaagtgcttacagtgcag----------------------------------------------------	3	0,-4
-------------caaagtgcttacagtgcagg---------------------------------------------------	63	0,-3
-------------caaagtgcttacagtgcaggt--------------------------------------------------	84	0,-2
-------------caaagtgcttacagtgcaggta-------------------------------------------------	119	0,-1
-------------caaagtgcttacagtgcaggtag------------------------------------------------	6089	0,0
-------------caaagtgcttacagtgcaggtagt-----------------------------------------------	62	0,1
--------------aaagtgcttacagtgcaggtag------------------------------------------------	168	1,0
--------------aaagtgcttacagtgcaggtagt-----------------------------------------------	3	1,1
--------------------------------------------------actgcagtgaaggcacttg---------------	3	0,-3
--------------------------------------------------actgcagtgaaggcacttgt--------------	17	0,-2
--------------------------------------------------actgcagtgaaggcacttgta-------------	16	0,-1
--------------------------------------------------actgcagtgaaggcacttgtag------------	328	0,0
--------------------------------------------------actgcagtgaaggcacttgtagc-----------	19	0,1
---------------------------------------------------ctgcagtgaaggcacttgtag------------	37	1,0
---------------------------------------------------ctgcagtgaaggcacttgtagc-----------	5	1,1

>hsa-mir-181a-1	MA:24-46;mi:64-85
ugaguuuugagguugcuucagugAACAUUCAACGCUGUCGGUGAGUuuggaauuaaaaucaaaACCAUCGACCGUUGAUUGUACCcuauggcuaaccaucaucuacucca
.((((..((((((((((..((.(.(((.((((((..(((((((.((((.((.......)).))))))))))))))))).))).).))..))).)))).)))...))))..
----------------------gaacattcaacgctgtcggtg-------------------------------------------------------------------	4	-1,-3
----------------------gaacattcaacgctgtcggtga------------------------------------------------------------------	26	-1,-2
----------------------gaacattcaacgctgtcggtgag-----------------------------------------------------------------	4	-1,-1
----------------------gaacattcaacgctgtcggtgagt----------------------------------------------------------------	8	-1,0
-----------------------aacattcaacgctgtcgg---------------------------------------------------------------------	230	0,-5
-----------------------aacattcaacgctgtcggt--------------------------------------------------------------------	461	0,-4
-----------------------aacattcaacgctgtcggtg-------------------------------------------------------------------	1280	0,-3
-----------------------aacattcaacgctgtcggtga------------------------------------------------------------------	12590	0,-2
-----------------------aacattcaacgctgtcggtgag-----------------------------------------------------------------	13841	0,-1
-----------------------aacattcaacgctgtcggtgagt----------------------------------------------------------------	21414	0,0
-----------------------aacattcaacgctgtcggtgagtt---------------------------------------------------------------	543	0,1
-----------------------aacattcaacgctgtcggtgagttt--------------------------------------------------------------	83	0,2
-----------------------aacattcaacgctgtcggtgagtttg-------------------------------------------------------------	3	0,3
------------------------acattcaacgctgtcggt--------------------------------------------------------------------	5	1,-4
------------------------acattcaacgctgtcggtg-------------------------------------------------------------------	8	1,-3
------------------------acattcaacgctgtcggtga------------------------------------------------------------------	107	1,-2
------------------------acattcaacgctgtcggtgag-----------------------------------------------------------------	70	1,-1
------------------------acattcaacgctgtcggtgagt----------------------------------------------------------------	143	1,0
------------------------acattcaacgctgtcggtgagtt---------------------------------------------------------------	9	1,1
------------------------acattcaacgctgtcggtgagttt--------------------------------------------------------------	2	1,2
--------------------------------------------------------------aaccatcgaccgttgattgt----------------------------	3	-1,-3
--------------------------------------------------------------aaccatcgaccgttgattgta---------------------------	2	-1,-2
---------------------------------------------------------------accatcgaccgttgattg-----------------------------	2	0,-4
---------------------------------------------------------------accatcgaccgttgattgt----------------------------	190	0,-3
---------------------------------------------------------------accatcgaccgttgattgta---------------------------	183	0,-2
---------------------------------------------------------------accatcgaccgttgattgtac--------------------------	173	0,-1
---------------------------------------------------------------accatcgaccgttgattgtacc-------------------------	435	0,0
----------------------------------------------------------------ccatcgaccgttgattgta---------------------------	3	1,-2
----------------------------------------------------------------ccatcgaccgttgattgtacc-------------------------	2	1,0

>hsa-mir-181a-2	MA:39-61;mi:77-98
agaagggcuaucaggccagccuucagaggacuccaaggAACAUUCAACGCUGUCGGUGAGUuugggauuugaaaaaACCACUGACCGUUGACUGUACCuugggguccuua
.........................(((((((((((((.(((.((((((..(((((((.((((...........))))))))))))))))).))).))))))))))))).
-------------------------------------gaacattcaacgctgtcggtg----------------------------------------------------	4	-1,-3
-------------------------------------gaacattcaacgctgtcggtga---------------------------------------------------	26	-1,-2
-------------------------------------gaacattcaacgctgtcggtgag--------------------------------------------------	4	-1,-1
-------------------------------------gaacattcaacgctgtcggtgagt-------------------------------------------------	8	-1,0
--------------------------------------aacattcaacgctgtcgg------------------------------------------------------	230	0,-5
--------------------------------------aacattcaacgctgtcggt-----------------------------------------------------	461	0,-4
--------------------------------------aacattcaacgctgtcggtg----------------------------------------------------	1280	0,-3
--------------------------------------aacattcaacgctgtcggtga---------------------------------------------------	12590	0,-2
--------------------------------------aacattcaacgctgtcggtgag--------------------------------------------------	13841	0,-1
--------------------------------------aacattcaacgctgtcggtgagt-------------------------------------------------	21414	0,0
--------------------------------------aacattcaacgctgtcggtgagtt------------------------------------------------	543	0,1
--------------------------------------aacattcaacgctgtcggtgagttt-----------------------------------------------	83	0,2
--------------------------------------aacattcaacgctgtcggtgagtttg----------------------------------------------	3	0,3
---------------------------------------acattcaacgctgtcggt-----------------------------------------------------	5	1,-4
---------------------------------------acattcaacgctgtcggtg----------------------------------------------------	8	1,-3
---------------------------------------acattcaacgctgtcggtga---------------------------------------------------	107	1,-2
---------------------------------------acattcaacgctgtcggtgag--------------------------------------------------	70	1,-1
---------------------------------------acattcaacgctgtcggtgagt-------------------------------------------------	143	1,0
---------------------------------------acattcaacgctgtcggtgagtt------------------------------------------------	9	1,1
---------------------------------------acattcaacgctgtcggtgagttt-----------------------------------------------	2	1,2
---------------------------------------------------------------------------aaccactgaccgttgactgt---------------	5	-1,-3
---------------------------------------------------------------------------aaccactgaccgttgactgta--------------	26	-1,-2
---------------------------------------------------------------------------aaccactgaccgttgactgtac-------------	7	-1,-1
---------------------------------------------------------------------------aaccactgaccgttgactgtacc------------	3	-1,0
----------------------------------------------------------------------------accactgaccgttgactgt---------------	77	0,-3
----------------------------------------------------------------------------accactgaccgttgactgta--------------	219	0,-2
----------------------------------------------------------------------------accactgaccgttgactgtac-------------	356	0,-1
----------------------------------------------------------------------------accactgaccgttgactgtacc------------	786	0,0
----------------------------------------------------------------------------accactgaccgttgactgtacct-----------	5	0,1
-----------------------------------------------------------------------------ccactgaccgttgactgta--------------	2	1,-2
-----------------------------------------------------------------------------ccactgaccgttgactgtac-------------	7	1,-1
-----------------------------------------------------------------------------ccactgaccgttgactgtacc------------	6	1,0

>hsa-mir-181b-1	5p:36-58
ccugugcagagauuauuuuuuaaaaggucacaaucAACAUUCAUUGCUGUCGGUGGGUugaacuguguggacaagcucacugaacaaugaaugcaacuguggccccgcuu
.........................(((((((.....(((((((((...((((((((((...((....))...)))))))))).)))))))))....)))))))......
----------------------------------caacattcattgctgtcggt--------------------------------------------------------	6	-1,-4
----------------------------------caacattcattgctgtcggtg-------------------------------------------------------	25	-1,-3
----------------------------------caacattcattgctgtcggtgg------------------------------------------------------	51	-1,-2
----------------------------------caacattcattgctgtcggtggg-----------------------------------------------------	16	-1,-1
----------------------------------caacattcattgctgtcggtgggt----------------------------------------------------	9	-1,0
-----------------------------------aacattcattgctgtcgg---------------------------------------------------------	173	0,-5
-----------------------------------aacattcattgctgtcggt--------------------------------------------------------	101	0,-4
-----------------------------------aacattcattgctgtcggtg-------------------------------------------------------	1006	0,-3
-----------------------------------aacattcattgctgtcggtgg------------------------------------------------------	6820	0,-2
-----------------------------------aacattcattgctgtcggtggg-----------------------------------------------------	2840	0,-1
-----------------------------------aacattcattgctgtcggtgggt----------------------------------------------------	2459	0,0
-----------------------------------aacattcattgctgtcggtgggtt---------------------------------------------------	1098	0,1
------------------------------------acattcattgctgtcggt--------------------------------------------------------	2	1,-4
------------------------------------acattcattgctgtcggtg-------------------------------------------------------	21	1,-3
------------------------------------acattcattgctgtcggtgg------------------------------------------------------	188	1,-2
------------------------------------acattcattgctgtcggtggg-----------------------------------------------------	80	1,-1
------------------------------------acattcattgctgtcggtgggt----------------------------------------------------	60	1,0
------------------------------------acattcattgctgtcggtgggtt---------------------------------------------------	43	1,1
--------------------------------------------------------------------------gctcactgaacaatgaatgca---------------	2	
---------------------------------------------------------------------------ctcactgaacaatgaatgc----------------	18	
---------------------------------------------------------------------------ctcactgaacaatgaatgca---------------	21	
---------------------------------------------------------------------------ctcactgaacaatgaatgcaa--------------	12	
---------------------------------------------------------------------------ctcactgaacaatgaatgcaac-------------	5	

>hsa-mir-181b-2	5p:16-38
cugauggcugcacucAACAUUCAUUGCUGUCGGUGGGUuugagucugaaucaacucacugaucaaugaaugcaaacugcggaccaaaca
....((((((((.....(((((((((..(((((((((((.((.......)))))))))))))))))))))).....))))).)))....
--------------caacattcattgctgtcggt-------------------------------------------------------	6	-1,-4
--------------caacattcattgctgtcggtg------------------------------------------------------	25	-1,-3
--------------caacattcattgctgtcggtgg-----------------------------------------------------	51	-1,-2
--------------caacattcattgctgtcggtggg----------------------------------------------------	16	-1,-1
--------------caacattcattgctgtcggtgggt---------------------------------------------------	9	-1,0
---------------aacattcattgctgtcgg--------------------------------------------------------	173	0,-5
---------------aacattcattgctgtcggt-------------------------------------------------------	101	0,-4
---------------aacattcattgctgtcggtg------------------------------------------------------	1006	0,-3
---------------aacattcattgctgtcggtgg-----------------------------------------------------	6820	0,-2
---------------aacattcattgctgtcggtggg----------------------------------------------------	2840	0,-1
---------------aacattcattgctgtcggtgggt---------------------------------------------------	2459	0,0
---------------aacattcattgctgtcggtgggtt--------------------------------------------------	1098	0,1
---------------aacattcattgctgtcggtgggttt-------------------------------------------------	87	0,2
----------------acattcattgctgtcggt-------------------------------------------------------	2	1,-4
----------------acattcattgctgtcggtg------------------------------------------------------	21	1,-3
----------------acattcattgctgtcggtgg-----------------------------------------------------	188	1,-2
----------------acattcattgctgtcggtggg----------------------------------------------------	80	1,-1
----------------acattcattgctgtcggtgggt---------------------------------------------------	60	1,0
----------------acattcattgctgtcggtgggtt--------------------------------------------------	43	1,1
----------------acattcattgctgtcggtgggttt-------------------------------------------------	3	1,2
---------------------------------------------------aactcactgatcaatgaatgc-----------------	3	
----------------------------------------------------actcactgatcaatgaatgca----------------	3	
-----------------------------------------------------ctcactgatcaatgaatgc-----------------	7	
-----------------------------------------------------ctcactgatcaatgaatgca----------------	10	
-----------------------------------------------------ctcactgatcaatgaatgcaa---------------	2	
-----------------------------------------------------ctcactgatcaatgaatgcaaa--------------	2	

>hsa-mir-181c	MA:27-48;mi:65-86
cggaaaauuugccaaggguuugggggAACAUUCAACCUGUCGGUGAGUuugggcagcucaggcaAACCAUCGACCGUUGAGUGGACccugaggccuggaauugccauccu
.(((.......(((.((.((..(((...((((((((..(((((((.(((((...........)))))))))))).))))))))..)))..)).)))))........))).
--------------------------aacattcaacctgtcggt------------------------------------------------------------------	2	0,-4
--------------------------aacattcaacctgtcggtg-----------------------------------------------------------------	9	0,-3
--------------------------aacattcaacctgtcggtga----------------------------------------------------------------	96	0,-2
--------------------------aacattcaacctgtcggtgag---------------------------------------------------------------	522	0,-1
--------------------------aacattcaacctgtcggtgagt--------------------------------------------------------------	1088	0,0
--------------------------aacattcaacctgtcggtgagtt-------------------------------------------------------------	134	0,1
--------------------------aacattcaacctgtcggtgagttt------------------------------------------------------------	32	0,2
--------------------------aacattcaacctgtcggtgagtttg-----------------------------------------------------------	5	0,3
---------------------------acattcaacctgtcggtgag---------------------------------------------------------------	2	1,-1
---------------------------acattcaacctgtcggtgagt--------------------------------------------------------------	11	1,0
---------------------------acattcaacctgtcggtgagttt------------------------------------------------------------	2	1,2
----------------------------------------------------------------aaccatcgaccgttgagtgg--------------------------	4	0,-2
----------------------------------------------------------------aaccatcgaccgttgagtgga-------------------------	3	0,-1
----------------------------------------------------------------aaccatcgaccgttgagtggac------------------------	5	0,0
-----------------------------------------------------------------accatcgaccgttgagtg---------------------------	5	1,-3
-----------------------------------------------------------------accatcgaccgttgagtgg--------------------------	19	1,-2
-----------------------------------------------------------------accatcgaccgttgagtgga-------------------------	53	1,-1
-----------------------------------------------------------------accatcgaccgttgagtggac------------------------	266	1,0
-----------------------------------------------------------------accatcgaccgttgagtggacc-----------------------	95	1,1

>hsa-mir-181d	5p:36-58
guccccuccccuaggccacagccgaggucacaaucAACAUUCAUUGUUGUCGGUGGGUugugaggacugaggccagacccaccgggggaugaaugucacuguggcugggccagacacggcuuaaggggaauggggac
(((((((((((((((((...(((..(((((((....(((((((((.(..((((((((((....((.(....))).))))))))))).)))))))))...))))))).))).......))))).))))))..))))))
-----------------------------------aacattcattgttgtcgg------------------------------------------------------------------------------------	4	0,-5
-----------------------------------aacattcattgttgtcggt-----------------------------------------------------------------------------------	2	0,-4
-----------------------------------aacattcattgttgtcggtg----------------------------------------------------------------------------------	22	0,-3
-----------------------------------aacattcattgttgtcggtgg---------------------------------------------------------------------------------	348	0,-2
-----------------------------------aacattcattgttgtcggtggg--------------------------------------------------------------------------------	369	0,-1
-----------------------------------aacattcattgttgtcggtgggt-------------------------------------------------------------------------------	452	0,0
-----------------------------------aacattcattgttgtcggtgggtt------------------------------------------------------------------------------	111	0,1
------------------------------------acattcattgttgtcggtgg---------------------------------------------------------------------------------	9	1,-2
------------------------------------acattcattgttgtcggtggg--------------------------------------------------------------------------------	8	1,-1
------------------------------------acattcattgttgtcggtgggt-------------------------------------------------------------------------------	6	1,0

>hsa-mir-182	MA:23-46;mi:67-87
gagcugcuugccuccccccguuUUUGGCAAUGGUAGAACUCACACUggugagguaacaggauccggUGGUUCUAGACUUGCCAACUAuggggcgaggacucagccggcac
..((((((..((((.((((((..(((((((.(.((((((...((((((..............))))))))))))..))))))))..)))))).))))....)).))))..
----------------------tttggcaatggtagaactc---------------------------------------------------------------------	791	0,-5
----------------------tttggcaatggtagaactca--------------------------------------------------------------------	2697	0,-4
----------------------tttggcaatggtagaactcac-------------------------------------------------------------------	5949	0,-3
----------------------tttggcaatggtagaactcaca------------------------------------------------------------------	13660	0,-2
----------------------tttggcaatggtagaactcacac-----------------------------------------------------------------	10656	0,-1
----------------------tttggcaatggtagaactcacact----------------------------------------------------------------	16197	0,0
----------------------tttggcaatggtagaactcacactg---------------------------------------------------------------	8747	0,1
----------------------tttggcaatggtagaactcacactgg--------------------------------------------------------------	5434	0,2
----------------------tttggcaatggtagaactcacactggt-------------------------------------------------------------	183	0,3
-----------------------ttggcaatggtagaactca--------------------------------------------------------------------	12	1,-4
-----------------------ttggcaatggtagaactcac-------------------------------------------------------------------	8	1,-3
-----------------------ttggcaatggtagaactcaca------------------------------------------------------------------	26	1,-2
-----------------------ttggcaatggtagaactcacac-----------------------------------------------------------------	18	1,-1
-----------------------ttggcaatggtagaactcacact----------------------------------------------------------------	109	1,0
-----------------------ttggcaatggtagaactcacactg---------------------------------------------------------------	54	1,1
-----------------------ttggcaatggtagaactcacactgg--------------------------------------------------------------	43	1,2
-----------------------ttggcaatggtagaactcacactggt-------------------------------------------------------------	3	1,3
------------------------tggcaatggtagaactcac-------------------------------------------------------------------	3	2,-3
------------------------tggcaatggtagaactcaca------------------------------------------------------------------	11	2,-2
------------------------tggcaatggtagaactcacac-----------------------------------------------------------------	8	2,-1
------------------------tggcaatggtagaactcacact----------------------------------------------------------------	47	2,0
------------------------tggcaatggtagaactcacactg---------------------------------------------------------------	7	2,1
------------------------tggcaatggtagaactcacactgg--------------------------------------------------------------	14	2,2

>hsa-mir-183	MA:27-48;mi:66-87
ccgcagagugugacuccuguucugugUAUGGCACUGGUAGAAUUCACUgugaacagucucagucaGUGAAUUACCGAAGGGCCAUAAacagagcagagacagauccacga
.......(((.((.(((((((((((.((((((..(((((..(((((((((((......)))..)))))))))))))....)))))).))))))))).))....)))))..
------------------------tgtatggcactggtagaat-------------------------------------------------------------------	2	-2,-5
------------------------tgtatggcactggtagaattca----------------------------------------------------------------	14	-2,-2
------------------------tgtatggcactggtagaattcac---------------------------------------------------------------	30	-2,-1
-------------------------gtatggcactggtagaattcac---------------------------------------------------------------	9	-1,-1
-------------------------gtatggcactggtagaattcact--------------------------------------------------------------	5	-1,0
-------------------------gtatggcactggtagaattcactg-------------------------------------------------------------	6	-1,1
-------------------------gtatggcactggtagaattcactgt------------------------------------------------------------	4	-1,2
--------------------------tatggcactggtagaatt------------------------------------------------------------------	56	0,-4
--------------------------tatggcactggtagaattc-----------------------------------------------------------------	182	0,-3
--------------------------tatggcactggtagaattca----------------------------------------------------------------	1107	0,-2
--------------------------tatggcactggtagaattcac---------------------------------------------------------------	1997	0,-1
--------------------------tatggcactggtagaattcact--------------------------------------------------------------	2389	0,0
--------------------------tatggcactggtagaattcactg-------------------------------------------------------------	7279	0,1
--------------------------tatggcactggtagaattcactgt------------------------------------------------------------	789	0,2
--------------------------tatggcactggtagaattcactgtg-----------------------------------------------------------	3	0,3
--------------------------tatggcactggtagaattcactgtga----------------------------------------------------------	5	0,4
---------------------------atggcactggtagaattc-----------------------------------------------------------------	24	1,-3
---------------------------atggcactggtagaattca----------------------------------------------------------------	154	1,-2
---------------------------atggcactggtagaattcac---------------------------------------------------------------	504	1,-1
---------------------------atggcactggtagaattcact--------------------------------------------------------------	721	1,0
---------------------------atggcactggtagaattcactg-------------------------------------------------------------	7357	1,1
---------------------------atggcactggtagaattcactgt------------------------------------------------------------	1551	1,2
----------------------------tggcactggtagaattca----------------------------------------------------------------	2	2,-2
----------------------------tggcactggtagaattcac---------------------------------------------------------------	2	2,-1
----------------------------tggcactggtagaattcact--------------------------------------------------------------	6	2,0
----------------------------tggcactggtagaattcactg-------------------------------------------------------------	20	2,1
----------------------------tggcactggtagaattcactgt------------------------------------------------------------	5	2,2
------------------------------------------------------------------tgaattaccgaagggccat-------------------------	22	1,-2
------------------------------------------------------------------tgaattaccgaagggccata------------------------	90	1,-1
------------------------------------------------------------------tgaattaccgaagggccataa-----------------------	71	1,0
------------------------------------------------------------------tgaattaccgaagggccataaa----------------------	35	1,1
------------------------------------------------------------------tgaattaccgaagggccataaac---------------------	3	1,2

>hsa-mir-184	3p:53-74
ccagucacguccccuuaucacuuuuccagcccagcuuugugacuguaaguguUGGACGGAGAACUGAUAAGGGUaggugauuga
.(((((((.(.(((((((((.((((((.(.(((((((((......)))).))))).))))))).))))))))).).))))))).
----------------------------------------------------tggacggagaactgataagg------------	2	0,-2
----------------------------------------------------tggacggagaactgataaggg-----------	11	0,-1
----------------------------------------------------tggacggagaactgataagggt----------	14	0,0

>hsa-mir-185	MA:15-36;mi:50-71
agggggcgagggauUGGAGAGAAAGGCAGUUCCUGAugguccccuccccAGGGGCUGGCUUUCCUCUGGUCcuucccuccca
.(((((.(((((((..(((.(((((.(((((((((..((......)).))))))))).))))))))..))))))).))))).
--------------tggagagaaaggcagttc--------------------------------------------------	3	0,-4
--------------tggagagaaaggcagttcc-------------------------------------------------	20	0,-3
--------------tggagagaaaggcagttcct------------------------------------------------	74	0,-2
--------------tggagagaaaggcagttcctg-----------------------------------------------	180	0,-1
--------------tggagagaaaggcagttcctga----------------------------------------------	2671	0,0
--------------tggagagaaaggcagttcctgat---------------------------------------------	97	0,1
---------------ggagagaaaggcagttcctga----------------------------------------------	13	1,0
------------------------------------------------caggggctggctttcctctgg-------------	3	-1,-2
------------------------------------------------caggggctggctttcctctggt------------	20	-1,-1
-------------------------------------------------aggggctggctttcctctg--------------	2	0,-3
-------------------------------------------------aggggctggctttcctctgg-------------	17	0,-2
-------------------------------------------------aggggctggctttcctctggt------------	47	0,-1

>hsa-mir-186	MA:15-36;mi:54-75
ugcuuguaacuuucCAAAGAAUUCUCCUUUUGGGCUuucugguuuuauuuuaaGCCCAAAGGUGAAUUUUUUGGGaaguuugagcu
.(((((.(((((((((((((((((.(((((.((((((..............))))))))))).)))))))))))))))))))))).
-------------ccaaagaattctccttttgg-----------------------------------------------------	5	-1,-3
-------------ccaaagaattctccttttggg----------------------------------------------------	198	-1,-2
-------------ccaaagaattctccttttgggc---------------------------------------------------	14	-1,-1
-------------ccaaagaattctccttttgggct--------------------------------------------------	2	-1,0
--------------caaagaattctccttttg------------------------------------------------------	28	0,-4
--------------caaagaattctccttttgg-----------------------------------------------------	1201	0,-3
--------------caaagaattctccttttggg----------------------------------------------------	3221	0,-2
--------------caaagaattctccttttgggc---------------------------------------------------	2928	0,-1
--------------caaagaattctccttttgggct--------------------------------------------------	11524	0,0
--------------caaagaattctccttttgggctt-------------------------------------------------	6018	0,1
--------------caaagaattctccttttgggcttt------------------------------------------------	504	0,2
---------------aaagaattctccttttgg-----------------------------------------------------	2	1,-3
---------------aaagaattctccttttggg----------------------------------------------------	28	1,-2
---------------aaagaattctccttttgggc---------------------------------------------------	40	1,-1
---------------aaagaattctccttttgggct--------------------------------------------------	213	1,0
---------------aaagaattctccttttgggctt-------------------------------------------------	153	1,1
---------------aaagaattctccttttgggcttt------------------------------------------------	13	1,2
----------------aagaattctccttttgggct--------------------------------------------------	2	2,0
-----------------------------------------------------gcccaaaggtgaattttttgg------------	31	0,-1
-----------------------------------------------------gcccaaaggtgaattttttggg-----------	3	0,0
------------------------------------------------------cccaaaggtgaattttttgg------------	2	1,-1
------------------------------------------------------cccaaaggtgaattttttggg-----------	9	1,0
------------------------------------------------------cccaaaggtgaattttttggga----------	19	1,1
------------------------------------------------------cccaaaggtgaattttttgggaa---------	17	1,2
-------------------------------------------------------ccaaaggtgaattttttggg-----------	7	2,0
-------------------------------------------------------ccaaaggtgaattttttggga----------	53	2,1
-------------------------------------------------------ccaaaggtgaattttttgggaa---------	2	2,2

>hsa-mir-187	mi:35-56;MA:71-92
ggucgggcucaccaugacacagugugagaccucgGGCUACAACACAGGACCCGGGCgcugcucugaccccUCGUGUCUUGUGUUGCAGCCGGagggacgcagguccgca
.(.((((((.............((((...((((.((((.(((((((((((.((((.((......).).)).)).))))))))))).)))).))))..))))))))))).
----------------------------------------------------------------------tcgtgtcttgtgttgcagc--------------------	2	0,-3
----------------------------------------------------------------------tcgtgtcttgtgttgcagccg------------------	15	0,-1
----------------------------------------------------------------------tcgtgtcttgtgttgcagccgg-----------------	72	0,0
----------------------------------------------------------------------tcgtgtcttgtgttgcagccgga----------------	19	0,1
-----------------------------------------------------------------------cgtgtcttgtgttgcagccgg-----------------	6	1,0
------------------------------------------------------------------------gtgtcttgtgttgcagccgg-----------------	2	2,0

>hsa-mir-188	5p:15-35;3p:54-74
ugcucccucucucaCAUCCCUUGCAUGGUGGAGGGugagcuuucugaaaacccCUCCCACAUGCAGGGUUUGCAggauggcgagcc
.((((((..(((..((..(((((((((..((((((....(.....).....))))))..)))))))))..))..))).)).)))).
--------------catcccttgcatggtgga------------------------------------------------------	10	0,-3
--------------catcccttgcatggtggag-----------------------------------------------------	23	0,-2
--------------catcccttgcatggtggagg----------------------------------------------------	194	0,-1
--------------catcccttgcatggtggaggg---------------------------------------------------	50	0,0
--------------catcccttgcatggtggagggt--------------------------------------------------	32	0,1
-----------------------------------------------------ctcccacatgcagggttt---------------	2	0,-3
-----------------------------------------------------ctcccacatgcagggtttgc-------------	17	0,-1
-----------------------------------------------------ctcccacatgcagggtttgca------------	5	0,0

>hsa-mir-18a	MA:6-28;mi:47-69
uguucUAAGGUGCAUCUAGUGCAGAUAGugaaguagauuagcaucuACUGCCCUAAGUGCUCCUUCUGGca
.(((..((((.(((..(((.((((.(((((..(.....)..)).))))))).)))..))).))))..))).
-----taaggtgcatctagtgcag-----------------------------------------------	2	0,-4
-----taaggtgcatctagtgcaga----------------------------------------------	25	0,-3
-----taaggtgcatctagtgcagat---------------------------------------------	35	0,-2
-----taaggtgcatctagtgcagata--------------------------------------------	49	0,-1
-----taaggtgcatctagtgcagatag-------------------------------------------	1526	0,0
-----taaggtgcatctagtgcagatagt------------------------------------------	5	0,1
------aaggtgcatctagtgcagatag-------------------------------------------	9	1,0
-------aggtgcatctagtgcaga----------------------------------------------	2	2,-3
-------aggtgcatctagtgcagatag-------------------------------------------	2	2,0
----------------------------------------------actgccctaagtgctccttct----	8	0,-2
----------------------------------------------actgccctaagtgctccttctg---	23	0,-1
----------------------------------------------actgccctaagtgctccttctgg--	89	0,0

>hsa-mir-18b	MA:6-28;mi:49-70
uguguUAAGGUGCAUCUAGUGCAGUUAGugaagcagcuuagaaucuacUGCCCUAAAUGCCCCUUCUGGCa
..((((((((.((((.(((.(((((..((.(((...)))...))..))))).))).)))).)))..)))))
-----taaggtgcatctagtgcag-----------------------------------------------	2	0,-4
-----taaggtgcatctagtgcagttag-------------------------------------------	31	0,0

>hsa-mir-190	5p:15-36
ugcaggccucugugUGAUAUGUUUGAUAUAUUAGGUuguuauuuaauccaacuauauaucaaacauauuccuacagugucuugcc
.(((((.(.(((((..(((((((((((((((..(((((..........))))))))))))))))))))..).)))).).))))).
--------------tgatatgtttgatatatta----------------------------------------------------	3	0,-3
--------------tgatatgtttgatatattag---------------------------------------------------	50	0,-2
--------------tgatatgtttgatatattagg--------------------------------------------------	477	0,-1
--------------tgatatgtttgatatattaggt-------------------------------------------------	77	0,0
--------------tgatatgtttgatatattaggtt------------------------------------------------	391	0,1
--------------tgatatgtttgatatattaggttg-----------------------------------------------	391	0,2
--------------tgatatgtttgatatattaggttgt----------------------------------------------	67	0,3
---------------gatatgtttgatatattag---------------------------------------------------	3	1,-2
---------------gatatgtttgatatattagg--------------------------------------------------	10	1,-1

>hsa-mir-1908	5p:12-32
cgggaaugccgCGGCGGGGACGGCGAUUGGUCcguauguguggugccaccggccgccggcuccgccccggcccccgcccc
((((...((((.(((((((.(((((..((((..((((.....)))).))))..))))).))))))).)))).))))....
-----------cggcggggacggcgattggt-------------------------------------------------	2	0,-1

>hsa-mir-190b	5p:11-31
ugcuucugugUGAUAUGUUUGAUAUUGGGUUguuuaauuaggaaccaacuaaaugucaaacauauucuuacagcagcag
((((.(((((.(((((((((((((((.((((((((......))).))))).)))))))))))))))..))))).)))).
----------tgatatgtttgatattgggtt------------------------------------------------	2	0,0
----------tgatatgtttgatattgggttg-----------------------------------------------	37	0,1
----------tgatatgtttgatattgggttgt----------------------------------------------	8	0,2

>hsa-mir-191	MA:16-38;mi:58-79
cggcuggacagcgggCAACGGAAUCCCAAAAGCAGCUGuugucuccagagcauuccaGCUGCGCUUGGAUUUCGUCCCCugcucuccugccu
.(((.(((.((((((..(((((((((.((..(((((((..((((....)).))..)))))))..)))))))))))..)))))).))).))).
---------------caacggaatcccaaaagc-----------------------------------------------------------	22	0,-5
---------------caacggaatcccaaaagca----------------------------------------------------------	152	0,-4
---------------caacggaatcccaaaagcag---------------------------------------------------------	1768	0,-3
---------------caacggaatcccaaaagcagc--------------------------------------------------------	1418	0,-2
---------------caacggaatcccaaaagcagct-------------------------------------------------------	6034	0,-1
---------------caacggaatcccaaaagcagctg------------------------------------------------------	11710	0,0
---------------caacggaatcccaaaagcagctgt-----------------------------------------------------	844	0,1
---------------caacggaatcccaaaagcagctgtt----------------------------------------------------	5	0,2
----------------aacggaatcccaaaagcag---------------------------------------------------------	50	1,-3
----------------aacggaatcccaaaagcagc--------------------------------------------------------	37	1,-2
----------------aacggaatcccaaaagcagct-------------------------------------------------------	132	1,-1
----------------aacggaatcccaaaagcagctg------------------------------------------------------	568	1,0
----------------aacggaatcccaaaagcagctgt-----------------------------------------------------	84	1,1
-----------------acggaatcccaaaagcagctg------------------------------------------------------	2	2,0
---------------------------------------------------------gctgcgcttggatttcgtc----------------	14	0,-3
---------------------------------------------------------gctgcgcttggatttcgtcc---------------	4	0,-2
---------------------------------------------------------gctgcgcttggatttcgtccc--------------	4	0,-1
---------------------------------------------------------gctgcgcttggatttcgtcccc-------------	4	0,0
----------------------------------------------------------ctgcgcttggatttcgtc----------------	7	1,-3
----------------------------------------------------------ctgcgcttggatttcgtcc---------------	12	1,-2
----------------------------------------------------------ctgcgcttggatttcgtccc--------------	11	1,-1
----------------------------------------------------------ctgcgcttggatttcgtcccc-------------	24	1,0
----------------------------------------------------------ctgcgcttggatttcgtcccct------------	3	1,1

>hsa-mir-192	MA:24-44;mi:67-88
gccgagaccgagugcacagggcuCUGACCUAUGAAUUGACAGCCagugcucucgucuccccucuggCUGCCAAUUCCAUAGGUCACAGguauguucgccucaaugccagc
.........(((.(((((.(.((.((((((((((((((.(((((((................))))))).))))).))))))))).)).).)))..))))).........
----------------------tctgacctatgaattgacag--------------------------------------------------------------------	3	-1,-2
----------------------tctgacctatgaattgacagc-------------------------------------------------------------------	124	-1,-1
----------------------tctgacctatgaattgacagcc------------------------------------------------------------------	131	-1,0
----------------------tctgacctatgaattgacagcca-----------------------------------------------------------------	12	-1,1
----------------------tctgacctatgaattgacagccag----------------------------------------------------------------	2	-1,2
-----------------------ctgacctatgaattgaca---------------------------------------------------------------------	886	0,-3
-----------------------ctgacctatgaattgacag--------------------------------------------------------------------	3128	0,-2
-----------------------ctgacctatgaattgacagc-------------------------------------------------------------------	95005	0,-1
-----------------------ctgacctatgaattgacagcc------------------------------------------------------------------	137932	0,0
-----------------------ctgacctatgaattgacagcca-----------------------------------------------------------------	75844	0,1
-----------------------ctgacctatgaattgacagccag----------------------------------------------------------------	914	0,2
-----------------------ctgacctatgaattgacagccagt---------------------------------------------------------------	268	0,3
------------------------tgacctatgaattgacag--------------------------------------------------------------------	302	1,-2
------------------------tgacctatgaattgacagc-------------------------------------------------------------------	6728	1,-1
------------------------tgacctatgaattgacagcc------------------------------------------------------------------	16856	1,0
------------------------tgacctatgaattgacagcca-----------------------------------------------------------------	28893	1,1
------------------------tgacctatgaattgacagccag----------------------------------------------------------------	44689	1,2
------------------------tgacctatgaattgacagccagt---------------------------------------------------------------	11046	1,3
------------------------tgacctatgaattgacagccagtg--------------------------------------------------------------	42	1,4
-------------------------gacctatgaattgacagc-------------------------------------------------------------------	131	2,-1
-------------------------gacctatgaattgacagcc------------------------------------------------------------------	324	2,0
-------------------------gacctatgaattgacagcca-----------------------------------------------------------------	655	2,1
-------------------------gacctatgaattgacagccag----------------------------------------------------------------	779	2,2
-------------------------gacctatgaattgacagccagt---------------------------------------------------------------	245	2,3
----------------------------------------------------------------ggctgccaattccataggtcaca-----------------------	2	-2,-1
------------------------------------------------------------------ctgccaattccataggtcacag----------------------	25	0,0
------------------------------------------------------------------ctgccaattccataggtcacagg---------------------	2	0,1
-------------------------------------------------------------------tgccaattccataggtcacag----------------------	2	1,0

>hsa-mir-193a	5p:21-42;3p:55-76
cgaggaugggagcugagggcUGGGUCUUUGCGGGCGAGAUGAgggugucggaucAACUGGCCUACAAAGUCCCAGUucucggcccccg
.......(((.(((((((((((((.(((((..(((.((.(((..........))).)).)))..))))).))))))))))))).))).
--------------------tgggtctttgcgggcgaga-------------------------------------------------	5	0,-3
--------------------tgggtctttgcgggcgagat------------------------------------------------	31	0,-2
--------------------tgggtctttgcgggcgagatg-----------------------------------------------	93	0,-1
--------------------tgggtctttgcgggcgagatga----------------------------------------------	410	0,0
--------------------tgggtctttgcgggcgagatgag---------------------------------------------	2	0,1
---------------------gggtctttgcgggcgagatga----------------------------------------------	5	1,0
------------------------------------------------------aactggcctacaaagtcc----------------	5	0,-4
------------------------------------------------------aactggcctacaaagtccc---------------	2	0,-3
------------------------------------------------------aactggcctacaaagtccca--------------	7	0,-2
------------------------------------------------------aactggcctacaaagtcccag-------------	2	0,-1
------------------------------------------------------aactggcctacaaagtcccagt------------	40	0,0
------------------------------------------------------aactggcctacaaagtcccagtt-----------	9	0,1
-------------------------------------------------------actggcctacaaagtcccagtt-----------	4	1,1

>hsa-mir-193b	mi:14-35;MA:51-72
guggucucagaauCGGGGUUUUGAGGGCGAGAUGAguuuauguuuuauccAACUGGCCCUCAAAGUCCCGCUuuuggggucau
(((..(((((((.((((..(((((((((.((.((..(.........)..)).)).)))))))))..)))).)))))))..)))
------------tcggggttttgagggcgaga---------------------------------------------------	2	-1,-3
-------------cggggttttgagggcgaga---------------------------------------------------	12	0,-3
-------------cggggttttgagggcgagat--------------------------------------------------	6	0,-2
-------------cggggttttgagggcgagatg-------------------------------------------------	13	0,-1
-------------cggggttttgagggcgagatga------------------------------------------------	36	0,0
--------------------------------------------------aactggccctcaaagtcccg-------------	12	0,-2
--------------------------------------------------aactggccctcaaagtcccgc------------	18	0,-1
--------------------------------------------------aactggccctcaaagtcccgct-----------	122	0,0
--------------------------------------------------aactggccctcaaagtcccgctt----------	3	0,1
--------------------------------------------------aactggccctcaaagtcccgcttt---------	2	0,2
---------------------------------------------------actggccctcaaagtcccgct-----------	3	1,0

>hsa-mir-194-1	5p:15-36
augguguuaucaagUGUAACAGCAACUCCAUGUGGAcuguguaccaauuuccaguggagaugcuguuacuuuugaugguuaccaa
.(((((..((((((.(((((((((.((((((.((((..((......)).)))))))))).))))))))).))))))..).)))).
--------------tgtaacagcaactccatg-----------------------------------------------------	53	0,-4
--------------tgtaacagcaactccatgt----------------------------------------------------	19	0,-3
--------------tgtaacagcaactccatgtg---------------------------------------------------	50	0,-2
--------------tgtaacagcaactccatgtgg--------------------------------------------------	7754	0,-1
--------------tgtaacagcaactccatgtgga-------------------------------------------------	24864	0,0
--------------tgtaacagcaactccatgtggac------------------------------------------------	352	0,1
--------------tgtaacagcaactccatgtggact-----------------------------------------------	22	0,2
---------------gtaacagcaactccatgtgg--------------------------------------------------	123	1,-1
---------------gtaacagcaactccatgtgga-------------------------------------------------	328	1,0

>hsa-mir-194-2	MA:15-36;mi:51-72
ugguucccgcccccUGUAACAGCAACUCCAUGUGGAagugcccacugguuCCAGUGGGGCUGCUGUUAUCUGgggcgagggccag
((((((.((((((..(((((((((.((((((.((((...(((....))))))))))))).)))))))))..)))))).)))))).
------------cctgtaacagcaactccatgtgg--------------------------------------------------	13	-2,-1
-------------ctgtaacagcaactccatgtgg--------------------------------------------------	17	-1,-1
-------------ctgtaacagcaactccatgtgga-------------------------------------------------	36	-1,0
-------------ctgtaacagcaactccatgtggaa------------------------------------------------	2	-1,1
--------------tgtaacagcaactccatg-----------------------------------------------------	53	0,-4
--------------tgtaacagcaactccatgt----------------------------------------------------	19	0,-3
--------------tgtaacagcaactccatgtg---------------------------------------------------	50	0,-2
--------------tgtaacagcaactccatgtgg--------------------------------------------------	7754	0,-1
--------------tgtaacagcaactccatgtgga-------------------------------------------------	24864	0,0
--------------tgtaacagcaactccatgtggaa------------------------------------------------	4737	0,1
--------------tgtaacagcaactccatgtggaag-----------------------------------------------	249	0,2
---------------gtaacagcaactccatgtgg--------------------------------------------------	123	1,-1
---------------gtaacagcaactccatgtgga-------------------------------------------------	328	1,0
---------------gtaacagcaactccatgtggaa------------------------------------------------	59	1,1
--------------------------------------------------ccagtggggctgctgttatc---------------	5	0,-2
--------------------------------------------------ccagtggggctgctgttatct--------------	21	0,-1
--------------------------------------------------ccagtggggctgctgttatctg-------------	635	0,0
--------------------------------------------------ccagtggggctgctgttatctgg------------	2	0,1
---------------------------------------------------cagtggggctgctgttatctg-------------	16	1,0
---------------------------------------------------cagtggggctgctgttatctgg------------	58	1,1
----------------------------------------------------agtggggctgctgttatctg-------------	2	2,0
----------------------------------------------------agtggggctgctgttatctggg-----------	5	2,2

>hsa-mir-195	MA:15-35;mi:53-74
agcuucccuggcucUAGCAGCACAGAAAUAUUGGCacagggaagcgagucugCCAAUAUUGGCUGUGCUGCUCCaggcaggguggug
.(((.(((((.((..((((((((((.((((((((((..............))))))))))..))))))))))..)).))))).))).
------------tctagcagcacagaaatattgg-----------------------------------------------------	2	-2,-1
--------------tagcagcacagaaatatt-------------------------------------------------------	10	0,-3
--------------tagcagcacagaaatattg------------------------------------------------------	28	0,-2
--------------tagcagcacagaaatattgg-----------------------------------------------------	507	0,-1
--------------tagcagcacagaaatattggc----------------------------------------------------	460	0,0
--------------tagcagcacagaaatattggca---------------------------------------------------	1375	0,1
---------------agcagcacagaaatattgg-----------------------------------------------------	6	1,-1
---------------agcagcacagaaatattggc----------------------------------------------------	3	1,0
---------------agcagcacagaaatattggca---------------------------------------------------	14	1,1
----------------gcagcacagaaatattggc----------------------------------------------------	2	2,0
----------------gcagcacagaaatattggca---------------------------------------------------	3	2,1
----------------------------------------------------ccaatattggctgtgctgct---------------	9	0,-2
----------------------------------------------------ccaatattggctgtgctgctcc-------------	17	0,0
----------------------------------------------------ccaatattggctgtgctgctcca------------	32	0,1
-----------------------------------------------------caatattggctgtgctgctcca------------	2	1,1

>hsa-mir-196a-1	5p:7-28
gugaauUAGGUAGUUUCAUGUUGUUGGGccuggguuucugaacacaacaacauuaaaccacccgauucac
((((((..(((.((((.((((((((((..(.........)..).))))))))).)))).)))..))))))
-----ttaggtagtttcatgttgttgg-------------------------------------------	2	-1,-1
------taggtagtttcatgttgt----------------------------------------------	10	0,-4
------taggtagtttcatgttgtt---------------------------------------------	8	0,-3
------taggtagtttcatgttgttg--------------------------------------------	179	0,-2
------taggtagtttcatgttgttgg-------------------------------------------	12624	0,-1
------taggtagtttcatgttgttggg------------------------------------------	15392	0,0
------taggtagtttcatgttgttgggc-----------------------------------------	10	0,1
-------aggtagtttcatgttgttg--------------------------------------------	4	1,-2
-------aggtagtttcatgttgttgg-------------------------------------------	195	1,-1
-------aggtagtttcatgttgttggg------------------------------------------	283	1,0
-------aggtagtttcatgttgttgggc-----------------------------------------	35	1,1
--------ggtagtttcatgttgttgg-------------------------------------------	56	2,-1
--------ggtagtttcatgttgttggg------------------------------------------	123	2,0
-------------------------------------------acaacaacattaaaccacccga-----	2	

>hsa-mir-196a-2	MA:25-46;mi:62-83
ugcucgcucagcugaucuguggcuUAGGUAGUUUCAUGUUGUUGGGauugaguuuugaacuCGGCAACAAGAAACUGCCUGAGuuacaucagucgguuuucgucgagggc
..(((((..(((((((.((((((((((((((((((.((((((((((.(..(...)..).)))))))))).))))))))))))))))))...)))))))...).))))...
-----------------------ttaggtagtttcatgttgttgg-----------------------------------------------------------------	2	-1,-1
------------------------taggtagtttcatgttgt--------------------------------------------------------------------	10	0,-4
------------------------taggtagtttcatgttgtt-------------------------------------------------------------------	8	0,-3
------------------------taggtagtttcatgttgttg------------------------------------------------------------------	179	0,-2
------------------------taggtagtttcatgttgttgg-----------------------------------------------------------------	12624	0,-1
------------------------taggtagtttcatgttgttggg----------------------------------------------------------------	15392	0,0
------------------------taggtagtttcatgttgttggga---------------------------------------------------------------	2311	0,1
------------------------taggtagtttcatgttgttgggat--------------------------------------------------------------	35	0,2
-------------------------aggtagtttcatgttgttg------------------------------------------------------------------	4	1,-2
-------------------------aggtagtttcatgttgttgg-----------------------------------------------------------------	195	1,-1
-------------------------aggtagtttcatgttgttggg----------------------------------------------------------------	283	1,0
-------------------------aggtagtttcatgttgttggga---------------------------------------------------------------	39	1,1
--------------------------ggtagtttcatgttgttgg-----------------------------------------------------------------	56	2,-1
--------------------------ggtagtttcatgttgttggg----------------------------------------------------------------	123	2,0
--------------------------ggtagtttcatgttgttggga---------------------------------------------------------------	20	2,1
------------------------------------------------------------tcggcaacaagaaactgcctga----------------------------	49	-1,-1
------------------------------------------------------------tcggcaacaagaaactgcctgag---------------------------	25	-1,0

>hsa-mir-196b	MA:15-36;mi:50-71
acuggucggugauuUAGGUAGUUUCCUGUUGUUGGGauccaccuuucucUCGACAGCACGACACUGCCUUCauuacuucaguug
(((((..((((((..(((((((.((.(((((((((((..........))))))))))).)).)))))))..)))))))))))..
--------------taggtagtttcctgttgttg--------------------------------------------------	10	0,-2
--------------taggtagtttcctgttgttgg-------------------------------------------------	1390	0,-1
--------------taggtagtttcctgttgttggg------------------------------------------------	2503	0,0
--------------taggtagtttcctgttgttggga-----------------------------------------------	154	0,1
--------------taggtagtttcctgttgttgggat----------------------------------------------	13	0,2
---------------aggtagtttcctgttgttgg-------------------------------------------------	5	1,-1
---------------aggtagtttcctgttgttggg------------------------------------------------	7	1,0
----------------ggtagtttcctgttgttgg-------------------------------------------------	9	2,-1
----------------ggtagtttcctgttgttggg------------------------------------------------	35	2,0
----------------ggtagtttcctgttgttggga-----------------------------------------------	6	2,1

>hsa-mir-197	3p:48-69
ggcugugccggguagagagggcagugggagguaagagcucuucacccUUCACCACCUUCUCCACCCAGCauggcc
((((((((.((((.(((((((..((((..((((((....))).)))..))))..))))))).)))).))))))))
----------------------------------------------cttcaccaccttctccacccagc------	3	-1,0
-----------------------------------------------ttcaccaccttctccacccag-------	48	0,-1
-----------------------------------------------ttcaccaccttctccacccagc------	468	0,0
-----------------------------------------------ttcaccaccttctccacccagca-----	11	0,1
------------------------------------------------tcaccaccttctccacccagc------	7	1,0
------------------------------------------------tcaccaccttctccacccagca-----	3	1,1
-------------------------------------------------caccaccttctccacccagc------	3	2,0

>hsa-mir-1976	3p:33-52
gcagcaaggaaggcagggguccuaagguguguCCUCCUGCCCUCCUUGCUGU
((((((((((.((((((((..(........)..)))))))).))))))))))
-------------------------------tcctcctgccctccttgctgt	3	-1,0
--------------------------------cctcctgccctccttgctgt	20	0,0
---------------------------------ctcctgccctccttgctgt	15	1,0
----------------------------------tcctgccctccttgctgt	15	2,0

>hsa-mir-199a-1	5p:6-28;3p:47-68
gccaaCCCAGUGUUCAGACUACCUGUUCaggaggcucucaauguguACAGUAGUCUGCACAUUGGUUAggc
(((...(((((((.((((((((.(((.((.(((...)))....)).))))))))))).)))))))...)))
-----cccagtgttcagactacc------------------------------------------------	26	0,-5
-----cccagtgttcagactacct-----------------------------------------------	33	0,-4
-----cccagtgttcagactacctg----------------------------------------------	501	0,-3
-----cccagtgttcagactacctgt---------------------------------------------	485	0,-2
-----cccagtgttcagactacctgtt--------------------------------------------	2493	0,-1
-----cccagtgttcagactacctgttc-------------------------------------------	5390	0,0
-----cccagtgttcagactacctgttca------------------------------------------	21	0,1
------ccagtgttcagactacctg----------------------------------------------	2	1,-3
------ccagtgttcagactacctgt---------------------------------------------	9	1,-2
------ccagtgttcagactacctgtt--------------------------------------------	28	1,-1
------ccagtgttcagactacctgttc-------------------------------------------	48	1,0
-------cagtgttcagactacctg----------------------------------------------	4	2,-3
-------cagtgttcagactacctgt---------------------------------------------	2	2,-2
-------cagtgttcagactacctgtt--------------------------------------------	9	2,-1
-------cagtgttcagactacctgttc-------------------------------------------	9	2,0
--------------------------------------------gtacagtagtctgcacattggt-----	3	-2,-2
--------------------------------------------gtacagtagtctgcacattggtt----	3	-2,-1
---------------------------------------------tacagtagtctgcacatt--------	4	-1,-5
---------------------------------------------tacagtagtctgcacattg-------	55	-1,-4
---------------------------------------------tacagtagtctgcacattgg------	1284	-1,-3
---------------------------------------------tacagtagtctgcacattggt-----	19151	-1,-2
---------------------------------------------tacagtagtctgcacattggtt----	10962	-1,-1
---------------------------------------------tacagtagtctgcacattggtta---	448	-1,0
---------------------------------------------tacagtagtctgcacattggttag--	39	-1,1
----------------------------------------------acagtagtctgcacattg-------	90	0,-4
----------------------------------------------acagtagtctgcacattgg------	1648	0,-3
----------------------------------------------acagtagtctgcacattggt-----	31781	0,-2
----------------------------------------------acagtagtctgcacattggtt----	32654	0,-1
----------------------------------------------acagtagtctgcacattggtta---	7929	0,0
----------------------------------------------acagtagtctgcacattggttag--	225	0,1
-----------------------------------------------cagtagtctgcacattgg------	129	1,-3
-----------------------------------------------cagtagtctgcacattggt-----	3293	1,-2
-----------------------------------------------cagtagtctgcacattggtt----	2007	1,-1
-----------------------------------------------cagtagtctgcacattggtta---	1298	1,0
-----------------------------------------------cagtagtctgcacattggttag--	43	1,1
------------------------------------------------agtagtctgcacattggt-----	206	2,-2
------------------------------------------------agtagtctgcacattggtt----	238	2,-1
------------------------------------------------agtagtctgcacattggtta---	79	2,0
------------------------------------------------agtagtctgcacattggttagg-	3	2,2

>hsa-mir-199a-2	5p:31-53;3p:70-91
aggaagcuucuggagauccugcuccgucgcCCCAGUGUUCAGACUACCUGUUCaggacaaugccguuguACAGUAGUCUGCACAUUGGUUAgacugggcaagggagagca
.....(((.((.....((((((((.(((...(((((((.((((((((.(((...((......)).....))))))))))).)))))))...))).)))).))))))))).
------------------------------cccagtgttcagactacc--------------------------------------------------------------	26	0,-5
------------------------------cccagtgttcagactacct-------------------------------------------------------------	33	0,-4
------------------------------cccagtgttcagactacctg------------------------------------------------------------	501	0,-3
------------------------------cccagtgttcagactacctgt-----------------------------------------------------------	485	0,-2
------------------------------cccagtgttcagactacctgtt----------------------------------------------------------	2493	0,-1
------------------------------cccagtgttcagactacctgttc---------------------------------------------------------	5390	0,0
------------------------------cccagtgttcagactacctgttca--------------------------------------------------------	21	0,1
-------------------------------ccagtgttcagactacctg------------------------------------------------------------	2	1,-3
-------------------------------ccagtgttcagactacctgt-----------------------------------------------------------	9	1,-2
-------------------------------ccagtgttcagactacctgtt----------------------------------------------------------	28	1,-1
-------------------------------ccagtgttcagactacctgttc---------------------------------------------------------	48	1,0
--------------------------------cagtgttcagactacctg------------------------------------------------------------	4	2,-3
--------------------------------cagtgttcagactacctgt-----------------------------------------------------------	2	2,-2
--------------------------------cagtgttcagactacctgtt----------------------------------------------------------	9	2,-1
--------------------------------cagtgttcagactacctgttc---------------------------------------------------------	9	2,0
-------------------------------------------------------------------gtacagtagtctgcacattggt---------------------	3	-2,-2
-------------------------------------------------------------------gtacagtagtctgcacattggtt--------------------	3	-2,-1
--------------------------------------------------------------------tacagtagtctgcacatt------------------------	4	-1,-5
--------------------------------------------------------------------tacagtagtctgcacattg-----------------------	55	-1,-4
--------------------------------------------------------------------tacagtagtctgcacattgg----------------------	1284	-1,-3
--------------------------------------------------------------------tacagtagtctgcacattggt---------------------	19151	-1,-2
--------------------------------------------------------------------tacagtagtctgcacattggtt--------------------	10962	-1,-1
--------------------------------------------------------------------tacagtagtctgcacattggtta-------------------	448	-1,0
--------------------------------------------------------------------tacagtagtctgcacattggttag------------------	39	-1,1
--------------------------------------------------------------------tacagtagtctgcacattggttaga-----------------	6	-1,2
---------------------------------------------------------------------acagtagtctgcacattg-----------------------	90	0,-4
---------------------------------------------------------------------acagtagtctgcacattgg----------------------	1648	0,-3
---------------------------------------------------------------------acagtagtctgcacattggt---------------------	31781	0,-2
---------------------------------------------------------------------acagtagtctgcacattggtt--------------------	32654	0,-1
---------------------------------------------------------------------acagtagtctgcacattggtta-------------------	7929	0,0
---------------------------------------------------------------------acagtagtctgcacattggttag------------------	225	0,1
---------------------------------------------------------------------acagtagtctgcacattggttaga-----------------	161	0,2
----------------------------------------------------------------------cagtagtctgcacattgg----------------------	129	1,-3
----------------------------------------------------------------------cagtagtctgcacattggt---------------------	3293	1,-2
----------------------------------------------------------------------cagtagtctgcacattggtt--------------------	2007	1,-1
----------------------------------------------------------------------cagtagtctgcacattggtta-------------------	1298	1,0
----------------------------------------------------------------------cagtagtctgcacattggttag------------------	43	1,1
----------------------------------------------------------------------cagtagtctgcacattggttaga-----------------	12	1,2
-----------------------------------------------------------------------agtagtctgcacattggt---------------------	206	2,-2
-----------------------------------------------------------------------agtagtctgcacattggtt--------------------	238	2,-1
-----------------------------------------------------------------------agtagtctgcacattggtta-------------------	79	2,0

>hsa-mir-199b	5p:26-48;3p:65-86
ccagaggacaccuccacuccgucuaCCCAGUGUUUAGACUAUCUGUUCaggacucccaaauuguACAGUAGUCUGCACAUUGGUUAggcugggcuggguuagacccucgg
...((((.....((((..(((((((.(((((((.(((((((.((((.((((....))....)).))))))))))).))))))).))))).))..))))......))))..
-------------------------cccagtgtttagactatc-------------------------------------------------------------------	12	0,-5
-------------------------cccagtgtttagactatct------------------------------------------------------------------	30	0,-4
-------------------------cccagtgtttagactatctg-----------------------------------------------------------------	465	0,-3
-------------------------cccagtgtttagactatctgt----------------------------------------------------------------	408	0,-2
-------------------------cccagtgtttagactatctgtt---------------------------------------------------------------	1006	0,-1
-------------------------cccagtgtttagactatctgttc--------------------------------------------------------------	2515	0,0
-------------------------cccagtgtttagactatctgttca-------------------------------------------------------------	34	0,1
--------------------------ccagtgtttagactatctg-----------------------------------------------------------------	6	1,-3
--------------------------ccagtgtttagactatctgt----------------------------------------------------------------	5	1,-2
--------------------------ccagtgtttagactatctgtt---------------------------------------------------------------	16	1,-1
--------------------------ccagtgtttagactatctgttc--------------------------------------------------------------	31	1,0
---------------------------cagtgtttagactatctgt----------------------------------------------------------------	2	2,-2
---------------------------cagtgtttagactatctgtt---------------------------------------------------------------	7	2,-1
---------------------------cagtgtttagactatctgttc--------------------------------------------------------------	6	2,0
--------------------------------------------------------------gtacagtagtctgcacattggt--------------------------	3	-2,-2
--------------------------------------------------------------gtacagtagtctgcacattggtt-------------------------	3	-2,-1
---------------------------------------------------------------tacagtagtctgcacatt-----------------------------	4	-1,-5
---------------------------------------------------------------tacagtagtctgcacattg----------------------------	55	-1,-4
---------------------------------------------------------------tacagtagtctgcacattgg---------------------------	1284	-1,-3
---------------------------------------------------------------tacagtagtctgcacattggt--------------------------	19151	-1,-2
---------------------------------------------------------------tacagtagtctgcacattggtt-------------------------	10962	-1,-1
---------------------------------------------------------------tacagtagtctgcacattggtta------------------------	448	-1,0
---------------------------------------------------------------tacagtagtctgcacattggttag-----------------------	39	-1,1
----------------------------------------------------------------acagtagtctgcacattg----------------------------	90	0,-4
----------------------------------------------------------------acagtagtctgcacattgg---------------------------	1648	0,-3
----------------------------------------------------------------acagtagtctgcacattggt--------------------------	31781	0,-2
----------------------------------------------------------------acagtagtctgcacattggtt-------------------------	32654	0,-1
----------------------------------------------------------------acagtagtctgcacattggtta------------------------	7929	0,0
----------------------------------------------------------------acagtagtctgcacattggttag-----------------------	225	0,1
-----------------------------------------------------------------cagtagtctgcacattgg---------------------------	129	1,-3
-----------------------------------------------------------------cagtagtctgcacattggt--------------------------	3293	1,-2
-----------------------------------------------------------------cagtagtctgcacattggtt-------------------------	2007	1,-1
-----------------------------------------------------------------cagtagtctgcacattggtta------------------------	1298	1,0
-----------------------------------------------------------------cagtagtctgcacattggttag-----------------------	43	1,1
------------------------------------------------------------------agtagtctgcacattggt--------------------------	206	2,-2
------------------------------------------------------------------agtagtctgcacattggtt-------------------------	238	2,-1
------------------------------------------------------------------agtagtctgcacattggtta------------------------	79	2,0
------------------------------------------------------------------agtagtctgcacattggttagg----------------------	3	2,2

>hsa-mir-19a	mi:14-35;MA:49-71
gcaguccucuguuAGUUUUGCAUAGUUGCACUACAagaagaauguaguUGUGCAAAUCUAUGCAAAACUGAugguggccugc
((((.((.(((((((((((((((((((((((((((.......))))...))))))..))))))))))))))))).)).))))
-----------------------------------------------ttgtgcaaatctatgcaaaac--------------	2	-1,-3
-----------------------------------------------ttgtgcaaatctatgcaaaactg------------	7	-1,-1
-----------------------------------------------ttgtgcaaatctatgcaaaactga-----------	23	-1,0
------------------------------------------------tgtgcaaatctatgcaaa----------------	2	0,-5
------------------------------------------------tgtgcaaatctatgcaaaact-------------	5	0,-2
------------------------------------------------tgtgcaaatctatgcaaaactg------------	130	0,-1
------------------------------------------------tgtgcaaatctatgcaaaactga-----------	666	0,0
------------------------------------------------tgtgcaaatctatgcaaaactgat----------	2	0,1
-------------------------------------------------gtgcaaatctatgcaaaactga-----------	5	1,0

>hsa-mir-19b-1	mi:16-38;MA:54-76
cacuguucuaugguuAGUUUUGCAGGUUUGCAUCCAGCugugugauauucugcUGUGCAAAUCCAUGCAAAACUGAcugugguagug
(((((..(((((((((((((((((((((((((..((((.............)))))))))).)).))))))))))))))))))))))
---------------agttttgcaggtttgcatccagc-------------------------------------------------	6	0,0
----------------------------------------------------ctgtgcaaatccatgcaaaactga-----------	2	-1,0
-----------------------------------------------------tgtgcaaatccatgcaaa----------------	2	0,-5
-----------------------------------------------------tgtgcaaatccatgcaaaa---------------	6	0,-4
-----------------------------------------------------tgtgcaaatccatgcaaaac--------------	10	0,-3
-----------------------------------------------------tgtgcaaatccatgcaaaact-------------	20	0,-2
-----------------------------------------------------tgtgcaaatccatgcaaaactg------------	358	0,-1
-----------------------------------------------------tgtgcaaatccatgcaaaactga-----------	1169	0,0
------------------------------------------------------gtgcaaatccatgcaaaactga-----------	10	1,0

>hsa-mir-19b-2	mi:19-40;MA:62-84
acauugcuacuuacaauuAGUUUUGCAGGUUUGCAUUUCAgcguauauauguauauguggcUGUGCAAAUCCAUGCAAAACUGAuugugauaaugu
((((((....((((((((((((((((((((((((((....(((((((....)))))))....))))))).)).)))))))))))))))))))))))
------------------------------------------------------------ctgtgcaaatccatgcaaaactga------------	2	-1,0
-------------------------------------------------------------tgtgcaaatccatgcaaa-----------------	2	0,-5
-------------------------------------------------------------tgtgcaaatccatgcaaaa----------------	6	0,-4
-------------------------------------------------------------tgtgcaaatccatgcaaaac---------------	10	0,-3
-------------------------------------------------------------tgtgcaaatccatgcaaaact--------------	20	0,-2
-------------------------------------------------------------tgtgcaaatccatgcaaaactg-------------	358	0,-1
-------------------------------------------------------------tgtgcaaatccatgcaaaactga------------	1169	0,0
--------------------------------------------------------------gtgcaaatccatgcaaaactga------------	10	1,0

>hsa-mir-200a	mi:16-37;MA:54-75
ccgggccccugugagCAUCUUACCGGACAGUGCUGGAuuucccagcuugacucUAACACUGUCUGGUAACGAUGUucaaaggugacccgc
.(((((.(((.(((((((((((((((((((((((((.....)))))...........)))))))))))).)))))))).))).).)))).
---------------catcttaccggacagtgc---------------------------------------------------------	2	0,-4
---------------catcttaccggacagtgct--------------------------------------------------------	9	0,-3
---------------catcttaccggacagtgctg-------------------------------------------------------	35	0,-2
---------------catcttaccggacagtgctgg------------------------------------------------------	441	0,-1
---------------catcttaccggacagtgctgga-----------------------------------------------------	976	0,0
---------------catcttaccggacagtgctggat----------------------------------------------------	13	0,1
----------------atcttaccggacagtgctg-------------------------------------------------------	6	1,-2
----------------atcttaccggacagtgctgg------------------------------------------------------	9	1,-1
----------------atcttaccggacagtgctgga-----------------------------------------------------	56	1,0
----------------atcttaccggacagtgctggat----------------------------------------------------	15	1,1
----------------atcttaccggacagtgctggatt---------------------------------------------------	3	1,2
----------------------------------------------------ctaacactgtctggtaacgatg----------------	6	-1,-1
-----------------------------------------------------taacactgtctggtaacg-------------------	10	0,-4
-----------------------------------------------------taacactgtctggtaacga------------------	55	0,-3
-----------------------------------------------------taacactgtctggtaacgat-----------------	35	0,-2
-----------------------------------------------------taacactgtctggtaacgatg----------------	964	0,-1
-----------------------------------------------------taacactgtctggtaacgatgt---------------	1326	0,0
-----------------------------------------------------taacactgtctggtaacgatgtt--------------	7804	0,1
-----------------------------------------------------taacactgtctggtaacgatgttc-------------	9	0,2
------------------------------------------------------aacactgtctggtaacgatg----------------	20	1,-1
------------------------------------------------------aacactgtctggtaacgatgt---------------	33	1,0
------------------------------------------------------aacactgtctggtaacgatgtt--------------	202	1,1
-------------------------------------------------------acactgtctggtaacgatg----------------	5	2,-1
-------------------------------------------------------acactgtctggtaacgatgt---------------	19	2,0
-------------------------------------------------------acactgtctggtaacgatgtt--------------	111	2,1

>hsa-mir-200b	mi:21-42;MA:57-78
ccagcucgggcagccguggcCAUCUUACUGGGCAGCAUUGGAuggagucaggucucUAAUACUGCCUGGUAAUGAUGAcggcggagcccugcacg
...((..((((..((((.(.((((((((..(((((.((((((.((.......)))))))).)))))..)))).)))).).)))).)))).))...
-------------------ccatcttactgggcagcattgg------------------------------------------------------	4	-1,-1
--------------------catcttactgggcagcattg-------------------------------------------------------	44	0,-2
--------------------catcttactgggcagcattgg------------------------------------------------------	1022	0,-1
--------------------catcttactgggcagcattgga-----------------------------------------------------	1073	0,0
--------------------catcttactgggcagcattggat----------------------------------------------------	15	0,1
---------------------atcttactgggcagcattgg------------------------------------------------------	28	1,-1
---------------------atcttactgggcagcattgga-----------------------------------------------------	101	1,0
-------------------------------------------------------ctaatactgcctggtaatgatg------------------	2	-1,-1
-------------------------------------------------------ctaatactgcctggtaatgatga-----------------	7	-1,0
--------------------------------------------------------taatactgcctggtaatg---------------------	14	0,-4
--------------------------------------------------------taatactgcctggtaatga--------------------	103	0,-3
--------------------------------------------------------taatactgcctggtaatgat-------------------	78	0,-2
--------------------------------------------------------taatactgcctggtaatgatg------------------	4741	0,-1
--------------------------------------------------------taatactgcctggtaatgatga-----------------	19392	0,0
--------------------------------------------------------taatactgcctggtaatgatgac----------------	9277	0,1
--------------------------------------------------------taatactgcctggtaatgatgacg---------------	42	0,2
--------------------------------------------------------taatactgcctggtaatgatgacgg--------------	2	0,3
---------------------------------------------------------aatactgcctggtaatgatg------------------	82	1,-1
---------------------------------------------------------aatactgcctggtaatgatga-----------------	210	1,0
---------------------------------------------------------aatactgcctggtaatgatgac----------------	548	1,1
---------------------------------------------------------aatactgcctggtaatgatgacg---------------	2	1,2
----------------------------------------------------------atactgcctggtaatgatg------------------	15	2,-1
----------------------------------------------------------atactgcctggtaatgatga-----------------	50	2,0
----------------------------------------------------------atactgcctggtaatgatgac----------------	80	2,1
----------------------------------------------------------atactgcctggtaatgatgacg---------------	2	2,2
----------------------------------------------------------atactgcctggtaatgatgacgg--------------	5	2,3

>hsa-mir-200c	mi:5-26;MA:44-66
cccuCGUCUUACCCAGCAGUGUUUGGgugcgguugggagucucUAAUACUGCCGGGUAAUGAUGGAgg
((..((((((((((.((((((((.(((.((........))))).)))))))).)))))).))))..))
----cgtcttacccagcagtgtttgg------------------------------------------	40	0,0
------------------------------------------ctaatactgccgggtaatga------	11	-1,-4
------------------------------------------ctaatactgccgggtaatgat-----	6	-1,-3
------------------------------------------ctaatactgccgggtaatgatg----	227	-1,-2
------------------------------------------ctaatactgccgggtaatgatgg---	97	-1,-1
------------------------------------------ctaatactgccgggtaatgatgga--	151	-1,0
-------------------------------------------taatactgccgggtaatg-------	11	0,-5
-------------------------------------------taatactgccgggtaatga------	78	0,-4
-------------------------------------------taatactgccgggtaatgat-----	60	0,-3
-------------------------------------------taatactgccgggtaatgatg----	1815	0,-2
-------------------------------------------taatactgccgggtaatgatgg---	17023	0,-1
-------------------------------------------taatactgccgggtaatgatgga--	52594	0,0
-------------------------------------------taatactgccgggtaatgatggag-	70	0,1
--------------------------------------------aatactgccgggtaatgatg----	37	1,-2
--------------------------------------------aatactgccgggtaatgatgg---	368	1,-1
--------------------------------------------aatactgccgggtaatgatgga--	1159	1,0
---------------------------------------------atactgccgggtaatgatg----	11	2,-2
---------------------------------------------atactgccgggtaatgatgg---	112	2,-1
---------------------------------------------atactgccgggtaatgatgga--	286	2,0

>hsa-mir-202	mi:28-49;MA:64-83
cgccucagagccgcccgccguuccuuuUUCCUAUGCAUAUACUUCUUUGaggaucuggccuaaAGAGGUAUAGGGCAUGGGAAaacggggcggucggguccuccccagcg
(((....(((..((((((((((((.(((((((((((.(((((((((((.(((......))))))))))))))..))))))))))).))))))).))))).)))....)))
---------------------------ttcctatgcatatacttct----------------------------------------------------------------	2	0,-3
---------------------------ttcctatgcatatacttcttt--------------------------------------------------------------	3	0,-1
---------------------------ttcctatgcatatacttctttga------------------------------------------------------------	4	0,1

>hsa-mir-203	3p:65-86
guguuggggacucgcgcgcuggguccagugguucuuaacaguucaacaguucuguagcgcaauuGUGAAAUGUUUAGGACCACUAGacccggcgggcgcggcgacagcga
.(((((..(.(.(((.(((((((((.(((((((((.((((.((((.((((((......).))))))))).)))).))))))))).))))))))).))).).)..))))).
--------------------------agtggttcttaacagttcaac---------------------------------------------------------------	4	
--------------------------agtggttcttaacagttcaaca--------------------------------------------------------------	8	
--------------------------------------------------------------ttgtgaaatgtttaggaccac---------------------------	8	-2,-3
--------------------------------------------------------------ttgtgaaatgtttaggaccact--------------------------	39	-2,-2
--------------------------------------------------------------ttgtgaaatgtttaggaccacta-------------------------	8	-2,-1
--------------------------------------------------------------ttgtgaaatgtttaggaccactag------------------------	15	-2,0
---------------------------------------------------------------tgtgaaatgtttaggacca----------------------------	6	-1,-4
---------------------------------------------------------------tgtgaaatgtttaggaccac---------------------------	11	-1,-3
---------------------------------------------------------------tgtgaaatgtttaggaccact--------------------------	101	-1,-2
---------------------------------------------------------------tgtgaaatgtttaggaccacta-------------------------	45	-1,-1
---------------------------------------------------------------tgtgaaatgtttaggaccactag------------------------	114	-1,0
---------------------------------------------------------------tgtgaaatgtttaggaccactaga-----------------------	7	-1,1
----------------------------------------------------------------gtgaaatgtttaggacca----------------------------	24	0,-4
----------------------------------------------------------------gtgaaatgtttaggaccac---------------------------	128	0,-3
----------------------------------------------------------------gtgaaatgtttaggaccact--------------------------	494	0,-2
----------------------------------------------------------------gtgaaatgtttaggaccacta-------------------------	385	0,-1
----------------------------------------------------------------gtgaaatgtttaggaccactag------------------------	15158	0,0
----------------------------------------------------------------gtgaaatgtttaggaccactaga-----------------------	2333	0,1
-----------------------------------------------------------------tgaaatgtttaggaccac---------------------------	105	1,-3
-----------------------------------------------------------------tgaaatgtttaggaccact--------------------------	581	1,-2
-----------------------------------------------------------------tgaaatgtttaggaccacta-------------------------	1033	1,-1
-----------------------------------------------------------------tgaaatgtttaggaccactag------------------------	24429	1,0
-----------------------------------------------------------------tgaaatgtttaggaccactaga-----------------------	1900	1,1
------------------------------------------------------------------gaaatgtttaggaccact--------------------------	4	2,-2
------------------------------------------------------------------gaaatgtttaggaccacta-------------------------	8	2,-1
------------------------------------------------------------------gaaatgtttaggaccactag------------------------	264	2,0
------------------------------------------------------------------gaaatgtttaggaccactaga-----------------------	12	2,1

>hsa-mir-204	5p:33-54
ggcuacagucuuucuucaugugacucguggacUUCCCUUUGUCAUCCUAUGCCUgagaauauaugaaggaggcugggaaggcaaagggacguucaauugucaucacuggc
...............(((((((((...(((((.((((((((((.(((((.((((...............))))))))).)))))))))).)))))...)))).)).))).
--------------------------------ttccctttgtcatcctatg-----------------------------------------------------------	2	0,-3
--------------------------------ttccctttgtcatcctatgcc---------------------------------------------------------	4	0,-1
--------------------------------ttccctttgtcatcctatgcct--------------------------------------------------------	8	0,0
--------------------------------ttccctttgtcatcctatgcctg-------------------------------------------------------	9	0,1

>hsa-mir-206	3p:53-74
ugcuucccgaggccacaugcuucuuuauauccccauauggauuacuuugcuaUGGAAUGUAAGGAAGUGUGUGGuuucggcaagug
.((((.((((((((((((((((((((((((..(((((.(.(......).)))))).)))))))))))))))))))))))).)))).
----------------------------------------------------tggaatgtaaggaagtgtgt--------------	2	0,-2
----------------------------------------------------tggaatgtaaggaagtgtgtg-------------	2	0,-1
----------------------------------------------------tggaatgtaaggaagtgtgtgg------------	11	0,0
----------------------------------------------------tggaatgtaaggaagtgtgtggt-----------	4	0,1

>hsa-mir-20a	MA:8-30;mi:44-65
guagcacUAAAGUGCUUAUAGUGCAGGUAGuguuuaguuaucuACUGCAUUAUGAGCACUUAAAGuacugc
((((.(((.(((((((((((((((((.(((((......)).))))))))))))))))))))..))).))))
------ctaaagtgcttatagtgcagg--------------------------------------------	2	-1,-3
------ctaaagtgcttatagtgcaggtag-----------------------------------------	3	-1,0
-------taaagtgcttatagtgcag---------------------------------------------	5	0,-4
-------taaagtgcttatagtgcagg--------------------------------------------	81	0,-3
-------taaagtgcttatagtgcaggt-------------------------------------------	36	0,-2
-------taaagtgcttatagtgcaggta------------------------------------------	58	0,-1
-------taaagtgcttatagtgcaggtag-----------------------------------------	10618	0,0
-------taaagtgcttatagtgcaggtagt----------------------------------------	168	0,1
--------aaagtgcttatagtgcaggtag-----------------------------------------	127	1,0
--------aaagtgcttatagtgcaggtagt----------------------------------------	3	1,1
---------aagtgcttatagtgcaggtag-----------------------------------------	40	2,0
-------------------------------------------actgcattatgagcacttaaag------	4	0,0
-------------------------------------------actgcattatgagcacttaaagt-----	6	0,1
--------------------------------------------ctgcattatgagcacttaaagt-----	25	1,1

>hsa-mir-20b	MA:6-28;mi:44-65
aguacCAAAGUGCUCAUAGUGCAGGUAGuuuuggcaugacucuACUGUAGUAUGGGCACUUCCAGuacu
(((((..(((((((((((.(((((..((((.......))))...))))).)))))))))))...)))))
-----caaagtgctcatagtgcaggta------------------------------------------	4	0,-1
-----caaagtgctcatagtgcaggtag-----------------------------------------	397	0,0
-----caaagtgctcatagtgcaggtagt----------------------------------------	8	0,1
------aaagtgctcatagtgcaggtag-----------------------------------------	3	1,0

>hsa-mir-21	MA:8-29;mi:46-66
ugucgggUAGCUUAUCAGACUGAUGUUGAcuguugaaucucauggCAACACCAGUCGAUGGGCUGUcugaca
.(((((..((((((((.(((((.(((((.((((.(.....)))))))))).)))))))))))))..))))).
------gtagcttatcagactgat------------------------------------------------	8	-1,-5
------gtagcttatcagactgatg-----------------------------------------------	41	-1,-4
------gtagcttatcagactgatgt----------------------------------------------	25	-1,-3
------gtagcttatcagactgatgtt---------------------------------------------	312	-1,-2
------gtagcttatcagactgatgttg--------------------------------------------	3461	-1,-1
------gtagcttatcagactgatgttga-------------------------------------------	4363	-1,0
------gtagcttatcagactgatgttgac------------------------------------------	928	-1,1
------gtagcttatcagactgatgttgact-----------------------------------------	9	-1,2
-------tagcttatcagactgatg-----------------------------------------------	29683	0,-4
-------tagcttatcagactgatgt----------------------------------------------	14593	0,-3
-------tagcttatcagactgatgtt---------------------------------------------	51700	0,-2
-------tagcttatcagactgatgttg--------------------------------------------	1473191	0,-1
-------tagcttatcagactgatgttga-------------------------------------------	3229576	0,0
-------tagcttatcagactgatgttgac------------------------------------------	1981118	0,1
-------tagcttatcagactgatgttgact-----------------------------------------	77353	0,2
-------tagcttatcagactgatgttgactg----------------------------------------	72	0,3
-------tagcttatcagactgatgttgactgt---------------------------------------	40	0,4
-------tagcttatcagactgatgttgactgtt--------------------------------------	72	0,5
--------agcttatcagactgatgt----------------------------------------------	168	1,-3
--------agcttatcagactgatgtt---------------------------------------------	692	1,-2
--------agcttatcagactgatgttg--------------------------------------------	17781	1,-1
--------agcttatcagactgatgttga-------------------------------------------	45336	1,0
--------agcttatcagactgatgttgac------------------------------------------	33294	1,1
--------agcttatcagactgatgttgact-----------------------------------------	2041	1,2
--------agcttatcagactgatgttgactg----------------------------------------	3	1,3
--------agcttatcagactgatgttgactgt---------------------------------------	3	1,4
--------agcttatcagactgatgttgactgtt--------------------------------------	3	1,5
---------gcttatcagactgatgtt---------------------------------------------	147	2,-2
---------gcttatcagactgatgttg--------------------------------------------	3722	2,-1
---------gcttatcagactgatgttga-------------------------------------------	8578	2,0
---------gcttatcagactgatgttgac------------------------------------------	6866	2,1
---------gcttatcagactgatgttgact-----------------------------------------	320	2,2
--------------------------------------------gcaacaccagtcgatgggctgt------	2	-1,0
--------------------------------------------gcaacaccagtcgatgggctgtc-----	5	-1,1
---------------------------------------------caacaccagtcgatgggc---------	2	0,-3
---------------------------------------------caacaccagtcgatgggctg-------	57	0,-1
---------------------------------------------caacaccagtcgatgggctgt------	851	0,0
---------------------------------------------caacaccagtcgatgggctgtc-----	1340	0,1
---------------------------------------------caacaccagtcgatgggctgtct----	52	0,2
----------------------------------------------aacaccagtcgatgggctgt------	12	1,0
----------------------------------------------aacaccagtcgatgggctgtc-----	15	1,1
----------------------------------------------aacaccagtcgatgggctgtct----	15	1,2
-----------------------------------------------acaccagtcgatgggctgt------	2	2,0
-----------------------------------------------acaccagtcgatgggctgtc-----	11	2,1
-----------------------------------------------acaccagtcgatgggctgtct----	3	2,2

>hsa-mir-210	3p:66-87
acccggcagugccuccaggcgcagggcagccccugcccaccgcacacugcgcugccccagacccaCUGUGCGUGUGACAGCGGCUGAucugugccugggcagcgcgaccc
....((..((((.(((((((((((..(((((.(((..(((((((((.((.((((...))).).)).)))))).))).))).)))))..)))))))))))..))))..)).
----------------------------------------------------------------actgtgcgtgtgacagcgg---------------------------	15	-1,-4
----------------------------------------------------------------actgtgcgtgtgacagcggc--------------------------	3	-1,-3
----------------------------------------------------------------actgtgcgtgtgacagcggct-------------------------	2	-1,-2
----------------------------------------------------------------actgtgcgtgtgacagcggctg------------------------	13	-1,-1
----------------------------------------------------------------actgtgcgtgtgacagcggctga-----------------------	23	-1,0
-----------------------------------------------------------------ctgtgcgtgtgacagcgg---------------------------	5	0,-4
-----------------------------------------------------------------ctgtgcgtgtgacagcggc--------------------------	15	0,-3
-----------------------------------------------------------------ctgtgcgtgtgacagcggct-------------------------	39	0,-2
-----------------------------------------------------------------ctgtgcgtgtgacagcggctg------------------------	7	0,-1
-----------------------------------------------------------------ctgtgcgtgtgacagcggctga-----------------------	279	0,0
-----------------------------------------------------------------ctgtgcgtgtgacagcggctgat----------------------	13	0,1
------------------------------------------------------------------tgtgcgtgtgacagcggctga-----------------------	4	1,0

>hsa-mir-2110	5p:8-29
cagggguUUGGGGAAACGGCCGCUGAGUGaggcgucggcuguguuucucaccgcggucuuuuccucccacucuug
(((((((..(((((((.((((((((((.((.(((.....))).)).))))..)))))).)))))))..)))))))
-------ttggggaaacggccgctga-------------------------------------------------	2	0,-3
-------ttggggaaacggccgctgag------------------------------------------------	6	0,-2
-------ttggggaaacggccgctgagt-----------------------------------------------	6	0,-1
-------ttggggaaacggccgctgagtg----------------------------------------------	5	0,0
-------ttggggaaacggccgctgagtga---------------------------------------------	15	0,1
-------ttggggaaacggccgctgagtgag--------------------------------------------	2	0,2
------------------------------------------------caccgcggtcttttcctccca------	4	
------------------------------------------------caccgcggtcttttcctcccac-----	3	

>hsa-mir-2116	MA:14-34;mi:51-71
gaccuaggcuaggGGUUCUUAGCAUAGGAGGUCUucccaugcuaagaaguCCUCCCAUGCCAAGAACUCCCagacuagga
..(((((.((.(((((((((.((((.(((((.((((.........)))).))))).)))).))))))))).)).))))).
---------------ttcttagcataggaggtcttc--------------------------------------------	2	2,2
--------------------------------------------------cctcccatgccaagaactccca--------	2	0,1

>hsa-mir-212	3p:71-91
cggggcaccccgcccggacagcgcgccggcaccuuggcucuagacugcuuacugcccgggccgcccucagUAACAGUCUCCAGUCACGGCCaccgacgccuggccccgcc
..................(((.(((.(((..((.(((((..((((((.((((((...(((...))).))))))))))))..))))).))...))).))))))........
------------------------------accttggctctagactgcttact---------------------------------------------------------	14	
-------------------------------ccttggctctagactgcttact---------------------------------------------------------	4	
----------------------------------------------------------------------taacagtctccagtcacgg---------------------	3	0,-2
----------------------------------------------------------------------taacagtctccagtcacggc--------------------	8	0,-1
----------------------------------------------------------------------taacagtctccagtcacggcc-------------------	8	0,0
----------------------------------------------------------------------taacagtctccagtcacggcca------------------	12	0,1

>hsa-mir-214	mi:30-51;MA:71-92
ggccuggcuggacagaguugucaugugucUGCCUGUCUACACUUGCUGUGCagaacauccgcucaccuguACAGCAGGCACAGACAGGCAGUcacaugacaacccagccu
.....((((((.....(((((((((((.((((((((((...((((((((((((.............))))))))))))...)))))))))).))))))))))))))))).
-----------------------------tgcctgtctacacttgctg--------------------------------------------------------------	4	0,-3
-----------------------------tgcctgtctacacttgctgt-------------------------------------------------------------	2	0,-2
-----------------------------tgcctgtctacacttgctgtg------------------------------------------------------------	163	0,-1
-----------------------------tgcctgtctacacttgctgtgc-----------------------------------------------------------	159	0,0
-----------------------------tgcctgtctacacttgctgtgca----------------------------------------------------------	3	0,1
------------------------------gcctgtctacacttgctgtg------------------------------------------------------------	8	1,-1
------------------------------gcctgtctacacttgctgtgc-----------------------------------------------------------	29	1,0
-------------------------------cctgtctacacttgctgtgcag---------------------------------------------------------	2	2,2
--------------------------------------------------------------------gtacagcaggcacagacaggc---------------------	4	-2,-3
--------------------------------------------------------------------gtacagcaggcacagacaggca--------------------	3	-2,-2
--------------------------------------------------------------------gtacagcaggcacagacaggcagt------------------	2	-2,0
---------------------------------------------------------------------tacagcaggcacagacag-----------------------	13	-1,-5
---------------------------------------------------------------------tacagcaggcacagacagg----------------------	32	-1,-4
---------------------------------------------------------------------tacagcaggcacagacaggc---------------------	2	-1,-3
---------------------------------------------------------------------tacagcaggcacagacaggca--------------------	42	-1,-2
---------------------------------------------------------------------tacagcaggcacagacaggcag-------------------	52	-1,-1
---------------------------------------------------------------------tacagcaggcacagacaggcagt------------------	43	-1,0
----------------------------------------------------------------------acagcaggcacagacagg----------------------	16	0,-4
----------------------------------------------------------------------acagcaggcacagacaggc---------------------	3	0,-3
----------------------------------------------------------------------acagcaggcacagacaggca--------------------	85	0,-2
----------------------------------------------------------------------acagcaggcacagacaggcag-------------------	182	0,-1
----------------------------------------------------------------------acagcaggcacagacaggcagt------------------	290	0,0
-----------------------------------------------------------------------cagcaggcacagacaggca--------------------	7	1,-2
-----------------------------------------------------------------------cagcaggcacagacaggcagt------------------	5	1,0
------------------------------------------------------------------------agcaggcacagacaggca--------------------	52	2,-2
------------------------------------------------------------------------agcaggcacagacaggcag-------------------	84	2,-1
------------------------------------------------------------------------agcaggcacagacaggcagt------------------	116	2,0

>hsa-mir-215	5p:27-47
aucauucagaaaugguauacaggaaaAUGACCUAUGAAUUGACAGACaauauagcugaguuugucugucauuucuuuaggccaauauucuguaugacugugcuacuucaa
........(((.((((((((((((.(.((.((((.(((.((((((((((...........)))))))))).)))..)))).)).).))))))......)))))).)))..
--------------------------atgacctatgaattgaca------------------------------------------------------------------	22	0,-3
--------------------------atgacctatgaattgacag-----------------------------------------------------------------	145	0,-2
--------------------------atgacctatgaattgacaga----------------------------------------------------------------	1911	0,-1
--------------------------atgacctatgaattgacagac---------------------------------------------------------------	12559	0,0
--------------------------atgacctatgaattgacagaca--------------------------------------------------------------	8948	0,1
--------------------------atgacctatgaattgacagacaa-------------------------------------------------------------	281	0,2
--------------------------atgacctatgaattgacagacaat------------------------------------------------------------	7	0,3
---------------------------tgacctatgaattgacag-----------------------------------------------------------------	302	1,-2
---------------------------tgacctatgaattgacaga----------------------------------------------------------------	91	1,-1
---------------------------tgacctatgaattgacagac---------------------------------------------------------------	64	1,0
---------------------------tgacctatgaattgacagaca--------------------------------------------------------------	70	1,1
----------------------------gacctatgaattgacaga----------------------------------------------------------------	3	2,-1
---------------------------------------------------------------tctgtcatttctttaggcc----------------------------	2	
---------------------------------------------------------------tctgtcatttctttaggcca---------------------------	4	
---------------------------------------------------------------tctgtcatttctttaggccaa--------------------------	2	
---------------------------------------------------------------tctgtcatttctttaggccaat-------------------------	41	
---------------------------------------------------------------tctgtcatttctttaggccaata------------------------	20	

>hsa-mir-216a	5p:19-40
gauggcugugaguuggcuUAAUCUCAGCUGGCAACUGUGAgauguucauacaaucccucacaguggucucugggauuaugcuaaacagagcaauuuccuagcccucacga
((.(((((.((((((((.(((((((((..(((.((((((((.(((....)))....)))))))).))).))))))))).)))))..........))).))))).))....
------------------taatctcagctggcaactg-------------------------------------------------------------------------	2	0,-3
------------------taatctcagctggcaactgtg-----------------------------------------------------------------------	6	0,-1
------------------taatctcagctggcaactgtga----------------------------------------------------------------------	213	0,0
------------------taatctcagctggcaactgtgag---------------------------------------------------------------------	5	0,1
-------------------aatctcagctggcaactgtg-----------------------------------------------------------------------	3	1,-1
-------------------aatctcagctggcaactgtga----------------------------------------------------------------------	9	1,0
--------------------atctcagctggcaactgtga----------------------------------------------------------------------	2	2,0
----------------------------------------------------------cacagtggtctctgggattatg------------------------------	9	

>hsa-mir-216b	5p:11-32
gcagacuggaAAAUCUCUGCAGGCAAAUGUGAugucacugaggaaaucacacacuuacccguagagauucuacagucugaca
.(((((((...(((((((((.((....((((((.((......)).))))))......)).)))))))))...)))))))...
---------aaaatctctgcaggcaaatgtg---------------------------------------------------	2	-1,-1
----------aaatctctgcaggcaaatgtga--------------------------------------------------	8	0,0
----------aaatctctgcaggcaaatgtgat-------------------------------------------------	2	0,1

>hsa-mir-217	5p:35-57
aguauaauuauuacauaguuuuugaugucgcagaUACUGCAUCAGGAACUGAUUGGAuaagaaucagucaccaucaguuccuaaugcauugccuucagcaucuaaacaag
.................((((..(((((.(.((.((.(((((.((((((((((.((((........))).).)))))))))).))))).)).)).).))))).))))...
---------------------------------atactgcatcaggaactgattg-------------------------------------------------------	46	-1,-2
---------------------------------atactgcatcaggaactgattgg------------------------------------------------------	25	-1,-1
---------------------------------atactgcatcaggaactgattgga-----------------------------------------------------	10	-1,0
----------------------------------tactgcatcaggaactgattg-------------------------------------------------------	18	0,-2
----------------------------------tactgcatcaggaactgattgg------------------------------------------------------	178	0,-1
----------------------------------tactgcatcaggaactgattgga-----------------------------------------------------	285	0,0
----------------------------------tactgcatcaggaactgattggat----------------------------------------------------	3	0,1
-----------------------------------actgcatcaggaactgattgga-----------------------------------------------------	3	1,0
------------------------------------------------------------------------atcagttcctaatgcattgcct----------------	2	

>hsa-mir-218-1	MA:25-45;mi:68-89
gugauaauguagcgagauuuucugUUGUGCUUGAUCUAACCAUGUgguugcgagguaugaguaaaacAUGGUUCCGUCAAGCACCAUGGaacgucacgcagcuuucuaca
(((..((.((.(((.(((.((((((.(((((((((..((((((((..((((.........)))).))))))))..))))))))).)))))).))).))).))))..))).
------------------------ttgtgcttgatctaaccat-------------------------------------------------------------------	3	0,-2
------------------------ttgtgcttgatctaaccatg------------------------------------------------------------------	7	0,-1
------------------------ttgtgcttgatctaaccatgt-----------------------------------------------------------------	73	0,0
------------------------ttgtgcttgatctaaccatgtg----------------------------------------------------------------	400	0,1
------------------------ttgtgcttgatctaaccatgtgg---------------------------------------------------------------	50	0,2
------------------------ttgtgcttgatctaaccatgtggt--------------------------------------------------------------	23	0,3
------------------------ttgtgcttgatctaaccatgtggtt-------------------------------------------------------------	2	0,4
-------------------------tgtgcttgatctaaccatgtgg---------------------------------------------------------------	7	1,2
--------------------------gtgcttgatctaaccatgtg----------------------------------------------------------------	2	2,1
-------------------------------------------------------------------atggttccgtcaagcaccatg----------------------	5	0,-1

>hsa-mir-218-2	MA:25-45;mi:67-88
gaccagucgcugcggggcuuuccuUUGUGCUUGAUCUAACCAUGUgguggaacgauggaaacggaaCAUGGUUCUGUCAAGCACCGCGgaaagcaccgugcucuccugca
...(((..((.((((.(((((((...(((((((((..((((((((..........((....))..))))))))..)))))))))...))))))).))))))....)))..
------------------------ttgtgcttgatctaaccat-------------------------------------------------------------------	3	0,-2
------------------------ttgtgcttgatctaaccatg------------------------------------------------------------------	7	0,-1
------------------------ttgtgcttgatctaaccatgt-----------------------------------------------------------------	73	0,0
------------------------ttgtgcttgatctaaccatgtg----------------------------------------------------------------	400	0,1
------------------------ttgtgcttgatctaaccatgtgg---------------------------------------------------------------	50	0,2
------------------------ttgtgcttgatctaaccatgtggt--------------------------------------------------------------	23	0,3
-------------------------tgtgcttgatctaaccatgtgg---------------------------------------------------------------	7	1,2
--------------------------gtgcttgatctaaccatgtg----------------------------------------------------------------	2	2,1

>hsa-mir-219-1	5p:21-41;3p:62-83
ccgccccgggccgcggcuccUGAUUGUCCAAACGCAAUUCUcgagucuauggcuccggccgAGAGUUGAGUCUGGACGUCCCGagccgccgcccccaaaccucgagcggg
((((.(.((((.(((((((..(((.(((((.((.(((((((((.(((.........)))))))))))).)).))))))))..))))))).)))).........).)))).
-------------------------------------------------------------agagttgagtctggacgtcc-----------------------------	2	0,-2
-------------------------------------------------------------agagttgagtctggacgtcccg---------------------------	33	0,0
-------------------------------------------------------------agagttgagtctggacgtcccga--------------------------	2	0,1

>hsa-mir-219-2	5p:19-39;3p:62-83
acucaggggcuucgccacUGAUUGUCCAAACGCAAUUCUuguacgagucugcggccaaccgAGAAUUGUGGCUGGACAUCUGUggcugagcuccggg
.(((.(((((((.(((((.(((.(((((..(((((((((((...(.((.....)))...)))))))))))..)))))))).))))).))))))))))
-------------------------------------------------------------agaattgtggctggacatctgt--------------	2	0,0

>hsa-mir-22	mi:15-36;MA:53-74
ggcugagccgcaguAGUUCUUCAGUGGCAAGCUUUAuguccugacccagcuaAAGCUGCCAGUUGAAGAACUGUugcccucugcc
(((.(((..((((((((((((((((((((.((((((.((.........))))))))))))).))))))))))))))).))).)))
--------------agttcttcagtggcaagct----------------------------------------------------	10	0,-3
--------------agttcttcagtggcaagctt---------------------------------------------------	23	0,-2
--------------agttcttcagtggcaagcttt--------------------------------------------------	229	0,-1
--------------agttcttcagtggcaagcttta-------------------------------------------------	158	0,0
--------------agttcttcagtggcaagctttat------------------------------------------------	7	0,1
---------------------------------------------------aaagctgccagttgaagaactgt-----------	2	-1,0
----------------------------------------------------aagctgccagttgaagaa---------------	146	0,-4
----------------------------------------------------aagctgccagttgaagaac--------------	203	0,-3
----------------------------------------------------aagctgccagttgaagaact-------------	690	0,-2
----------------------------------------------------aagctgccagttgaagaactg------------	774	0,-1
----------------------------------------------------aagctgccagttgaagaactgt-----------	11633	0,0
----------------------------------------------------aagctgccagttgaagaactgtt----------	222	0,1
----------------------------------------------------aagctgccagttgaagaactgttg---------	2	0,2
-----------------------------------------------------agctgccagttgaagaac--------------	6	1,-3
-----------------------------------------------------agctgccagttgaagaact-------------	7	1,-2
-----------------------------------------------------agctgccagttgaagaactg------------	3	1,-1
-----------------------------------------------------agctgccagttgaagaactgt-----------	218	1,0
-----------------------------------------------------agctgccagttgaagaactgtt----------	9	1,1

>hsa-mir-221	mi:25-46;MA:65-87
ugaacauccaggucuggggcaugaACCUGGCAUACAAUGUAGAUUUcuguguucguuaggcaacAGCUACAUUGUCUGCUGGGUUUCaggcuaccuggaaacauguucuc
.((((((((((((....(((.((((((..(((.(((((((((....(((((((.....))).))))))))))))).)))..)).)))).))))))))))....)))))..
-----------------------aacctggcatacaatgtagatttctg-------------------------------------------------------------	3	-1,3
------------------------acctggcatacaatgtag--------------------------------------------------------------------	4	0,-4
------------------------acctggcatacaatgtaga-------------------------------------------------------------------	55	0,-3
------------------------acctggcatacaatgtagat------------------------------------------------------------------	60	0,-2
------------------------acctggcatacaatgtagatt-----------------------------------------------------------------	40	0,-1
------------------------acctggcatacaatgtagattt----------------------------------------------------------------	17	0,0
------------------------acctggcatacaatgtagatttc---------------------------------------------------------------	15	0,1
------------------------acctggcatacaatgtagatttct--------------------------------------------------------------	10	0,2
------------------------acctggcatacaatgtagatttctg-------------------------------------------------------------	46	0,3
------------------------acctggcatacaatgtagatttctgt------------------------------------------------------------	54	0,4
---------------------------------------------------------------cagctacattgtctgctgg----------------------------	5	-1,-5
---------------------------------------------------------------cagctacattgtctgctggg---------------------------	9	-1,-4
---------------------------------------------------------------cagctacattgtctgctgggtt-------------------------	11	-1,-2
---------------------------------------------------------------cagctacattgtctgctgggttt------------------------	7	-1,-1
---------------------------------------------------------------cagctacattgtctgctgggtttc-----------------------	6	-1,0
----------------------------------------------------------------agctacattgtctgctgg----------------------------	130	0,-5
----------------------------------------------------------------agctacattgtctgctggg---------------------------	662	0,-4
----------------------------------------------------------------agctacattgtctgctgggt--------------------------	1336	0,-3
----------------------------------------------------------------agctacattgtctgctgggtt-------------------------	1232	0,-2
----------------------------------------------------------------agctacattgtctgctgggttt------------------------	1192	0,-1
----------------------------------------------------------------agctacattgtctgctgggtttc-----------------------	1006	0,0
----------------------------------------------------------------agctacattgtctgctgggtttca----------------------	55	0,1
----------------------------------------------------------------agctacattgtctgctgggtttcag---------------------	2	0,2
-----------------------------------------------------------------gctacattgtctgctggg---------------------------	40	1,-4
-----------------------------------------------------------------gctacattgtctgctgggt--------------------------	82	1,-3
-----------------------------------------------------------------gctacattgtctgctgggtt-------------------------	93	1,-2
-----------------------------------------------------------------gctacattgtctgctgggttt------------------------	57	1,-1
-----------------------------------------------------------------gctacattgtctgctgggtttc-----------------------	53	1,0

>hsa-mir-222	mi:31-52;MA:69-89
gcugcuggaagguguagguacccucaauggCUCAGUAGCCAGUGUAGAUCCUgucuuucguaaucagcAGCUACAUCUGGCUACUGGGUcucugauggcaucuucuagcu
...(((((((((((......((.(((..(((((((((((((((((((...(((...........)))...))))).))))))))))))))..))).))))))))))))).
----------------------------ggctcagtagccagtgtaga--------------------------------------------------------------	4	-2,-4
----------------------------ggctcagtagccagtgtagat-------------------------------------------------------------	3	-2,-3
----------------------------ggctcagtagccagtgtagatc------------------------------------------------------------	18	-2,-2
----------------------------ggctcagtagccagtgtagatcc-----------------------------------------------------------	5	-2,-1
------------------------------ctcagtagccagtgtagatcc-----------------------------------------------------------	2	0,-1
-------------------------------tcagtagccagtgtagatcctg---------------------------------------------------------	3	1,1
-------------------------------------------------------------------cagctacatctggctactgggt---------------------	2	-1,0
--------------------------------------------------------------------agctacatctggctactgg-----------------------	51	0,-2
--------------------------------------------------------------------agctacatctggctactggg----------------------	366	0,-1
--------------------------------------------------------------------agctacatctggctactgggt---------------------	344	0,0
--------------------------------------------------------------------agctacatctggctactgggtc--------------------	102	0,1
--------------------------------------------------------------------agctacatctggctactgggtct-------------------	218	0,2
--------------------------------------------------------------------agctacatctggctactgggtctc------------------	143	0,3
--------------------------------------------------------------------agctacatctggctactgggtctct-----------------	135	0,4
---------------------------------------------------------------------gctacatctggctactgg-----------------------	2	1,-2
---------------------------------------------------------------------gctacatctggctactggg----------------------	11	1,-1
---------------------------------------------------------------------gctacatctggctactgggt---------------------	10	1,0
---------------------------------------------------------------------gctacatctggctactgggtctc------------------	4	1,3
---------------------------------------------------------------------gctacatctggctactgggtctct-----------------	5	1,4
----------------------------------------------------------------------ctacatctggctactgggtctct-----------------	5	2,4

>hsa-mir-223	mi:26-47;MA:68-89
ccuggccuccugcagugccacgcucCGUGUAUUUGACAAGCUGAGUUggacacuccaugugguagagUGUCAGUUUGUCAAAUACCCCAagugcggcacaugcuuaccag
.((((......((((((((.((((..(.((((((((((((((......(((((((.........))))))))))))))))))))).)..)))).))))).)))...))))
-------------------------cgtgtatttgacaagctgag-----------------------------------------------------------------	2	0,-2
-------------------------cgtgtatttgacaagctgagt----------------------------------------------------------------	3	0,-1
-------------------------cgtgtatttgacaagctgagtt---------------------------------------------------------------	2	0,0
-------------------------cgtgtatttgacaagctgagttg--------------------------------------------------------------	25	0,1
-------------------------cgtgtatttgacaagctgagttgg-------------------------------------------------------------	7	0,2
------------------------------------------------------------------gtgtcagtttgtcaaatac-------------------------	2	-1,-4
-------------------------------------------------------------------tgtcagtttgtcaaatac-------------------------	5	0,-4
-------------------------------------------------------------------tgtcagtttgtcaaatacc------------------------	67	0,-3
-------------------------------------------------------------------tgtcagtttgtcaaataccc-----------------------	15	0,-2
-------------------------------------------------------------------tgtcagtttgtcaaatacccc----------------------	51	0,-1
-------------------------------------------------------------------tgtcagtttgtcaaatacccca---------------------	671	0,0
-------------------------------------------------------------------tgtcagtttgtcaaataccccaa--------------------	257	0,1
-------------------------------------------------------------------tgtcagtttgtcaaataccccaag-------------------	35	0,2
-------------------------------------------------------------------tgtcagtttgtcaaataccccaagt------------------	2	0,3
--------------------------------------------------------------------gtcagtttgtcaaatacc------------------------	2	1,-3
--------------------------------------------------------------------gtcagtttgtcaaatacccc----------------------	2	1,-1
--------------------------------------------------------------------gtcagtttgtcaaatacccca---------------------	52	1,0
--------------------------------------------------------------------gtcagtttgtcaaataccccaa--------------------	58	1,1
--------------------------------------------------------------------gtcagtttgtcaaataccccaag-------------------	2	1,2

>hsa-mir-224	MA:8-28;mi:53-75
gggcuuuCAAGUCACUAGUGGUUCCGUUuaguagaugauugugcauuguuucAAAAUGGUGCCCUAGUGACUACAaagccc
(((((((..(((((((((.(((.((((((.(.(((..((.....))..)))).)))))).))))))))))))..)))))))
------tcaagtcactagtggttccgtt-----------------------------------------------------	2	-1,0
-------caagtcactagtggttccgtt-----------------------------------------------------	6	0,0
-------caagtcactagtggttccgttt----------------------------------------------------	44	0,1
-------caagtcactagtggttccgttta---------------------------------------------------	14	0,2
-------caagtcactagtggttccgtttag--------------------------------------------------	307	0,3
-------caagtcactagtggttccgtttagt-------------------------------------------------	36	0,4
--------aagtcactagtggttccgtttag--------------------------------------------------	4	1,3
-----------------------------------------------------aaatggtgccctagtgactaca------	6	1,0

>hsa-mir-2276	3p:54-75
guguucuuccaguccgcccucugucaccuugcagacggcuuucucuccgaaugUCUGCAAGUGUCAGAGGCGAGGaguggcagcugcau
((((.((.(((.(((.(((((((.(((.(((((((((...(((.....))))))))))))))).)))))).).))).))).))..))))
-----------------------------------------------------tctgcaagtgtcagaggcgag---------------	15	0,-1
-----------------------------------------------------tctgcaagtgtcagaggcgagg--------------	28	0,0
-----------------------------------------------------tctgcaagtgtcagaggcgagga-------------	2	0,1

>hsa-mir-2277	5p:18-41;3p:59-79
gugcuuccugcgggcugAGCGCGGGCUGAGCGCUGCCAGUCagcgcucacauuaaggcUGACAGCGCCCUGCCUGGCUCggccggcgaagcuc
..(((((..((.((((((((.(((((.(.((((((.(((((..............))))).)))))).).))))))))))))).)))))))..
-----------------agcgcgggctgagcgctgccagt-----------------------------------------------------	3	0,-1
---------------------------------------------------------ctgacagcgccctgcctggctcg-------------	2	-1,1

>hsa-mir-2278	5p:16-37
gugcugcagguguugGAGAGCAGUGUGUGUUGCCUGGggacuguguggacugguaucacccagacagcuugcacugacuccagacccugccgucau
((((.(((((..((((((..(((((((.((((.(((((.(((((....)).)))....))))).)))).))))))).))))))..))))).).)))
----------------agagcagtgtgtgttgcctg------------------------------------------------------------	6	1,-1
----------------agagcagtgtgtgttgcctgg-----------------------------------------------------------	3	1,0
----------------agagcagtgtgtgttgcctggg----------------------------------------------------------	3	1,1

>hsa-mir-2355	5p:11-31;3p:54-75
cagacgugucAUCCCCAGAUACAAUGGACAAuaugcuauuauaaucguauggcAUUGUCCUUGCUGUUUGGAGAUaauacugcugac
(((..((((.(((.((((((((((.(((((..(((((((.........))))))))))))))).))))))).))).))))..)))..
----------atccccagatacaatggacaat-------------------------------------------------------	2	0,1
----------------------------------------------------cattgtccttgctgtttggaga-------------	11	-1,-1
-----------------------------------------------------attgtccttgctgtttgga---------------	4	0,-3
-----------------------------------------------------attgtccttgctgtttggag--------------	3	0,-2
-----------------------------------------------------attgtccttgctgtttggaga-------------	49	0,-1
-----------------------------------------------------attgtccttgctgtttggagat------------	80	0,0
-----------------------------------------------------attgtccttgctgtttggagata-----------	2	0,1
------------------------------------------------------ttgtccttgctgtttggaga-------------	3	1,-1
------------------------------------------------------ttgtccttgctgtttggagat------------	2	1,0
------------------------------------------------------ttgtccttgctgtttggagata-----------	4	1,1
------------------------------------------------------ttgtccttgctgtttggagataa----------	2	1,2
-------------------------------------------------------tgtccttgctgtttggagat------------	2	2,0
-------------------------------------------------------tgtccttgctgtttggagata-----------	3	2,1
-------------------------------------------------------tgtccttgctgtttggagataa----------	2	2,2

>hsa-mir-23a	mi:9-30;MA:45-65
ggccggcuGGGGUUCCUGGGGAUGGGAUUUgcuuccugucacaaAUCACAUUGCCAGGGAUUUCCaaccgacc
((.(((.((((((((((((.((((.((((((..........)))))).)))).))))))).))))).))).))
--------ggggttcctggggatgggatt--------------------------------------------	2	0,-1
--------ggggttcctggggatgggattt-------------------------------------------	2	0,0
-------------------------------------------aatcacattgccagggatt-----------	10	-1,-3
-------------------------------------------aatcacattgccagggattt----------	2	-1,-2
-------------------------------------------aatcacattgccagggatttc---------	2	-1,-1
-------------------------------------------aatcacattgccagggatttcc--------	6	-1,0
-------------------------------------------aatcacattgccagggatttcca-------	2	-1,1
-------------------------------------------aatcacattgccagggatttccaa------	4	-1,2
--------------------------------------------atcacattgccagggatt-----------	979	0,-3
--------------------------------------------atcacattgccagggattt----------	829	0,-2
--------------------------------------------atcacattgccagggatttc---------	3512	0,-1
--------------------------------------------atcacattgccagggatttcc--------	3563	0,0
--------------------------------------------atcacattgccagggatttcca-------	2118	0,1
--------------------------------------------atcacattgccagggatttccaa------	1198	0,2
--------------------------------------------atcacattgccagggatttccaac-----	13	0,3
---------------------------------------------tcacattgccagggattt----------	6	1,-2
---------------------------------------------tcacattgccagggatttc---------	41	1,-1
---------------------------------------------tcacattgccagggatttcc--------	33	1,0
---------------------------------------------tcacattgccagggatttcca-------	47	1,1
---------------------------------------------tcacattgccagggatttccaa------	46	1,2
---------------------------------------------tcacattgccagggatttccaac-----	26	1,3
----------------------------------------------cacattgccagggatttc---------	3	2,-1
----------------------------------------------cacattgccagggatttcc--------	4	2,0
----------------------------------------------cacattgccagggatttcca-------	4	2,1
----------------------------------------------cacattgccagggatttccaa------	4	2,2
----------------------------------------------cacattgccagggatttccaac-----	2	2,3

>hsa-mir-23b	mi:20-41;MA:58-78
cucaggugcucuggcugcuUGGGUUCCUGGCAUGCUGAUUUgugacuuaagauuaaaAUCACAUUGCCAGGGAUUACCacgcaaccacgaccuuggc
.(((((.(.(((((.(((.(((((((((((((((.((((((..............)))))))).))))))))))..))).))).))).)))))))).
------------------ttgggttcctggcatgctga-----------------------------------------------------------	2	-1,-3
------------------ttgggttcctggcatgctgatt---------------------------------------------------------	7	-1,-1
-------------------tgggttcctggcatgctgatt---------------------------------------------------------	3	0,-1
-------------------tgggttcctggcatgctgattt--------------------------------------------------------	5	0,0
--------------------gggttcctggcatgctgat----------------------------------------------------------	2	1,-2
--------------------gggttcctggcatgctgattt--------------------------------------------------------	5	1,0
--------------------------------------------------------aatcacattgccagggatt----------------------	10	-1,-3
--------------------------------------------------------aatcacattgccagggattac--------------------	3	-1,-1
--------------------------------------------------------aatcacattgccagggattacc-------------------	13	-1,0
--------------------------------------------------------aatcacattgccagggattaccac-----------------	2	-1,2
---------------------------------------------------------atcacattgccagggatt----------------------	979	0,-3
---------------------------------------------------------atcacattgccagggatta---------------------	574	0,-2
---------------------------------------------------------atcacattgccagggattac--------------------	1642	0,-1
---------------------------------------------------------atcacattgccagggattacc-------------------	5175	0,0
---------------------------------------------------------atcacattgccagggattacca------------------	1691	0,1
---------------------------------------------------------atcacattgccagggattaccac-----------------	2467	0,2
---------------------------------------------------------atcacattgccagggattaccacg----------------	16	0,3
----------------------------------------------------------tcacattgccagggatta---------------------	36	1,-2
----------------------------------------------------------tcacattgccagggattac--------------------	53	1,-1
----------------------------------------------------------tcacattgccagggattacc-------------------	88	1,0
----------------------------------------------------------tcacattgccagggattacca------------------	63	1,1
----------------------------------------------------------tcacattgccagggattaccac-----------------	293	1,2
----------------------------------------------------------tcacattgccagggattaccacg----------------	3	1,3
-----------------------------------------------------------cacattgccagggattac--------------------	3	2,-1
-----------------------------------------------------------cacattgccagggattacc-------------------	10	2,0
-----------------------------------------------------------cacattgccagggattacca------------------	7	2,1
-----------------------------------------------------------cacattgccagggattaccac-----------------	10	2,2

>hsa-mir-23c	3p:66-87
agugacuuuccaggugucacacagugaguggcauaaucagaguacaauuugagucaugcccauacAUCACAUUGCCAGUGAUUACCCaaggaaagugacg
.((.(((((((.((((((((.(((((((((((((..(((((......)))))...)))))...)).))))..))...)))).))))...))))))).)).

>hsa-mir-24-1	mi:7-28;MA:44-65
cuccggUGCCUACUGAGCUGAUAUCAGUucucauuuuacacacUGGCUCAGUUCAGCAGGAACAGgag
((((.((.(((.(((((((((..(((((.............))))).))))))))).))).)).))))
----ggtgcctactgagctgatatca------------------------------------------	7	-2,-2
----ggtgcctactgagctgatatcag-----------------------------------------	6	-2,-1
----ggtgcctactgagctgatatcagt----------------------------------------	2	-2,0
-----gtgcctactgagctgatatc-------------------------------------------	3	-1,-3
-----gtgcctactgagctgatatca------------------------------------------	10	-1,-2
-----gtgcctactgagctgatatcag-----------------------------------------	9	-1,-1
-----gtgcctactgagctgatatcagt----------------------------------------	23	-1,0
------tgcctactgagctgatatcag-----------------------------------------	2	0,-1
------tgcctactgagctgatatcagt----------------------------------------	6	0,0
-----------------------------------------actggctcagttcagcagga-------	5	-2,-4
-----------------------------------------actggctcagttcagcaggaa------	6	-2,-3
-----------------------------------------actggctcagttcagcaggaac-----	47	-2,-2
-----------------------------------------actggctcagttcagcaggaacag---	2	-2,0
------------------------------------------ctggctcagttcagcagga-------	7	-1,-4
------------------------------------------ctggctcagttcagcaggaa------	7	-1,-3
------------------------------------------ctggctcagttcagcaggaac-----	89	-1,-2
------------------------------------------ctggctcagttcagcaggaaca----	37	-1,-1
------------------------------------------ctggctcagttcagcaggaacag---	89	-1,0
-------------------------------------------tggctcagttcagcagga-------	1036	0,-4
-------------------------------------------tggctcagttcagcaggaa------	6859	0,-3
-------------------------------------------tggctcagttcagcaggaac-----	17816	0,-2
-------------------------------------------tggctcagttcagcaggaaca----	10524	0,-1
-------------------------------------------tggctcagttcagcaggaacag---	132079	0,0
-------------------------------------------tggctcagttcagcaggaacagg--	433	0,1
-------------------------------------------tggctcagttcagcaggaacagga-	34	0,2
--------------------------------------------ggctcagttcagcaggaa------	54	1,-3
--------------------------------------------ggctcagttcagcaggaac-----	120	1,-2
--------------------------------------------ggctcagttcagcaggaaca----	95	1,-1
--------------------------------------------ggctcagttcagcaggaacag---	1572	1,0
--------------------------------------------ggctcagttcagcaggaacagg--	14	1,1
---------------------------------------------gctcagttcagcaggaac-----	2	2,-2
---------------------------------------------gctcagttcagcaggaacag---	423	2,0
---------------------------------------------gctcagttcagcaggaacagg--	83	2,1
---------------------------------------------gctcagttcagcaggaacagga-	29	2,2

>hsa-mir-24-2	mi:13-34;MA:50-71
cucugccucccgUGCCUACUGAGCUGAAACACAGuugguuuguguacacUGGCUCAGUUCAGCAGGAACAGgg
(((((..(((..(((..(((((((((..((((((.....))))))....)))))))))...)))))).)))))
----------cgtgcctactgagctgaaacac-----------------------------------------	4	-2,-2
-----------gtgcctactgagctgaaac-------------------------------------------	3	-1,-4
-----------gtgcctactgagctgaaaca------------------------------------------	3	-1,-3
-----------gtgcctactgagctgaaacac-----------------------------------------	73	-1,-2
-----------gtgcctactgagctgaaacaca----------------------------------------	50	-1,-1
-----------gtgcctactgagctgaaacacag---------------------------------------	104	-1,0
-----------gtgcctactgagctgaaacacagt--------------------------------------	58	-1,1
------------tgcctactgagctgaaacac-----------------------------------------	2	0,-2
------------tgcctactgagctgaaacacag---------------------------------------	7	0,0
------------tgcctactgagctgaaacacagt--------------------------------------	28	0,1
-------------gcctactgagctgaaacacagt--------------------------------------	2	1,1
-----------------------------------------------actggctcagttcagcagga------	5	-2,-4
-----------------------------------------------actggctcagttcagcaggaa-----	6	-2,-3
-----------------------------------------------actggctcagttcagcaggaac----	47	-2,-2
-----------------------------------------------actggctcagttcagcaggaacag--	2	-2,0
------------------------------------------------ctggctcagttcagcagga------	7	-1,-4
------------------------------------------------ctggctcagttcagcaggaa-----	7	-1,-3
------------------------------------------------ctggctcagttcagcaggaac----	89	-1,-2
------------------------------------------------ctggctcagttcagcaggaaca---	37	-1,-1
------------------------------------------------ctggctcagttcagcaggaacag--	89	-1,0
-------------------------------------------------tggctcagttcagcagga------	1036	0,-4
-------------------------------------------------tggctcagttcagcaggaa-----	6859	0,-3
-------------------------------------------------tggctcagttcagcaggaac----	17816	0,-2
-------------------------------------------------tggctcagttcagcaggaaca---	10524	0,-1
-------------------------------------------------tggctcagttcagcaggaacag--	132079	0,0
-------------------------------------------------tggctcagttcagcaggaacagg-	433	0,1
-------------------------------------------------tggctcagttcagcaggaacaggg	2	0,2
--------------------------------------------------ggctcagttcagcaggaa-----	54	1,-3
--------------------------------------------------ggctcagttcagcaggaac----	120	1,-2
--------------------------------------------------ggctcagttcagcaggaaca---	95	1,-1
--------------------------------------------------ggctcagttcagcaggaacag--	1572	1,0
--------------------------------------------------ggctcagttcagcaggaacagg-	14	1,1
---------------------------------------------------gctcagttcagcaggaac----	2	2,-2
---------------------------------------------------gctcagttcagcaggaacag--	423	2,0
---------------------------------------------------gctcagttcagcaggaacagg-	83	2,1

>hsa-mir-25	mi:14-34;MA:52-73
ggccaguguugagAGGCGGAGACUUGGGCAAUUGcuggacgcugcccugggCAUUGCACUUGUCUCGGUCUGAcagugccggcc
((((.(..(((..((((.(((((..(.(((((.(((((.......))..)))))))).)..))))).))))..)))..).))))
-------------aggcggagacttgggcaattg--------------------------------------------------	12	0,0
-------------aggcggagacttgggcaattgc-------------------------------------------------	11	0,1
-------------aggcggagacttgggcaattgct------------------------------------------------	6	0,2
---------------------------------------------------cattgcacttgtctcggt---------------	34	0,-4
---------------------------------------------------cattgcacttgtctcggtc--------------	60	0,-3
---------------------------------------------------cattgcacttgtctcggtct-------------	734	0,-2
---------------------------------------------------cattgcacttgtctcggtctg------------	4120	0,-1
---------------------------------------------------cattgcacttgtctcggtctga-----------	17853	0,0
---------------------------------------------------cattgcacttgtctcggtctgac----------	58	0,1
---------------------------------------------------cattgcacttgtctcggtctgaca---------	20	0,2
----------------------------------------------------attgcacttgtctcggtct-------------	17	1,-2
----------------------------------------------------attgcacttgtctcggtctg------------	36	1,-1
----------------------------------------------------attgcacttgtctcggtctga-----------	210	1,0
----------------------------------------------------attgcacttgtctcggtctgac----------	2	1,1

>hsa-mir-26a-1	MA:10-31;mi:49-70
guggccucgUUCAAGUAAUCCAGGAUAGGCUgugcaggucccaaugggCCUAUUCUUGGUUACUUGCACGgggacgc
(((.((((((.(((((((((.((((((((((.((.......))...)))))))))).))))))))).)))))).)))
---------ttcaagtaatccaggata--------------------------------------------------	483	0,-4
---------ttcaagtaatccaggatag-------------------------------------------------	7741	0,-3
---------ttcaagtaatccaggatagg------------------------------------------------	33008	0,-2
---------ttcaagtaatccaggataggc-----------------------------------------------	6044	0,-1
---------ttcaagtaatccaggataggct----------------------------------------------	24650	0,0
---------ttcaagtaatccaggataggctg---------------------------------------------	128	0,1
---------ttcaagtaatccaggataggctgt--------------------------------------------	57	0,2
----------tcaagtaatccaggatag-------------------------------------------------	71	1,-3
----------tcaagtaatccaggatagg------------------------------------------------	500	1,-2
----------tcaagtaatccaggataggc-----------------------------------------------	41	1,-1
----------tcaagtaatccaggataggct----------------------------------------------	153	1,0
-----------caagtaatccaggatagg------------------------------------------------	234	2,-2
-----------caagtaatccaggataggc-----------------------------------------------	44	2,-1
-----------caagtaatccaggataggct----------------------------------------------	170	2,0
------------------------------------------------cctattcttggttacttgcacg-------	11	0,0

>hsa-mir-26a-2	MA:14-35;mi:52-73
ggcuguggcuggaUUCAAGUAAUCCAGGAUAGGCUguuuccaucugugaggCCUAUUCUUGAUUACUUGUUUCuggaggcagcu
((((((..(..((..(((((((((.((((((((((..............)))))))))).)))))))))..))..)..))))))
-------------ttcaagtaatccaggata-----------------------------------------------------	483	0,-4
-------------ttcaagtaatccaggatag----------------------------------------------------	7741	0,-3
-------------ttcaagtaatccaggatagg---------------------------------------------------	33008	0,-2
-------------ttcaagtaatccaggataggc--------------------------------------------------	6044	0,-1
-------------ttcaagtaatccaggataggct-------------------------------------------------	24650	0,0
-------------ttcaagtaatccaggataggctg------------------------------------------------	128	0,1
-------------ttcaagtaatccaggataggctgt-----------------------------------------------	57	0,2
--------------tcaagtaatccaggatag----------------------------------------------------	71	1,-3
--------------tcaagtaatccaggatagg---------------------------------------------------	500	1,-2
--------------tcaagtaatccaggataggc--------------------------------------------------	41	1,-1
--------------tcaagtaatccaggataggct-------------------------------------------------	153	1,0
---------------caagtaatccaggatagg---------------------------------------------------	234	2,-2
---------------caagtaatccaggataggc--------------------------------------------------	44	2,-1
---------------caagtaatccaggataggct-------------------------------------------------	170	2,0
---------------------------------------------------cctattcttgattacttgtt-------------	4	0,-2
---------------------------------------------------cctattcttgattacttgttt------------	10	0,-1
---------------------------------------------------cctattcttgattacttgtttc-----------	12	0,0

>hsa-mir-26b	MA:12-32;mi:47-68
ccgggacccagUUCAAGUAAUUCAGGAUAGGUugugugcuguccagCCUGUUCUCCAUUACUUGGCUCggggaccgg
((((..((((((.((((((((..(((((((((((.(......))))))))))))..))))))))))).)))..))))
-----------ttcaagtaattcaggata------------------------------------------------	28	0,-3
-----------ttcaagtaattcaggatag-----------------------------------------------	563	0,-2
-----------ttcaagtaattcaggatagg----------------------------------------------	2355	0,-1
-----------ttcaagtaattcaggataggt---------------------------------------------	3686	0,0
-----------ttcaagtaattcaggataggtt--------------------------------------------	6505	0,1
-----------ttcaagtaattcaggataggttg-------------------------------------------	455	0,2
-----------ttcaagtaattcaggataggttgt------------------------------------------	47	0,3
------------tcaagtaattcaggatag-----------------------------------------------	2	1,-2
------------tcaagtaattcaggatagg----------------------------------------------	5	1,-1
------------tcaagtaattcaggataggt---------------------------------------------	4	1,0
------------tcaagtaattcaggataggtt--------------------------------------------	7	1,1
------------tcaagtaattcaggataggttg-------------------------------------------	9	1,2
-------------caagtaattcaggatagg----------------------------------------------	12	2,-1
-------------caagtaattcaggataggt---------------------------------------------	15	2,0
-------------caagtaattcaggataggtt--------------------------------------------	31	2,1
-------------caagtaattcaggataggttg-------------------------------------------	4	2,2
----------------------------------------------cctgttctccattacttgg------------	31	0,-3
----------------------------------------------cctgttctccattacttggc-----------	19	0,-2
----------------------------------------------cctgttctccattacttggct----------	36	0,-1
----------------------------------------------cctgttctccattacttggctc---------	18	0,0
-----------------------------------------------ctgttctccattacttggc-----------	2	1,-2

>hsa-mir-27a	mi:10-31;MA:51-71
cugaggagcAGGGCUUAGCUGCUUGUGAGCAggguccacaccaagucgugUUCACAGUGGCUAAGUUCCGCcccccag
(((.((.((.(((((((((..((.(((((((.((.(........))).)))))))))..))))))))).)).)).)))
---------agggcttagctgcttgtgagc------------------------------------------------	142	0,-1
---------agggcttagctgcttgtgagca-----------------------------------------------	405	0,0
----------gggcttagctgcttgtgagca-----------------------------------------------	2	1,0
-------------------------------------------------gttcacagtggctaagtt-----------	2	-1,-4
-------------------------------------------------gttcacagtggctaagttc----------	3	-1,-3
-------------------------------------------------gttcacagtggctaagttccg--------	2	-1,-1
-------------------------------------------------gttcacagtggctaagttccgc-------	2	-1,0
--------------------------------------------------ttcacagtggctaagttc----------	465	0,-3
--------------------------------------------------ttcacagtggctaagttcc---------	519	0,-2
--------------------------------------------------ttcacagtggctaagttccg--------	6843	0,-1
--------------------------------------------------ttcacagtggctaagttccgc-------	26062	0,0
--------------------------------------------------ttcacagtggctaagttccgcc------	10	0,1
---------------------------------------------------tcacagtggctaagttccg--------	29	1,-1
---------------------------------------------------tcacagtggctaagttccgc-------	152	1,0
----------------------------------------------------cacagtggctaagttccg--------	45	2,-1
----------------------------------------------------cacagtggctaagttccgc-------	79	2,0

>hsa-mir-27b	mi:19-40;MA:61-81
accucucuaacaaggugcAGAGCUUAGCUGAUUGGUGAACagugauugguuuccgcuuugUUCACAGUGGCUAAGUUCUGCaccugaagagaaggug
((((((((....((((((((((((((((((....((((((((....(((...)))..))))))))..))))))))))))))))))..)))).)))).
-----------------cagagcttagctgattggtga-----------------------------------------------------------	2	-1,-2
-----------------cagagcttagctgattggtgaac---------------------------------------------------------	67	-1,0
-----------------cagagcttagctgattggtgaaca--------------------------------------------------------	2	-1,1
------------------agagcttagctgattggtg------------------------------------------------------------	15	0,-3
------------------agagcttagctgattggtga-----------------------------------------------------------	64	0,-2
------------------agagcttagctgattggtgaa----------------------------------------------------------	92	0,-1
------------------agagcttagctgattggtgaac---------------------------------------------------------	1568	0,0
------------------agagcttagctgattggtgaaca--------------------------------------------------------	50	0,1
------------------agagcttagctgattggtgaacag-------------------------------------------------------	226	0,2
------------------agagcttagctgattggtgaacagt------------------------------------------------------	63	0,3
-------------------gagcttagctgattggtgaac---------------------------------------------------------	13	1,0
-----------------------------------------------------------gttcacagtggctaagtt--------------------	2	-1,-4
-----------------------------------------------------------gttcacagtggctaagttc-------------------	3	-1,-3
-----------------------------------------------------------gttcacagtggctaagttct------------------	20	-1,-2
-----------------------------------------------------------gttcacagtggctaagttctg-----------------	791	-1,-1
-----------------------------------------------------------gttcacagtggctaagttctgc----------------	671	-1,0
-----------------------------------------------------------gttcacagtggctaagttctgca---------------	50	-1,1
------------------------------------------------------------ttcacagtggctaagttc-------------------	465	0,-3
------------------------------------------------------------ttcacagtggctaagttct------------------	746	0,-2
------------------------------------------------------------ttcacagtggctaagttctg-----------------	111110	0,-1
------------------------------------------------------------ttcacagtggctaagttctgc----------------	51225	0,0
------------------------------------------------------------ttcacagtggctaagttctgca---------------	9843	0,1
------------------------------------------------------------ttcacagtggctaagttctgcac--------------	15	0,2
-------------------------------------------------------------tcacagtggctaagttct------------------	6	1,-2
-------------------------------------------------------------tcacagtggctaagttctg-----------------	307	1,-1
-------------------------------------------------------------tcacagtggctaagttctgc----------------	348	1,0
-------------------------------------------------------------tcacagtggctaagttctgca---------------	62	1,1
--------------------------------------------------------------cacagtggctaagttctg-----------------	104	2,-1
--------------------------------------------------------------cacagtggctaagttctgc----------------	239	2,0
--------------------------------------------------------------cacagtggctaagttctgca---------------	16	2,1

>hsa-mir-28	5p:14-35;3p:54-75
gguccuugcccucAAGGAGCUCACAGUCUAUUGAGuuaccuuucugacuuuccCACUAGAUUGUGAGCUCCUGGAgggcaggcacu
(((.(((((((((.((((((((((((((((.(((((((......)))))....)).)))))))))))))))).))))))))).)))
-----------tcaaggagctcacagtcta--------------------------------------------------------	2	-2,-5
------------caaggagctcacagtctatt------------------------------------------------------	10	-1,-3
------------caaggagctcacagtctattg-----------------------------------------------------	21	-1,-2
------------caaggagctcacagtctattga----------------------------------------------------	42	-1,-1
------------caaggagctcacagtctattgag---------------------------------------------------	8	-1,0
-------------aaggagctcacagtctat-------------------------------------------------------	17	0,-4
-------------aaggagctcacagtctatt------------------------------------------------------	52	0,-3
-------------aaggagctcacagtctattg-----------------------------------------------------	480	0,-2
-------------aaggagctcacagtctattga----------------------------------------------------	7692	0,-1
-------------aaggagctcacagtctattgag---------------------------------------------------	2981	0,0
-------------aaggagctcacagtctattgagt--------------------------------------------------	123	0,1
--------------aggagctcacagtctattg-----------------------------------------------------	3	1,-2
--------------aggagctcacagtctattga----------------------------------------------------	84	1,-1
--------------aggagctcacagtctattgag---------------------------------------------------	33	1,0
--------------aggagctcacagtctattgagt--------------------------------------------------	2	1,1
----------------------------------------------------ccactagattgtgagctcctgg------------	5	-1,-1
----------------------------------------------------ccactagattgtgagctcctgga-----------	16	-1,0
-----------------------------------------------------cactagattgtgagctcc---------------	21	0,-4
-----------------------------------------------------cactagattgtgagctcct--------------	105	0,-3
-----------------------------------------------------cactagattgtgagctcctg-------------	307	0,-2
-----------------------------------------------------cactagattgtgagctcctgg------------	4344	0,-1
-----------------------------------------------------cactagattgtgagctcctgga-----------	26730	0,0
-----------------------------------------------------cactagattgtgagctcctggag----------	4830	0,1
-----------------------------------------------------cactagattgtgagctcctggagg---------	2	0,2
------------------------------------------------------actagattgtgagctcct--------------	14	1,-3
------------------------------------------------------actagattgtgagctcctg-------------	20	1,-2
------------------------------------------------------actagattgtgagctcctgg------------	126	1,-1
------------------------------------------------------actagattgtgagctcctgga-----------	1019	1,0
------------------------------------------------------actagattgtgagctcctggag----------	7467	1,1
------------------------------------------------------actagattgtgagctcctggagg---------	6	1,2
-------------------------------------------------------ctagattgtgagctcctgg------------	8	2,-1
-------------------------------------------------------ctagattgtgagctcctgga-----------	61	2,0
-------------------------------------------------------ctagattgtgagctcctggag----------	973	2,1

>hsa-mir-296	5p:14-34;3p:48-69
aggacccuuccagAGGGCCCCCCCUCAAUCCUGUugugccuaauucaGAGGGUUGGGUGGAGGCUCUCCugaagggcucu
((..((((((..(((((((.((.(((((((((.(((.........)))))))))))).)).)))))))..))))))..))
------------gagggccccccctcaatcctg-----------------------------------------------	2	-1,-1
------------gagggccccccctcaatcctgt----------------------------------------------	7	-1,0
-------------agggccccccctcaatcctg-----------------------------------------------	6	0,-1
-------------agggccccccctcaatcctgt----------------------------------------------	16	0,0
-----------------------------------------------gagggttgggtggaggct---------------	4	0,-4
-----------------------------------------------gagggttgggtggaggctct-------------	5	0,-2
------------------------------------------------agggttgggtggaggctc--------------	4	1,-3
------------------------------------------------agggttgggtggaggctct-------------	10	1,-2
------------------------------------------------agggttgggtggaggctctc------------	11	1,-1
------------------------------------------------agggttgggtggaggctctcc-----------	2	1,0
------------------------------------------------agggttgggtggaggctctcct----------	4	1,1

>hsa-mir-299	5p:7-28;3p:39-60
aagaaaUGGUUUACCGUCCCACAUACAUuuugaauaugUAUGUGGGAUGGUAAACCGCUUcuu
(((((.((((((((((((((((((((((.......)))))))))))))))))))))).)))))
-----atggtttaccgtcccacataca------------------------------------	9	-1,-1
------tggtttaccgtcccacataca------------------------------------	7	0,-1
------tggtttaccgtcccacatacat-----------------------------------	4	0,0
-------------------------------------gtatgtgggatggtaaaccgct----	9	-1,-1
--------------------------------------tatgtgggatggtaaaccg------	4	0,-3
--------------------------------------tatgtgggatggtaaaccgc-----	27	0,-2
--------------------------------------tatgtgggatggtaaaccgct----	22	0,-1
--------------------------------------tatgtgggatggtaaaccgctt---	28	0,0

>hsa-mir-29a	mi:4-25;MA:42-63
augACUGAUUUCUUUUGGUGUUCAGagucaauauaauuuucUAGCACCAUCUGAAAUCGGUUAu
((((((((((((...(((((((.((((...........)))))))))))...))))))))))))
---actgatttcttttggtgt-------------------------------------------	2	0,-4
---actgatttcttttggtgtt------------------------------------------	17	0,-3
---actgatttcttttggtgttc-----------------------------------------	7	0,-2
---actgatttcttttggtgttca----------------------------------------	35	0,-1
---actgatttcttttggtgttcag---------------------------------------	103	0,0
---actgatttcttttggtgttcaga--------------------------------------	215	0,1
---actgatttcttttggtgttcagag-------------------------------------	128	0,2
---actgatttcttttggtgttcagagt------------------------------------	19	0,3
-----tgatttcttttggtgttcag---------------------------------------	4	2,0
-----tgatttcttttggtgttcaga--------------------------------------	26	2,1
---------------------------------------tctagcaccatctgaaatcggt---	7	-2,-2
---------------------------------------tctagcaccatctgaaatcggtt--	3	-2,-1
----------------------------------------ctagcaccatctgaaatc------	22	-1,-5
----------------------------------------ctagcaccatctgaaatcg-----	158	-1,-4
----------------------------------------ctagcaccatctgaaatcgg----	709	-1,-3
----------------------------------------ctagcaccatctgaaatcggt---	2282	-1,-2
----------------------------------------ctagcaccatctgaaatcggtt--	5850	-1,-1
----------------------------------------ctagcaccatctgaaatcggtta-	141	-1,0
----------------------------------------ctagcaccatctgaaatcggttat	7	-1,1
-----------------------------------------tagcaccatctgaaatcg-----	250	0,-4
-----------------------------------------tagcaccatctgaaatcgg----	4260	0,-3
-----------------------------------------tagcaccatctgaaatcggt---	14968	0,-2
-----------------------------------------tagcaccatctgaaatcggtt--	20454	0,-1
-----------------------------------------tagcaccatctgaaatcggtta-	3735	0,0
-----------------------------------------tagcaccatctgaaatcggttat	223	0,1
------------------------------------------agcaccatctgaaatcgg----	32	1,-3
------------------------------------------agcaccatctgaaatcggt---	151	1,-2
------------------------------------------agcaccatctgaaatcggtt--	193	1,-1
------------------------------------------agcaccatctgaaatcggtta-	41	1,0
------------------------------------------agcaccatctgaaatcggttat	2	1,1
-------------------------------------------gcaccatctgaaatcggt---	218	2,-2
-------------------------------------------gcaccatctgaaatcggtt--	155	2,-1
-------------------------------------------gcaccatctgaaatcggtta-	13	2,0

>hsa-mir-29b-1	mi:10-33;MA:51-73
cuucaggaaGCUGGUUUCAUAUGGUGGUUUAGAuuuaaauagugauugucUAGCACCAUUUGAAAUCAGUGUUcuuggggg
(((((((((((((((((((.((((((..((((((.............)))))))))))).)))))))))).))))))))).
---------gctggtttcatatggtggt-----------------------------------------------------	2	0,-5
---------gctggtttcatatggtggtt----------------------------------------------------	10	0,-4
---------gctggtttcatatggtggttt---------------------------------------------------	12	0,-3
---------gctggtttcatatggtggttta--------------------------------------------------	10	0,-2
---------gctggtttcatatggtggtttag-------------------------------------------------	58	0,-1
---------gctggtttcatatggtggtttaga------------------------------------------------	197	0,0
----------ctggtttcatatggtggtttaga------------------------------------------------	9	1,0
------------------------------------------------tctagcaccatttgaaatcagt-----------	4	-2,-3
-------------------------------------------------ctagcaccatttgaaatca-------------	17	-1,-5
-------------------------------------------------ctagcaccatttgaaatcag------------	96	-1,-4
-------------------------------------------------ctagcaccatttgaaatcagt-----------	317	-1,-3
-------------------------------------------------ctagcaccatttgaaatcagtg----------	576	-1,-2
-------------------------------------------------ctagcaccatttgaaatcagtgt---------	45	-1,-1
-------------------------------------------------ctagcaccatttgaaatcagtgtt--------	2	-1,0
--------------------------------------------------tagcaccatttgaaatca-------------	4	0,-5
--------------------------------------------------tagcaccatttgaaatcag------------	320	0,-4
--------------------------------------------------tagcaccatttgaaatcagt-----------	808	0,-3
--------------------------------------------------tagcaccatttgaaatcagtg----------	2202	0,-2
--------------------------------------------------tagcaccatttgaaatcagtgt---------	595	0,-1
--------------------------------------------------tagcaccatttgaaatcagtgtt--------	2144	0,0
---------------------------------------------------agcaccatttgaaatcagt-----------	15	1,-3
---------------------------------------------------agcaccatttgaaatcagtg----------	33	1,-2
---------------------------------------------------agcaccatttgaaatcagtgt---------	8	1,-1
---------------------------------------------------agcaccatttgaaatcagtgtt--------	97	1,0
----------------------------------------------------gcaccatttgaaatcagt-----------	47	2,-3
----------------------------------------------------gcaccatttgaaatcagtg----------	53	2,-2
----------------------------------------------------gcaccatttgaaatcagtgt---------	9	2,-1
----------------------------------------------------gcaccatttgaaatcagtgtt--------	1042	2,0

>hsa-mir-29b-2	mi:11-32;MA:52-74
cuucuggaagCUGGUUUCACAUGGUGGCUUAGauuuuuccaucuuuguaucUAGCACCAUUUGAAAUCAGUGUUuuaggag
(((((((((((((((((((.((((((.((.((((..............)))))))))))).)))))))))).)))))))))
---------gctggtttcacatggtgg------------------------------------------------------	2	-1,-5
---------gctggtttcacatggtggct----------------------------------------------------	3	-1,-3
---------gctggtttcacatggtggctt---------------------------------------------------	6	-1,-2
---------gctggtttcacatggtggctta--------------------------------------------------	6	-1,-1
---------gctggtttcacatggtggcttag-------------------------------------------------	8	-1,0
---------gctggtttcacatggtggcttaga------------------------------------------------	42	-1,1
----------ctggtttcacatggtggctta--------------------------------------------------	2	0,-1
----------ctggtttcacatggtggcttag-------------------------------------------------	71	0,0
----------ctggtttcacatggtggcttaga------------------------------------------------	360	0,1
----------ctggtttcacatggtggcttagat-----------------------------------------------	12	0,2
-----------tggtttcacatggtggcttag-------------------------------------------------	3	1,0
-----------tggtttcacatggtggcttaga------------------------------------------------	41	1,1
-------------------------------------------------tctagcaccatttgaaatcagt----------	4	-2,-3
--------------------------------------------------ctagcaccatttgaaatca------------	17	-1,-5
--------------------------------------------------ctagcaccatttgaaatcag-----------	96	-1,-4
--------------------------------------------------ctagcaccatttgaaatcagt----------	317	-1,-3
--------------------------------------------------ctagcaccatttgaaatcagtg---------	576	-1,-2
--------------------------------------------------ctagcaccatttgaaatcagtgt--------	45	-1,-1
--------------------------------------------------ctagcaccatttgaaatcagtgtt-------	2	-1,0
---------------------------------------------------tagcaccatttgaaatca------------	4	0,-5
---------------------------------------------------tagcaccatttgaaatcag-----------	320	0,-4
---------------------------------------------------tagcaccatttgaaatcagt----------	808	0,-3
---------------------------------------------------tagcaccatttgaaatcagtg---------	2202	0,-2
---------------------------------------------------tagcaccatttgaaatcagtgt--------	595	0,-1
---------------------------------------------------tagcaccatttgaaatcagtgtt-------	2144	0,0
---------------------------------------------------tagcaccatttgaaatcagtgttt------	4	0,1
----------------------------------------------------agcaccatttgaaatcagt----------	15	1,-3
----------------------------------------------------agcaccatttgaaatcagtg---------	33	1,-2
----------------------------------------------------agcaccatttgaaatcagtgt--------	8	1,-1
----------------------------------------------------agcaccatttgaaatcagtgtt-------	97	1,0
-----------------------------------------------------gcaccatttgaaatcagt----------	47	2,-3
-----------------------------------------------------gcaccatttgaaatcagtg---------	53	2,-2
-----------------------------------------------------gcaccatttgaaatcagtgt--------	9	2,-1
-----------------------------------------------------gcaccatttgaaatcagtgtt-------	1042	2,0

>hsa-mir-29c	mi:16-37;MA:54-75
aucucuuacacaggcUGACCGAUUUCUCCUGGUGUUCagagucuguuuuugucUAGCACCAUUUGAAAUCGGUUAugauguaggggga
.(((((((((((...(((((((((((...((((((((((((.....)))))...)))))))...))))))))))))).))))))))).
---------------tgaccgatttctcctggt-------------------------------------------------------	4	0,-4
---------------tgaccgatttctcctggtg------------------------------------------------------	8	0,-3
---------------tgaccgatttctcctggtgt-----------------------------------------------------	7	0,-2
---------------tgaccgatttctcctggtgtt----------------------------------------------------	57	0,-1
---------------tgaccgatttctcctggtgttc---------------------------------------------------	20	0,0
---------------tgaccgatttctcctggtgttca--------------------------------------------------	9	0,1
---------------tgaccgatttctcctggtgttcag-------------------------------------------------	7	0,2
----------------gaccgatttctcctggtg------------------------------------------------------	2	1,-3
----------------gaccgatttctcctggtgtt----------------------------------------------------	6	1,-1
----------------gaccgatttctcctggtgttca--------------------------------------------------	2	1,1
----------------gaccgatttctcctggtgttcag-------------------------------------------------	3	1,2
-----------------accgatttctcctggtgttc---------------------------------------------------	4	2,0
-----------------accgatttctcctggtgttca--------------------------------------------------	7	2,1
-----------------accgatttctcctggtgttcag-------------------------------------------------	54	2,2
-----------------accgatttctcctggtgttcaga------------------------------------------------	98	2,3
----------------------------------------------------ctagcaccatttgaaatc------------------	3	-1,-5
----------------------------------------------------ctagcaccatttgaaatcgg----------------	9	-1,-3
----------------------------------------------------ctagcaccatttgaaatcggt---------------	15	-1,-2
----------------------------------------------------ctagcaccatttgaaatcggtt--------------	20	-1,-1
-----------------------------------------------------tagcaccatttgaaatcg-----------------	96	0,-4
-----------------------------------------------------tagcaccatttgaaatcgg----------------	4363	0,-3
-----------------------------------------------------tagcaccatttgaaatcggt---------------	4559	0,-2
-----------------------------------------------------tagcaccatttgaaatcggtt--------------	2581	0,-1
-----------------------------------------------------tagcaccatttgaaatcggtta-------------	1248	0,0
-----------------------------------------------------tagcaccatttgaaatcggttat------------	23	0,1
------------------------------------------------------agcaccatttgaaatcgg----------------	28	1,-3
------------------------------------------------------agcaccatttgaaatcggt---------------	44	1,-2
------------------------------------------------------agcaccatttgaaatcggtt--------------	14	1,-1
------------------------------------------------------agcaccatttgaaatcggtta-------------	5	1,0
-------------------------------------------------------gcaccatttgaaatcggt---------------	176	2,-2
-------------------------------------------------------gcaccatttgaaatcggtt--------------	23	2,-1
-------------------------------------------------------gcaccatttgaaatcggtta-------------	11	2,0
-------------------------------------------------------gcaccatttgaaatcggttat------------	2	2,1

>hsa-mir-301a	3p:51-73
acugcuaacgaaugcucugacuuuauugcacuacuguacuuuacagcuagCAGUGCAAUAGUAUUGUCAAAGCaucugaaagcagg
.(((((..((.(((((.((((.((((((((((.(((((...))))).....))))))))))....)))).))))).))..))))).
-------------gctctgactttattgcactact---------------------------------------------------	3	
--------------------------------------------------cagtgcaatagtattgtcaaag--------------	38	0,-1
--------------------------------------------------cagtgcaatagtattgtcaaagc-------------	178	0,0
--------------------------------------------------cagtgcaatagtattgtcaaagca------------	4	0,1
--------------------------------------------------cagtgcaatagtattgtcaaagcat-----------	15	0,2
---------------------------------------------------agtgcaatagtattgtcaaagc-------------	5	1,0

>hsa-mir-301b	3p:45-67
gccgcaggugcucugacgagguugcacuacugugcucugagaagCAGUGCAAUGAUAUUGUCAAAGCaucugggacca
.((.((((((((.((((((.((((((((.((...(.....).)).))))))))....)))))).))))))))))....
-----------tctgacgaggttgcactact-----------------------------------------------	2	
--------------------------------------------cagtgcaatgatattgtcaa--------------	2	0,-3
--------------------------------------------cagtgcaatgatattgtcaaag------------	8	0,-1
--------------------------------------------cagtgcaatgatattgtcaaagc-----------	14	0,0

>hsa-mir-3065	5p:10-32;3p:50-72
cugcccucuUCAACAAAAUCACUGAUGCUGGAgucgccugagucaucacUCAGCACCAGGAUAUUGUUGGAGaggacag
(((.((((((((((((.(((.(((.(((((((.((....)).))......))))).)))))).)))))))))))).)))
---------tcaacaaaatcactgatgctgg------------------------------------------------	16	0,-1
---------tcaacaaaatcactgatgctgga-----------------------------------------------	13	0,0
---------tcaacaaaatcactgatgctggag----------------------------------------------	15	0,1
---------tcaacaaaatcactgatgctggagt---------------------------------------------	7	0,2
----------caacaaaatcactgatgctggag----------------------------------------------	3	1,1
-------------------------------------------------tcagcaccaggatattgttgg---------	13	0,-2
-------------------------------------------------tcagcaccaggatattgttgga--------	135	0,-1
-------------------------------------------------tcagcaccaggatattgttggag-------	34	0,0
---------------------------------------------------agcaccaggatattgttgga--------	3	2,-1

>hsa-mir-3074	3p:50-71
gcucgacuccuguuccugcugaacugagccaguguguaaaaugagaacuGAUAUCAGCUCAGUAGGCACCGgagggcgggu
(((((.((((.((.((((((((.((((..((((.............))))...)))).)))))))).)).))))..)))))
------------ttcctgctgaactgagccagt------------------------------------------------	4	

>hsa-mir-30a	MA:6-27;mi:47-68
gcgacUGUAAACAUCCUCGACUGGAAGcugugaagccacagaugggCUUUCAGUCGGAUGUUUGCAGCugc
(((.((((((((((((..((((((((((((((....))).....))))))))))))))))))))))).)))
----ctgtaaacatcctcgactgg-----------------------------------------------	2	-1,-3
----ctgtaaacatcctcgactggaag--------------------------------------------	4	-1,0
----ctgtaaacatcctcgactggaagc-------------------------------------------	42	-1,1
-----tgtaaacatcctcgactg------------------------------------------------	201	0,-4
-----tgtaaacatcctcgactgg-----------------------------------------------	6662	0,-3
-----tgtaaacatcctcgactgga----------------------------------------------	1617	0,-2
-----tgtaaacatcctcgactggaa---------------------------------------------	8036	0,-1
-----tgtaaacatcctcgactggaag--------------------------------------------	27108	0,0
-----tgtaaacatcctcgactggaagc-------------------------------------------	146544	0,1
-----tgtaaacatcctcgactggaagct------------------------------------------	14170	0,2
-----tgtaaacatcctcgactggaagctg-----------------------------------------	12	0,3
-----tgtaaacatcctcgactggaagctgt----------------------------------------	2	0,4
------gtaaacatcctcgactgg-----------------------------------------------	79	1,-3
------gtaaacatcctcgactgga----------------------------------------------	17	1,-2
------gtaaacatcctcgactggaa---------------------------------------------	62	1,-1
------gtaaacatcctcgactggaag--------------------------------------------	293	1,0
------gtaaacatcctcgactggaagc-------------------------------------------	1468	1,1
------gtaaacatcctcgactggaagct------------------------------------------	490	1,2
-------taaacatcctcgactgga----------------------------------------------	2	2,-2
-------taaacatcctcgactggaag--------------------------------------------	4	2,0
-------taaacatcctcgactggaagc-------------------------------------------	36	2,1
-------taaacatcctcgactggaagct------------------------------------------	4	2,2
-------taaacatcctcgactggaagctg-----------------------------------------	2	2,3
----------------------------------------------ctttcagtcggatgtttg-------	58	0,-4
----------------------------------------------ctttcagtcggatgtttgc------	279	0,-3
----------------------------------------------ctttcagtcggatgtttgca-----	302	0,-2
----------------------------------------------ctttcagtcggatgtttgcag----	4614	0,-1
----------------------------------------------ctttcagtcggatgtttgcagc---	7894	0,0
----------------------------------------------ctttcagtcggatgtttgcagct--	45	0,1
-----------------------------------------------tttcagtcggatgtttgc------	16	1,-3
-----------------------------------------------tttcagtcggatgtttgca-----	51	1,-2
-----------------------------------------------tttcagtcggatgtttgcag----	2446	1,-1
-----------------------------------------------tttcagtcggatgtttgcagc---	1958	1,0
-----------------------------------------------tttcagtcggatgtttgcagct--	274	1,1
-----------------------------------------------tttcagtcggatgtttgcagctg-	2	1,2
------------------------------------------------ttcagtcggatgtttgcag----	8	2,-1
------------------------------------------------ttcagtcggatgtttgcagc---	19	2,0

>hsa-mir-30b	MA:17-38;mi:55-76
accaaguuucaguucaUGUAAACAUCCUACACUCAGCUguaauacauggauuggCUGGGAGGUGGAUGUUUACUUCagcugacuugga
.(((((..((((((...((((((((((.((.((((((((............))))))))..))))))))))))...))))))))))).
----------------tgtaaacatcctacactc------------------------------------------------------	5	0,-4
----------------tgtaaacatcctacactca-----------------------------------------------------	8	0,-3
----------------tgtaaacatcctacactcag----------------------------------------------------	46	0,-2
----------------tgtaaacatcctacactcagc---------------------------------------------------	1136	0,-1
----------------tgtaaacatcctacactcagct--------------------------------------------------	2720	0,0
----------------tgtaaacatcctacactcagctg-------------------------------------------------	2	0,1
-----------------gtaaacatcctacactcagc---------------------------------------------------	8	1,-1
-----------------gtaaacatcctacactcagct--------------------------------------------------	6	1,0
------------------------------------------------------ctgggaggtggatgtttact--------------	27	0,-2
------------------------------------------------------ctgggaggtggatgtttactt-------------	21	0,-1
------------------------------------------------------ctgggaggtggatgtttacttc------------	38	0,0
------------------------------------------------------ctgggaggtggatgtttacttca-----------	3	0,1

>hsa-mir-30c-1	MA:17-39;mi:56-77
accaugcuguagugugUGUAAACAUCCUACACUCUCAGCugugagcucaagguggCUGGGAGAGGGUUGUUUACUCCuucugccaugga
.(((((..((((...(.(((((((.(((...(((((((((.((....))....))))))))).))).))))))).)...))))))))).
----------------tgtaaacatcctacactc-------------------------------------------------------	5	0,-5
----------------tgtaaacatcctacactct------------------------------------------------------	45	0,-4
----------------tgtaaacatcctacactctc-----------------------------------------------------	48	0,-3
----------------tgtaaacatcctacactctca----------------------------------------------------	422	0,-2
----------------tgtaaacatcctacactctcag---------------------------------------------------	571	0,-1
----------------tgtaaacatcctacactctcagc--------------------------------------------------	5303	0,0
----------------tgtaaacatcctacactctcagct-------------------------------------------------	2224	0,1
----------------tgtaaacatcctacactctcagctg------------------------------------------------	5	0,2
-----------------gtaaacatcctacactctca----------------------------------------------------	2	1,-2
-----------------gtaaacatcctacactctcag---------------------------------------------------	10	1,-1
-----------------gtaaacatcctacactctcagc--------------------------------------------------	43	1,0
-----------------gtaaacatcctacactctcagct-------------------------------------------------	7	1,1
-------------------------------------------------------ctgggagagggttgttta----------------	2	0,-4
-------------------------------------------------------ctgggagagggttgtttac---------------	2	0,-3
-------------------------------------------------------ctgggagagggttgtttact--------------	23	0,-2
-------------------------------------------------------ctgggagagggttgtttactc-------------	17	0,-1
-------------------------------------------------------ctgggagagggttgtttactcc------------	20	0,0

>hsa-mir-30c-2	MA:7-29;mi:47-68
agauacUGUAAACAUCCUACACUCUCAGCuguggaaaguaagaaagCUGGGAGAAGGCUGUUUACUCUuucu
(((....(((((((.(((...(((((((((..............))))))))).))).)))))))....)))
------tgtaaacatcctacactc------------------------------------------------	5	0,-5
------tgtaaacatcctacactct-----------------------------------------------	45	0,-4
------tgtaaacatcctacactctc----------------------------------------------	48	0,-3
------tgtaaacatcctacactctca---------------------------------------------	422	0,-2
------tgtaaacatcctacactctcag--------------------------------------------	571	0,-1
------tgtaaacatcctacactctcagc-------------------------------------------	5303	0,0
------tgtaaacatcctacactctcagct------------------------------------------	2224	0,1
------tgtaaacatcctacactctcagctg-----------------------------------------	5	0,2
-------gtaaacatcctacactctca---------------------------------------------	2	1,-2
-------gtaaacatcctacactctcag--------------------------------------------	10	1,-1
-------gtaaacatcctacactctcagc-------------------------------------------	43	1,0
-------gtaaacatcctacactctcagct------------------------------------------	7	1,1
----------------------------------------------ctgggagaaggctgttta--------	2	0,-4
----------------------------------------------ctgggagaaggctgtttac-------	2	0,-3
----------------------------------------------ctgggagaaggctgtttact------	47	0,-2
----------------------------------------------ctgggagaaggctgtttactc-----	10	0,-1
----------------------------------------------ctgggagaaggctgtttactct----	576	0,0
----------------------------------------------ctgggagaaggctgtttactctt---	21	0,1
-----------------------------------------------tgggagaaggctgtttactct----	20	1,0
-----------------------------------------------tgggagaaggctgtttactctt---	4	1,1

>hsa-mir-30d	MA:6-27;mi:46-67
guuguUGUAAACAUCCCCGACUGGAAGcuguaagacacagcuaagCUUUCAGUCAGAUGUUUGCUGCuac
...((.(((((((((...(((((((((((...((......)).))))))))))).))))))))).))...
-----tgtaaacatccccgactg-----------------------------------------------	102	0,-4
-----tgtaaacatccccgactgg----------------------------------------------	2297	0,-3
-----tgtaaacatccccgactgga---------------------------------------------	3076	0,-2
-----tgtaaacatccccgactggaa--------------------------------------------	8114	0,-1
-----tgtaaacatccccgactggaag-------------------------------------------	41920	0,0
-----tgtaaacatccccgactggaagc------------------------------------------	114032	0,1
-----tgtaaacatccccgactggaagct-----------------------------------------	14156	0,2
-----tgtaaacatccccgactggaagctg----------------------------------------	12	0,3
------gtaaacatccccgactgg----------------------------------------------	16	1,-3
------gtaaacatccccgactgga---------------------------------------------	44	1,-2
------gtaaacatccccgactggaa--------------------------------------------	87	1,-1
------gtaaacatccccgactggaag-------------------------------------------	431	1,0
------gtaaacatccccgactggaagc------------------------------------------	1031	1,1
------gtaaacatccccgactggaagct-----------------------------------------	143	1,2
-------taaacatccccgactggaag-------------------------------------------	14	2,0
-------taaacatccccgactggaagc------------------------------------------	27	2,1
-------taaacatccccgactggaagct-----------------------------------------	2	2,2
---------------------------------------------ctttcagtcagatgtttgc------	4	0,-3
---------------------------------------------ctttcagtcagatgtttgct-----	7	0,-2
---------------------------------------------ctttcagtcagatgtttgctg----	45	0,-1
---------------------------------------------ctttcagtcagatgtttgctgc---	54	0,0
---------------------------------------------ctttcagtcagatgtttgctgct--	2	0,1
----------------------------------------------tttcagtcagatgtttgctg----	9	1,-1
----------------------------------------------tttcagtcagatgtttgctgc---	12	1,0
----------------------------------------------tttcagtcagatgtttgctgct--	8	1,1

>hsa-mir-30e	MA:17-38;mi:59-80
gggcagucuuugcuacUGUAAACAUCCUUGACUGGAAGcuguaagguguucagaggagCUUUCAGUCGGAUGUUUACAGCggcaggcugcca
.((((((((..((..((((((((((((..(((((((((((.(...(....)...).)))))))))))))))))))))))..)))))))))).
---------------ctgtaaacatccttgactggaagc-----------------------------------------------------	15	-1,1
---------------ctgtaaacatccttgactggaagct----------------------------------------------------	2	-1,2
----------------tgtaaacatccttgactg----------------------------------------------------------	85	0,-4
----------------tgtaaacatccttgactgg---------------------------------------------------------	4185	0,-3
----------------tgtaaacatccttgactgga--------------------------------------------------------	1033	0,-2
----------------tgtaaacatccttgactggaa-------------------------------------------------------	7192	0,-1
----------------tgtaaacatccttgactggaag------------------------------------------------------	17341	0,0
----------------tgtaaacatccttgactggaagc-----------------------------------------------------	71406	0,1
----------------tgtaaacatccttgactggaagct----------------------------------------------------	9162	0,2
----------------tgtaaacatccttgactggaagctg---------------------------------------------------	17	0,3
-----------------gtaaacatccttgactgg---------------------------------------------------------	77	1,-3
-----------------gtaaacatccttgactgga--------------------------------------------------------	44	1,-2
-----------------gtaaacatccttgactggaa-------------------------------------------------------	201	1,-1
-----------------gtaaacatccttgactggaag------------------------------------------------------	487	1,0
-----------------gtaaacatccttgactggaagc-----------------------------------------------------	2385	1,1
-----------------gtaaacatccttgactggaagct----------------------------------------------------	1443	1,2
-----------------gtaaacatccttgactggaagctg---------------------------------------------------	80	1,3
-----------------gtaaacatccttgactggaagctgt--------------------------------------------------	10	1,4
------------------taaacatccttgactgga--------------------------------------------------------	2	2,-2
------------------taaacatccttgactggaag------------------------------------------------------	4	2,0
------------------taaacatccttgactggaagc-----------------------------------------------------	37	2,1
------------------taaacatccttgactggaagct----------------------------------------------------	19	2,2
------------------taaacatccttgactggaagctg---------------------------------------------------	12	2,3
------------------taaacatccttgactggaagctgt--------------------------------------------------	2	2,4
---------------------------------------------------------gctttcagtcggatgtttac---------------	2	-1,-3
---------------------------------------------------------gctttcagtcggatgtttaca--------------	4	-1,-2
---------------------------------------------------------gctttcagtcggatgtttacag-------------	29	-1,-1
---------------------------------------------------------gctttcagtcggatgtttacagc------------	4	-1,0
----------------------------------------------------------ctttcagtcggatgttta----------------	101	0,-4
----------------------------------------------------------ctttcagtcggatgtttac---------------	1017	0,-3
----------------------------------------------------------ctttcagtcggatgtttaca--------------	1391	0,-2
----------------------------------------------------------ctttcagtcggatgtttacag-------------	9051	0,-1
----------------------------------------------------------ctttcagtcggatgtttacagc------------	9680	0,0
----------------------------------------------------------ctttcagtcggatgtttacagcg-----------	15	0,1
-----------------------------------------------------------tttcagtcggatgtttac---------------	11	1,-3
-----------------------------------------------------------tttcagtcggatgtttaca--------------	25	1,-2
-----------------------------------------------------------tttcagtcggatgtttacag-------------	267	1,-1
-----------------------------------------------------------tttcagtcggatgtttacagc------------	358	1,0

>hsa-mir-31	MA:8-28;mi:44-65
ggagaggAGGCAAGAUGCUGGCAUAGCUguugaacugggaaccUGCUAUGCCAACAUAUUGCCAUcuuucc
((((((..(((((.(((.(((((((((.(((........)))..))))))))).))).)))))..))))))
-------aggcaagatgctggcatag---------------------------------------------	23	0,-2
-------aggcaagatgctggcatagc--------------------------------------------	23	0,-1
-------aggcaagatgctggcatagct-------------------------------------------	166	0,0
-------aggcaagatgctggcatagctg------------------------------------------	253	0,1
-------aggcaagatgctggcatagctgt-----------------------------------------	164	0,2
-------aggcaagatgctggcatagctgtt----------------------------------------	4	0,3
--------ggcaagatgctggcatagctgt-----------------------------------------	2	1,2
-------------------------------------------tgctatgccaacatattgccatc-----	3	0,1

>hsa-mir-3115	5p:6-25
ucugaAUAUGGGUUUACUAGUUGGUggugaauucaugagucgccaacuauuaggccuuuauguccaga
((((.(((((((((((.((((((((((((....)))....))))))))).)))))))..)))).))))
-----atatgggtttactagttggt-------------------------------------------	5	0,0

>hsa-mir-3116-1	3p:45-66
cuuuauugagucccuacuauguuccaggcacuggguaucguaggUGCCUGGAACAUAGUAGGGACUcaauaaag
((((((((((((((((((((((((((((((((..........))))))))))))))))))))))))))))))))
--------------------------------------------tgcctggaacatagtagggact--------	2	0,0

>hsa-mir-3116-2	3p:42-63
uauugagucccuacuauguuccaggcaccuacgauacccagUGCCUGGAACAUAGUAGGGACUcaaua
((((((((((((((((((((((((((((............))))))))))))))))))))))))))))
-----------------------------------------tgcctggaacatagtagggact-----	2	0,0

>hsa-mir-3117	3p:46-66
cccuaaagggccagacacuauacgagucauauaagggaaggcauuAUAGGACUCAUAUAGUGCCAGguguuuuguggg
((((((((.(((.(.(((((((.(((((.(((((.........))))).))))).))))))).).))).))))).)))
---------------------------------------------ataggactcatatagtgc---------------	2	0,-3
---------------------------------------------ataggactcatatagtgcc--------------	2	0,-2
---------------------------------------------ataggactcatatagtgccag------------	13	0,0
---------------------------------------------ataggactcatatagtgccagg-----------	33	0,1
---------------------------------------------ataggactcatatagtgccaggt----------	4	0,2
----------------------------------------------taggactcatatagtgccaggt----------	7	1,2

>hsa-mir-3118-1	3p:44-66
cacacuacaauaauuuucauaaugcaaucacacauaaucacuaUGUGACUGCAUUAUGAAAAUUCUuguagugug
((((((((((.(((((((((((((((.(((((...........))))).))))))))))))))).))))))))))

>hsa-mir-3118-2	3p:43-65
acacuacaauaauuuucauaaugcaaucacacauaaucacuaUGUGACUGCAUUAUGAAAAUUCUuguagugu
(((((((((.(((((((((((((((.(((((...........))))).))))))))))))))).)))))))))

>hsa-mir-3118-3	3p:44-66
cacacuacaauaauuuucauaaugcaaucacacauaaucacuaUGUGACUGCAUUAUGAAAAUUCUuguagugug
((((((((((.(((((((((((((((.(((((...........))))).))))))))))))))).))))))))))

>hsa-mir-3118-4	3p:44-66
cauacuacaauaauuuucauaaugcaaucacacacaaucaccgUGUGACUGCAUUAUGAAAAUUCUucuagugug
(((((((.((.(((((((((((((((.((((((.........)))))).))))))))))))))).)).)))))))

>hsa-mir-3118-5	3p:45-67
cacacauacaauaauauucauaaugcaaucacacacaaucaccaUGUGACUGCAUUAUGAAAAUUCUucuagugug
(((((.((.((.(((.(((((((((((.(((((...........))))).))))))))))).))).)).)))))))

>hsa-mir-3118-6	3p:44-66
cauacuacaauaauuuucauaaugcaaucacacacaaucaccgUGUGACUGCAUUAUGAAAAUUCUucuagugug
(((((((.((.(((((((((((((((.((((((.........)))))).))))))))))))))).)).)))))))

>hsa-mir-3121	3p:47-68
aaaugguuauguccuuugccuauucuauuuaagacacccuguaccuUAAAUAGAGUAGGCAAAGGACAgaaacauuu
(((((....((((((((((((((((((((((((((.....))..))))))))))))))))))))))))....)))))
----------------------------------------------taaatagagtaggcaaaggaca---------	2	0,0

>hsa-mir-3126	5p:10-31;3p:46-67
augauuauaUGAGGGACAGAUGCCAGAAGCAcugguuaugauuugCAUCUGGCAUCCGUCACACAGAuaauuau
((((((((.((.(.(((.(((((((((.(((............))).))))))))).))).).)).))))))))
---------tgagggacagatgccagaagca-------------------------------------------	5	0,0

>hsa-mir-3127	5p:11-33
ggccaggcccAUCAGGGCUUGUGGAAUGGGAAGgagaagggacgcuuccccuucugcaggccugcuggguguggcu
(((((.(((((...(((((((..(((.(((((((........).)))))).)))..)))))))..))))).)))))
----------atcagggcttgtggaatgg-----------------------------------------------	2	0,-4
----------atcagggcttgtggaatggga---------------------------------------------	21	0,-2
----------atcagggcttgtggaatgggaa--------------------------------------------	19	0,-1
----------atcagggcttgtggaatgggaag-------------------------------------------	40	0,0

>hsa-mir-3128	5p:5-27
uuccUCUGGCAAGUAAAAAACUCUCAUuuuccuuaaaaaaugagaguuuuuuacuugcaauaggaa
.((((...((((((((((((((((((((((......))))))))))))))))))))))...)))).
------tggcaagtaaaaaactctcatt--------------------------------------	12	2,1

>hsa-mir-3129	5p:9-30
guacuuggGCAGUAGUGUAGAGAUUGGUUUgccuguuaaugaauucaaacuaaucucuacacugcugcccaagagc
...((((((((((((((((((((((((((((...(((....))).))))))))))))))))))))))))))))...
----------agtagtgtagagattggtttg---------------------------------------------	3	2,1
----------agtagtgtagagattggtttgc--------------------------------------------	4	2,2
----------------------------------------------aaactaatctctacactgctg---------	6	

>hsa-mir-3130-1	5p:13-33;3p:44-64
cuugucaugucuUACCCAGUCUCCGGUGCAGCCuguugucaagGCUGCACCGGAGACUGGGUAAgacaugacaag
((((((((((((((((((((((((((((((((((.......))))))))))))))))))))))))))))))))))
--------------------------------------------ctgcaccggagactgggtaaga---------	2	1,2

>hsa-mir-3130-2	5p:13-33;3p:44-64
cuugucaugucuUACCCAGUCUCCGGUGCAGCCuugacaacagGCUGCACCGGAGACUGGGUAAgacaugacaag
((((((((((((((((((((((((((((((((((.......))))))))))))))))))))))))))))))))))
--------------------------------------------ctgcaccggagactgggtaaga---------	2	1,2

>hsa-mir-3136	5p:10-32
aauaugaaaCUGACUGAAUAGGUAGGGUCAUUuuucugugacugcacauggcccaaccuauucaguuaguuccauauu
((((((.((((((((((((((((.((((((......((((....)))))))))).)))))))))))))))).))))))
---------ctgactgaataggtagggt--------------------------------------------------	3	0,-4
---------ctgactgaataggtagggtc-------------------------------------------------	2	0,-3
---------ctgactgaataggtagggtca------------------------------------------------	3	0,-2
---------ctgactgaataggtagggtcat-----------------------------------------------	4	0,-1

>hsa-mir-3140	3p:60-81
ccucuugagguaccugaauuaccaaaagcuuuauguauucugaaguuauugaaaauaagAGCUUUUGGGAAUUCAGGUAGUucaggagug
.((((((((.((((((((((.(((((((((((.(((.(((..........))).)))))))))))))).)))))))))).))))))))..
-----------------------------------------------------------agcttttgggaattcaggtag----------	21	0,-1
-----------------------------------------------------------agcttttgggaattcaggtagt---------	3	0,0

>hsa-mir-3142	3p:49-70
uucagaaaggccuuucugaaccuucagaaaggcugcugaaucuucagaAAGGCCUUUCUGAACCUUCAGAaaggcugcugaa
.((((...((((((((((((..((((((((((((.((((....))))...))))))))))))..)))))))))))).)))).
------aaggcctttctgaaccttcaga------------------------------------------------------	3	
------------------------------------------------aaggcctttctgaaccttcaga------------	3	0,0

>hsa-mir-3145	3p:49-72
uauaugaguucaacuccaaacacucaaaacucauuguugaauggaaugAGAUAUUUUGAGUGUUUGGAAUUGaacucguaua
(((((((((((((.(((((((((((((((((((((.(.....).))))))...))))))))))))))).)))))))))))))
------------------------------------------------agatattttgagtgtttgga--------------	4	0,-4
------------------------------------------------agatattttgagtgtttggaattga---------	5	0,1

>hsa-mir-3146	3p:50-71
gcuaagucccuucuuucuauccuaguauaacuugaagaauucaaauaguCAUGCUAGGAUAGAAAGAAUGGgacuuggc
((((((((((((((((((((((((((((.((((((.....)))...))).)))))))))))))))))).))))))))))
------------------------------------------------tcatgctaggatagaaagaatgg--------	2	-1,0
-------------------------------------------------catgctaggatagaaagaatgg--------	2	0,0
-------------------------------------------------catgctaggatagaaagaatggg-------	3	0,1

>hsa-mir-3149	3p:51-73
auacauacauguacacacacaugucauccacacacauacauauauauaugUUUGUAUGGAUAUGUGUGUGUAUguguguguau
(((((((((((((((((((((((((....(((.(((((........))))).)))...)))))))))))))))))))))))))
--------------------------------------------------tttgtatggatatgtgtgtgt------------	3	0,-2
--------------------------------------------------tttgtatggatatgtgtgtgtat----------	5	0,0

>hsa-mir-3150b	3p:53-73
gagggaaagcaggccaaccucgaggaucuccccagccuuggcguucaggugcUGAGGAGAUCGUCGAGGUUGGccugcuuccccuc
(((((.(((((((((((((((((.(((((((.((((((((.....)))).)))).))))))).))))))))))))))))).)))))
----------------------------------------------------tgaggagatcgtcgaggttgg-------------	2	0,0
----------------------------------------------------tgaggagatcgtcgaggttggc------------	22	0,1

>hsa-mir-3152	3p:45-66
gugcagaguuauugccucuguucuaacacaagacuaggcuucccUGUGUUAGAAUAGGGGCAAUAAcucugcac
((((((((((((((((((((((((((((((.((.......))..))))))))))))))))))))))))))))))
----------attgcctctgttctaacacaag------------------------------------------	5	

>hsa-mir-3154	3p:54-75
ggccccuccuucucagccccagcucccgcucaccccugccacgucaaaggaggCAGAAGGGGAGUUGGGAGCAGAgaggggacc
((((((((..(((..((((((((((((.((.....(((((.(......)..))))).)))))))))))).))))))))))).))
-----------------------------------------------------cagaaggggagttgggagcag----------	4	0,-1

>hsa-mir-3158-1	3p:50-71
auucaggccgguccugcagagaggaagcccuucugcuuacagguauuggAAGGGCUUCCUCUCUGCAGGACcggccugaau
(((((((((((((((((((((((((((((((((((((....)))...))))))))))))))))))))))))))))))))))
------------cctgcagagaggaagcccttc------------------------------------------------	2	
-------------------------------------------------aagggcttcctctctgcagg------------	2	0,-2
-------------------------------------------------aagggcttcctctctgcagga-----------	8	0,-1
-------------------------------------------------aagggcttcctctctgcaggac----------	35	0,0

>hsa-mir-3158-2	3p:50-71
auucaggccgguccugcagagaggaagcccuuccaauaccuguaagcagAAGGGCUUCCUCUCUGCAGGACcggccugaau
(((((((((((((((((((((((((((((((((...............)))))))))))))))))))))))))))))))))
------------cctgcagagaggaagcccttc------------------------------------------------	2	
-------------------------------------------------aagggcttcctctctgcagg------------	2	0,-2
-------------------------------------------------aagggcttcctctctgcagga-----------	8	0,-1
-------------------------------------------------aagggcttcctctctgcaggac----------	35	0,0

>hsa-mir-3159	5p:10-31
ccaaaguccUAGGAUUACAAGUGUCGGCCACgggcugggcacaguggcucacgccuguaaucccagcauuuugg
(((((((.((.((((((((.((((.((((((..((...))...)))))).)))).)))))))).)).)))))))
-----------------------------------------------ctcacgcctgtaatcccagca------	2	

>hsa-mir-3164	5p:10-31
cuuggaaacUGUGACUUUAAGGGAAAUGGCGcacagcagacccugcaaucaugccguuuugcuugaagucgcaguuucccagg
((.((((((((((((((((((.(((((((((....((((...)))).....))))))))).)))))))))))))))))).)).
---------tgtgactttaagggaaatgg------------------------------------------------------	3	0,-2
---------tgtgactttaagggaaatggcg----------------------------------------------------	14	0,0

>hsa-mir-3168	5p:9-25
aagaucauGAGUUCUACAGUCAGACagccugaguuggaggcucaucuucacuucuugcugugugacccugggccagugacuu
(((.((((..((((....((((.(((((..(((.((((((....)))))).)))..))))).))))...))))..)))))))

>hsa-mir-3173	3p:43-64
ucccugcccugccuguuuucuccuuugugauuuuaugagaacAAAGGAGGAAAUAGGCAGGCCAggga
((((((.(((((((((((((((((((((..((....))..))))))))))))))))))))).))))))
----tgccctgcctgttttctccttt------------------------------------------	3	

>hsa-mir-3175	5p:10-31
ccuggggggCGGGGAGAGAACGCAGUGACGUcuggccgcgugcgcaugucgggcgcuuucuccucccccuacccagg
(((((((((.(((((((((.(((..((((((...((.....))..)))))).))).))))))))).)))..))))))
---------cggggagagaacgcagtgacgt----------------------------------------------	2	0,0

>hsa-mir-3176	3p:60-78
uggccucuccagucugcagcucccggcagccucgggccacacucccgggauccccagggACUGGCCUGGGACUACCGGggguggcggccg
.((((..........((.((((((((.((.(((((((((...(((((((...))).)))).))))))))).)).)))))))).)))))).
----------------------------------------------------------gactggcctgggactaccgg------------	3	-1,0
----------------------------------------------------------gactggcctgggactaccggg-----------	6	-1,1
-----------------------------------------------------------actggcctgggactaccgg------------	16	0,0
-----------------------------------------------------------actggcctgggactaccggg-----------	41	0,1
-----------------------------------------------------------actggcctgggactaccgggg----------	14	0,2
-----------------------------------------------------------actggcctgggactaccggggg---------	29	0,3
-----------------------------------------------------------actggcctgggactaccgggggt--------	25	0,4

>hsa-mir-3177	3p:54-74
ccacgugccauguguacacacgugccaggcgcugucuugagacauucgcgcagUGCACGGCACUGGGGACACGUggcacugg
(((.(((((((((((...((.(((((..(((((((..((((...)))).)))))))..)))))))...))))))))))))))
-----------------------------------------------------tgcacggcactggggacacgt--------	23	0,0

>hsa-mir-3180-1	5p:18-42;3p:62-83
cagugcgacgggcggagCUUCCAGACGCUCCGCCCCACGUCGcaugcgccccgggaaagcgUGGGGCGGAGCUUCCGGAGGCCccgcccugcug
....(((..((((((.((((((.((.((((((((((((((((....))..........)))))))))))))).)).)))))).)))))))))..
-----------------cttccagacgctccgcccca---------------------------------------------------------	2	0,-5
-----------------cttccagacgctccgccccac--------------------------------------------------------	3	0,-4
-----------------cttccagacgctccgccccacg-------------------------------------------------------	15	0,-3
------------------------------------------------------------gtggggcggagcttccggaggc------------	3	-1,-1
------------------------------------------------------------gtggggcggagcttccggaggcc-----------	2	-1,0
-------------------------------------------------------------tggggcggagcttccgga---------------	23	0,-4
-------------------------------------------------------------tggggcggagcttccggag--------------	40	0,-3
-------------------------------------------------------------tggggcggagcttccggagg-------------	106	0,-2
-------------------------------------------------------------tggggcggagcttccggaggc------------	133	0,-1
-------------------------------------------------------------tggggcggagcttccggaggcc-----------	372	0,0
-------------------------------------------------------------tggggcggagcttccggaggccc----------	2	0,1
--------------------------------------------------------------ggggcggagcttccggaggcc-----------	3	1,0

>hsa-mir-3180-2	5p:14-38;3p:58-79
gcgacgggcggagCUUCCAGACGCUCCGCCCCACGUCGcaugcgccccgggaaagcgUGGGGCGGAGCUUCCGGAGGCCccgcccugc
.....((((((.((((((.((.((((((((((((((((....))..........)))))))))))))).)).)))))).))))))...
-------------cttccagacgctccgcccca-------------------------------------------------------	2	0,-5
-------------cttccagacgctccgccccac------------------------------------------------------	3	0,-4
-------------cttccagacgctccgccccacg-----------------------------------------------------	15	0,-3
--------------------------------------------------------gtggggcggagcttccggaggc----------	3	-1,-1
--------------------------------------------------------gtggggcggagcttccggaggcc---------	2	-1,0
---------------------------------------------------------tggggcggagcttccgga-------------	23	0,-4
---------------------------------------------------------tggggcggagcttccggag------------	40	0,-3
---------------------------------------------------------tggggcggagcttccggagg-----------	106	0,-2
---------------------------------------------------------tggggcggagcttccggaggc----------	133	0,-1
---------------------------------------------------------tggggcggagcttccggaggcc---------	372	0,0
---------------------------------------------------------tggggcggagcttccggaggccc--------	2	0,1
----------------------------------------------------------ggggcggagcttccggaggcc---------	3	1,0

>hsa-mir-3180-3	5p:18-42;3p:62-83
cagugcgacgggcggagCUUCCAGACGCUCCGCCCCACGUCGcaugcgccccgggaaagcgUGGGGCGGAGCUUCCGGAGGCCccgcccugcug
....(((..((((((.((((((.((.((((((((((((((((....))..........)))))))))))))).)).)))))).)))))))))..
-----------------cttccagacgctccgcccca---------------------------------------------------------	2	0,-5
-----------------cttccagacgctccgccccac--------------------------------------------------------	3	0,-4
-----------------cttccagacgctccgccccacg-------------------------------------------------------	15	0,-3
------------------------------------------------------------gtggggcggagcttccggaggc------------	3	-1,-1
------------------------------------------------------------gtggggcggagcttccggaggcc-----------	2	-1,0
-------------------------------------------------------------tggggcggagcttccgga---------------	23	0,-4
-------------------------------------------------------------tggggcggagcttccggag--------------	40	0,-3
-------------------------------------------------------------tggggcggagcttccggagg-------------	106	0,-2
-------------------------------------------------------------tggggcggagcttccggaggc------------	133	0,-1
-------------------------------------------------------------tggggcggagcttccggaggcc-----------	372	0,0
-------------------------------------------------------------tggggcggagcttccggaggccc----------	2	0,1
--------------------------------------------------------------ggggcggagcttccggaggcc-----------	3	1,0

>hsa-mir-3180-4	5p:36-54
gcuccgccccacgucgcaugcgccccgggaacgcgUGGGGCGGAGCUUCCGGAGgccccgcucugcugccgacccuguggagcggagggugaagccuccggaugccagucccucaucgcuggccuggucgcgcuguggcgaagggggcggagc
((((((((((.(((((((.((((.(((((...(((.(((((.(.((.((((((((((((.(((((((.(((......)))))))))))).)..))))))))).))).)))))....)))...)))))..)))))))))))...))))))))))
----------------------------------gtggggcggagcttccggaggc-------------------------------------------------------------------------------------------------	3	-1,2
----------------------------------gtggggcggagcttccggaggcc------------------------------------------------------------------------------------------------	2	-1,3
-----------------------------------tggggcggagcttccgga----------------------------------------------------------------------------------------------------	23	0,-1
-----------------------------------tggggcggagcttccggag---------------------------------------------------------------------------------------------------	40	0,0
-----------------------------------tggggcggagcttccggagg--------------------------------------------------------------------------------------------------	106	0,1
-----------------------------------tggggcggagcttccggaggc-------------------------------------------------------------------------------------------------	133	0,2
-----------------------------------tggggcggagcttccggaggcc------------------------------------------------------------------------------------------------	372	0,3
-----------------------------------tggggcggagcttccggaggccc-----------------------------------------------------------------------------------------------	2	0,4
------------------------------------ggggcggagcttccggaggcc------------------------------------------------------------------------------------------------	3	1,3

>hsa-mir-3180-5	5p:36-54
gcuccgccccacgucgcaugcgccccgggaacgcgUGGGGCGGAGCUUCCGGAGgccccgcccugcugccgacccuguggagcggagggugaagccuccggaugccagucccucaucgcuggcccggucgcgcuguggcgaagggggcggagc
((((((((((.(((((((.((((.(((((...(((.(((((.(.((.(((((((((..((((((.(((((.((...)).).))))))))))..))))))))).))).)))))....)))...)))))..)))))))))))...))))))))))
----------------------------------gtggggcggagcttccggaggc-------------------------------------------------------------------------------------------------	3	-1,2
----------------------------------gtggggcggagcttccggaggcc------------------------------------------------------------------------------------------------	2	-1,3
-----------------------------------tggggcggagcttccgga----------------------------------------------------------------------------------------------------	23	0,-1
-----------------------------------tggggcggagcttccggag---------------------------------------------------------------------------------------------------	40	0,0
-----------------------------------tggggcggagcttccggagg--------------------------------------------------------------------------------------------------	106	0,1
-----------------------------------tggggcggagcttccggaggc-------------------------------------------------------------------------------------------------	133	0,2
-----------------------------------tggggcggagcttccggaggcc------------------------------------------------------------------------------------------------	372	0,3
-----------------------------------tggggcggagcttccggaggccc-----------------------------------------------------------------------------------------------	2	0,4
------------------------------------ggggcggagcttccggaggcc------------------------------------------------------------------------------------------------	3	1,3

>hsa-mir-3181	5p:9-27
cggcgaccAUCGGGCCCUCGGCGCCGGcccguuaguugcccgggcccgagccggccgggcccgcggguugccg
((((((((..((((((((((((.(.((((((.........)))))).).)))))..)))))))..))))))))
--------atcgggccctcggcgccggc---------------------------------------------	3	0,1

>hsa-mir-3187	3p:44-63
gcuggcccugggcagcguguggcugaaggucaccauguucuccUUGGCCAUGGGGCUGCGCGGggccagc
((((((((((.(((((..((((((.((((............))))))))))...))))).))))))))))
-------------------------------------------ttggccatggggctgcgcgg-------	2	0,0

>hsa-mir-3188	3p:53-75
ggcgccuccugcucugcugugccgccagggccuccccuagcgcgccuucuggAGAGGCUUUGUGCGGAUACGGGGcuggaggccu
...((((((.((((((.(((.(((((((((((((..((((........)))).))))))))).))))))))))))).))))))..
----------------------------------------------------agaggctttgtgcggatacgg------------	5	0,-2

>hsa-mir-3192	5p:10-32
ggaagggauUCUGGGAGGUUGUAGCAGUGGAAaaaguucuuuucuuccucugaucgcccucucagcucuuuccuucu
((((((((..((((((((.((...(((.((((.(((....))).)))).)))..)).))))))))....))))))))
---------tctgggaggttgtagcagtgg-----------------------------------------------	2	0,-2
---------tctgggaggttgtagcagtgga----------------------------------------------	10	0,-1
---------tctgggaggttgtagcagtggaa---------------------------------------------	3	0,0

>hsa-mir-32	MA:6-27;mi:47-68
ggagaUAUUGCACAUUACUAAGUUGCAuguugucacggccucaaugCAAUUUAGUGUGUGUGAUAUUUuc
((((((((..(((((.(((((((((((((..((....))..).)))))))))))))))))..))))))))
----atattgcacattactaagttg---------------------------------------------	2	-1,-2
----atattgcacattactaagttgc--------------------------------------------	8	-1,-1
----atattgcacattactaagttgca-------------------------------------------	5	-1,0
-----tattgcacattactaagt-----------------------------------------------	2	0,-4
-----tattgcacattactaagtt----------------------------------------------	2	0,-3
-----tattgcacattactaagttg---------------------------------------------	176	0,-2
-----tattgcacattactaagttgc--------------------------------------------	450	0,-1
-----tattgcacattactaagttgca-------------------------------------------	190	0,0
-----tattgcacattactaagttgcat------------------------------------------	2	0,1
------attgcacattactaagttgc--------------------------------------------	3	1,-1
------attgcacattactaagttgca-------------------------------------------	3	1,0
------attgcacattactaagttgcatg-----------------------------------------	5	1,2
---------------------------------------------gcaatttagtgtgtgtgatatt---	4	-1,-1
----------------------------------------------caatttagtgtgtgtgatatt---	22	0,-1

>hsa-mir-3200	5p:13-34;3p:54-75
gguggucgagggAAUCUGAGAAGGCGCACAAGGUuuguguccaauacaguccaCACCUUGCGCUACUCAGGUCUGcucgugcccu
((.(((((((.(.(((((((..((((((..((((..(((..(......)..))))))))))))).))))))).).)))).)))))
-----------------------------------------------------caccttgcgctactcaggtctg----------	4	0,0
-----------------------------------------------------caccttgcgctactcaggtctgc---------	3	0,1

>hsa-mir-320a	3p:48-69
gcuucgcuccccuccgccuucucuucccgguucuucccggagucgggAAAAGCUGGGUUGAGAGGGCGAaaaaggaugaggu
((((((.(((....(((((((((..(((((((.((((((....)))))).)))))))..))))))))).....)))))))))
----------------------------------------------gaaaagctgggttgagagg-----------------	5	-1,-4
----------------------------------------------gaaaagctgggttgagagggcg--------------	10	-1,-1
----------------------------------------------gaaaagctgggttgagagggcga-------------	10	-1,0
-----------------------------------------------aaaagctgggttgagagg-----------------	382	0,-4
-----------------------------------------------aaaagctgggttgagaggg----------------	172	0,-3
-----------------------------------------------aaaagctgggttgagagggc---------------	85	0,-2
-----------------------------------------------aaaagctgggttgagagggcg--------------	709	0,-1
-----------------------------------------------aaaagctgggttgagagggcga-------------	2772	0,0
-----------------------------------------------aaaagctgggttgagagggcgaa------------	1044	0,1
-----------------------------------------------aaaagctgggttgagagggcgaaa-----------	214	0,2
-----------------------------------------------aaaagctgggttgagagggcgaaaa----------	8	0,3
------------------------------------------------aaagctgggttgagaggg----------------	12	1,-3
------------------------------------------------aaagctgggttgagagggc---------------	7	1,-2
------------------------------------------------aaagctgggttgagagggcg--------------	20	1,-1
------------------------------------------------aaagctgggttgagagggcga-------------	135	1,0
------------------------------------------------aaagctgggttgagagggcgaa------------	101	1,1
------------------------------------------------aaagctgggttgagagggcgaaa-----------	23	1,2
------------------------------------------------aaagctgggttgagagggcgaaaa----------	2	1,3
-------------------------------------------------aagctgggttgagagggcg--------------	5	2,-1
-------------------------------------------------aagctgggttgagagggcga-------------	19	2,0
-------------------------------------------------aagctgggttgagagggcgaa------------	26	2,1
-------------------------------------------------aagctgggttgagagggcgaaa-----------	8	2,2
-------------------------------------------------aagctgggttgagagggcgaaaa----------	2	2,3

>hsa-mir-320b-1	3p:39-60
aauuaaucccucucuuucuaguucuuccuagagugaggAAAAGCUGGGUUGAGAGGGCAAacaaauuaacuaauuaauu
........((((...((((((......)))))).)))).........................................
-------------------------------------gaaaagctgggttgagagg-----------------------	5	-1,-4
--------------------------------------aaaagctgggttgagagg-----------------------	382	0,-4
--------------------------------------aaaagctgggttgagaggg----------------------	172	0,-3
--------------------------------------aaaagctgggttgagagggc---------------------	85	0,-2
--------------------------------------aaaagctgggttgagagggca--------------------	23	0,-1
--------------------------------------aaaagctgggttgagagggcaa-------------------	15	0,0
--------------------------------------aaaagctgggttgagagggcaaa------------------	2	0,1
---------------------------------------aaagctgggttgagaggg----------------------	12	1,-3
---------------------------------------aaagctgggttgagagggc---------------------	7	1,-2

>hsa-mir-320b-2	3p:72-93
uguuauuuuuugucuucuaccuaagaauucugucucuuaggcuuucucuucccagauuucccaaaguugggAAAAGCUGGGUUGAGAGGGCAAaaggaaaaaaaaagaauucugucucugacauaauuagauagggaa
.......................((((((((.((.(((..((((((((..(((((.(((((((....)))))))..)))))..))))))))..))))).......)))))))).........................
----------------------------------------------------------------------gaaaagctgggttgagagg-------------------------------------------------	5	-1,-4
-----------------------------------------------------------------------aaaagctgggttgagagg-------------------------------------------------	382	0,-4
-----------------------------------------------------------------------aaaagctgggttgagaggg------------------------------------------------	172	0,-3
-----------------------------------------------------------------------aaaagctgggttgagagggc-----------------------------------------------	85	0,-2
-----------------------------------------------------------------------aaaagctgggttgagagggca----------------------------------------------	23	0,-1
-----------------------------------------------------------------------aaaagctgggttgagagggcaa---------------------------------------------	15	0,0
-----------------------------------------------------------------------aaaagctgggttgagagggcaaa--------------------------------------------	2	0,1
-----------------------------------------------------------------------aaaagctgggttgagagggcaaaa-------------------------------------------	2	0,2
------------------------------------------------------------------------aaagctgggttgagaggg------------------------------------------------	12	1,-3
------------------------------------------------------------------------aaagctgggttgagagggc-----------------------------------------------	7	1,-2

>hsa-mir-320c-1	3p:50-69
uuugcauuaaaaaugaggccuucucuucccaguucuucccagagucaggAAAAGCUGGGUUGAGAGGGUagaaaaaaaaugauguagg
.((((((((........((((((((..(((((((.((((........)))).)))))))..))))))))..........)))))))).
------------------------------------------------gaaaagctgggttgagagg---------------------	5	-1,-2
-------------------------------------------------aaaagctgggttgagagg---------------------	382	0,-2
-------------------------------------------------aaaagctgggttgagaggg--------------------	172	0,-1
-------------------------------------------------aaaagctgggttgagagggt-------------------	20	0,0
-------------------------------------------------aaaagctgggttgagagggta------------------	8	0,1
-------------------------------------------------aaaagctgggttgagagggtag-----------------	4	0,2
-------------------------------------------------aaaagctgggttgagagggtaga----------------	4	0,3
--------------------------------------------------aaagctgggttgagaggg--------------------	12	1,-1

>hsa-mir-320c-2	3p:31-50
cuucucuuuccaguucuucccagaauugggAAAAGCUGGGUUGAGAGGGU
((((((..(((((((.(((((......))))).)))))))..))))))..
-----------------------------gaaaagctgggttgagagg--	5	-1,-2
------------------------------aaaagctgggttgagagg--	382	0,-2
------------------------------aaaagctgggttgagaggg-	172	0,-1
------------------------------aaaagctgggttgagagggt	20	0,0
-------------------------------aaagctgggttgagaggg-	12	1,-1

>hsa-mir-320d-1	3p:30-48
uucucgucccaguucuucccaaaguugagAAAAGCUGGGUUGAGAGGA
((((((.(((((((.(((.((....)).))).))))))).))))))..
----------------------------gaaaagctgggttgagagg-	5	-1,-1
-----------------------------aaaagctgggttgagagg-	382	0,-1
-----------------------------aaaagctgggttgagagga	51	0,0
------------------------------aaagctgggttgagagga	8	1,0

>hsa-mir-320d-2	3p:30-48
uucucuucccaguucuucuuggagucaggAAAAGCUGGGUUGAGAGGA
(((((..(((((((.((((((....)))))).)))))))..)))))..
----------------------------gaaaagctgggttgagagg-	5	-1,-1
-----------------------------aaaagctgggttgagagg-	382	0,-1
-----------------------------aaaagctgggttgagagga	51	0,0
------------------------------aaagctgggttgagagga	8	1,0

>hsa-mir-323	5p:16-37;3p:51-71
uugguacuuggagagAGGUGGUCCGUGGCGCGUUCGCuuuauuuauggcgCACAUUACACGGUCGACCUCUuugcaguaucuaauc
..((((((.(.((((((((.(.(((((....((.((((........)))).))....))))).).)))))))).))))))).....
-------------------------------------------------gcacattacacggtcgacct-----------------	2	-1,-2
-------------------------------------------------gcacattacacggtcgacctct---------------	8	-1,0
--------------------------------------------------cacattacacggtcgacctct---------------	7	0,0

>hsa-mir-323b	5p:15-37;3p:51-72
ugguacucggagggAGGUUGUCCGUGGUGAGUUCGCAuuauuuaaugaugCCCAAUACACGGUCGACCUCUUuucgguauca
.(((((.(((((((((((((.(((((........(((((((...)))))))......))))).)))))))))))))))))).
--------------------------------------------------cccaatacacggtcgacctct-----------	8	0,-1

>hsa-mir-324	5p:16-38;3p:53-72
cugacuaugccucccCGCAUCCCCUAGGGCAUUGGUGUaaagcuggagacccACUGCCCCAGGUGCUGCUGGggguuguaguc
..((((((..(((((.(((.(.(((.(((((.(((.((..........))))).))))).))).).))).)))))..))))))
---------------cgcatcccctagggcattgg------------------------------------------------	13	0,-3
---------------cgcatcccctagggcattggt-----------------------------------------------	27	0,-2
---------------cgcatcccctagggcattggtg----------------------------------------------	100	0,-1
---------------cgcatcccctagggcattggtgt---------------------------------------------	48	0,0
--------------------------------------------------ccactgccccaggtgctgct-------------	5	-2,-2
--------------------------------------------------ccactgccccaggtgctgctg------------	28	-2,-1
--------------------------------------------------ccactgccccaggtgctgctgg-----------	83	-2,0
---------------------------------------------------cactgccccaggtgctgctgg-----------	3	-1,0
----------------------------------------------------actgccccaggtgctgctg------------	7	0,-1
----------------------------------------------------actgccccaggtgctgctgg-----------	109	0,0

>hsa-mir-326	3p:60-79
cucaucugucuguugggcuggaggcagggccuuugugaaggcggguggugcucagaucgCCUCUGGGCCCUUCCUCCAGccccgaggcggauuca
...((((((((...((((((((((.(((((((....((.(((((.((.....))..))))))).))))))).))))))))))..))))))))...
-----------------------------------------------------------cctctgggcccttcctcca-----------------	10	0,-1
-----------------------------------------------------------cctctgggcccttcctccag----------------	152	0,0
------------------------------------------------------------ctctgggcccttcctccag----------------	2	1,0
-------------------------------------------------------------tctgggcccttcctccag----------------	5	2,0

>hsa-mir-328	3p:48-69
uggagugggggggcaggaggggcucagggagaaagugcauacagcccCUGGCCCUCUCUGCCCUUCCGUccccug
.((..(((((((((((..(((((.(((((.(...((....))..)))))))))))..)))))))))))..))...
-----------------------------------------------ctggccctctctgccctt----------	5	0,-4
-----------------------------------------------ctggccctctctgcccttccg-------	34	0,-1
-----------------------------------------------ctggccctctctgcccttccgt------	131	0,0
------------------------------------------------tggccctctctgcccttccgt------	3	1,0

>hsa-mir-329-1	3p:50-71
gguaccugaagagagguuuucuggguuucuguuucuuuaaugaggacgaAACACACCUGGUUAACCUCUUUuccaguauc
(((((..(((((((((((..(..(((...((((((.((......)).)))))).)))..)..)))))))))))..)))))
------------gaggttttctgggtttctgtttc---------------------------------------------	2	
-------------------------------------------------aacacacctggttaacctct-----------	3	0,-2
-------------------------------------------------aacacacctggttaacctctt----------	2	0,-1
-------------------------------------------------aacacacctggttaacctcttt---------	3	0,0
--------------------------------------------------acacacctggttaacctcttt---------	3	1,0

>hsa-mir-329-2	3p:52-73
gugguaccugaagagagguuuucuggguuucuguuucuuuauugaggacgaAACACACCUGGUUAACCUCUUUuccaguaucaa
.((((((..(((((((((((..(..(((...((((((.((......)).)))))).)))..)..)))))))))))..)))))).
--------------gaggttttctgggtttctgtttc-----------------------------------------------	2	
---------------------------------------------------aacacacctggttaacctct-------------	3	0,-2
---------------------------------------------------aacacacctggttaacctctt------------	2	0,-1
---------------------------------------------------aacacacctggttaacctcttt-----------	3	0,0
----------------------------------------------------acacacctggttaacctcttt-----------	3	1,0

>hsa-mir-330	5p:18-39;3p:57-79
cuuuggcgaucacugccUCUCUGGGCCUGUGUCUUAGGCucugcaagaucaaccgaGCAAAGCACACGGCCUGCAGAGAggcagcgcucugccc
....(((((.(.(((((((((((((((((((.(((..((((.............)))).))))))).))))..))))))))))).).)).))).
-----------------tctctgggcctgtgtcttag---------------------------------------------------------	77	0,-2
-----------------tctctgggcctgtgtcttagg--------------------------------------------------------	145	0,-1
-----------------tctctgggcctgtgtcttaggc-------------------------------------------------------	33	0,0
-----------------tctctgggcctgtgtcttaggct------------------------------------------------------	55	0,1
-------------------tctgggcctgtgtcttagg--------------------------------------------------------	3	2,-1
-------------------tctgggcctgtgtcttaggc-------------------------------------------------------	2	2,0
--------------------------------------------------------gcaaagcacacggcctgcag------------------	6	0,-3
--------------------------------------------------------gcaaagcacacggcctgcaga-----------------	23	0,-2
--------------------------------------------------------gcaaagcacacggcctgcagag----------------	4	0,-1
--------------------------------------------------------gcaaagcacacggcctgcagaga---------------	23	0,0
--------------------------------------------------------gcaaagcacacggcctgcagagag--------------	2	0,1
--------------------------------------------------------gcaaagcacacggcctgcagagagg-------------	3	0,2
---------------------------------------------------------caaagcacacggcctgcag------------------	2	1,-3
---------------------------------------------------------caaagcacacggcctgcaga-----------------	26	1,-2
---------------------------------------------------------caaagcacacggcctgcagag----------------	11	1,-1
---------------------------------------------------------caaagcacacggcctgcagaga---------------	8	1,0
---------------------------------------------------------caaagcacacggcctgcagagag--------------	8	1,1
---------------------------------------------------------caaagcacacggcctgcagagagg-------------	12	1,2
----------------------------------------------------------aaagcacacggcctgcagag----------------	2	2,-1

>hsa-mir-331	5p:26-47;3p:61-81
gaguuugguuuuguuuggguuuguuCUAGGUAUGGUCCCAGGGAUCCcagaucaaaccagGCCCCUGGGCCUAUCCUAGAAccaaccuaagcuc
............(((((((((.((((((((.((((.(((((((..(.............)..))))))).)))))))))))).)))))))))..
-----------------------ttctaggtatggtcccaggga--------------------------------------------------	5	-2,-3
-----------------------ttctaggtatggtcccagggat-------------------------------------------------	7	-2,-2
------------------------tctaggtatggtcccagg----------------------------------------------------	2	-1,-5
------------------------tctaggtatggtcccaggga--------------------------------------------------	2	-1,-3
------------------------tctaggtatggtcccagggat-------------------------------------------------	18	-1,-2
------------------------tctaggtatggtcccagggatc------------------------------------------------	23	-1,-1
------------------------tctaggtatggtcccagggatcc-----------------------------------------------	21	-1,0
-------------------------ctaggtatggtcccaggga--------------------------------------------------	3	0,-3
-------------------------ctaggtatggtcccagggat-------------------------------------------------	28	0,-2
-------------------------ctaggtatggtcccagggatc------------------------------------------------	16	0,-1
-------------------------ctaggtatggtcccagggatcc-----------------------------------------------	29	0,0
------------------------------------------------------------gcccctgggcctatcctag---------------	5	0,-2
------------------------------------------------------------gcccctgggcctatcctaga--------------	133	0,-1
------------------------------------------------------------gcccctgggcctatcctagaa-------------	55	0,0
------------------------------------------------------------gcccctgggcctatcctagaac------------	7	0,1
-------------------------------------------------------------cccctgggcctatcctaga--------------	71	1,-1
-------------------------------------------------------------cccctgggcctatcctagaa-------------	37	1,0
-------------------------------------------------------------cccctgggcctatcctagaac------------	2	1,1

>hsa-mir-335	MA:16-38;mi:52-73
uguuuugagcgggggUCAAGAGCAAUAACGAAAAAUGUuugucauaaaccgUUUUUCAUUAUUGCUCCUGACCuccucucauuugcuauauuca
.((..((((.((((((((.(((((((((.((((((((.((......)).)))))))).))))))))).)))))))).))))...))........
---------------tcaagagcaataacgaaaaa-----------------------------------------------------------	16	0,-3
---------------tcaagagcaataacgaaaaat----------------------------------------------------------	36	0,-2
---------------tcaagagcaataacgaaaaatg---------------------------------------------------------	125	0,-1
---------------tcaagagcaataacgaaaaatgt--------------------------------------------------------	105	0,0
---------------tcaagagcaataacgaaaaatgtt-------------------------------------------------------	3	0,1
----------------caagagcaataacgaaaaat----------------------------------------------------------	2	1,-2
----------------caagagcaataacgaaaaatg---------------------------------------------------------	6	1,-1
-----------------aagagcaataacgaaaaa-----------------------------------------------------------	6	2,-3
-----------------aagagcaataacgaaaaat----------------------------------------------------------	16	2,-2
-----------------aagagcaataacgaaaaatg---------------------------------------------------------	63	2,-1
-----------------aagagcaataacgaaaaatgt--------------------------------------------------------	40	2,0
--------------------------------------------------gtttttcattattgctcct-------------------------	2	-1,-4
--------------------------------------------------gtttttcattattgctcctga-----------------------	14	-1,-2
--------------------------------------------------gtttttcattattgctcctgac----------------------	11	-1,-1
--------------------------------------------------gtttttcattattgctcctgacc---------------------	26	-1,0
---------------------------------------------------tttttcattattgctcctga-----------------------	65	0,-2
---------------------------------------------------tttttcattattgctcctgac----------------------	20	0,-1
---------------------------------------------------tttttcattattgctcctgacc---------------------	126	0,0

>hsa-mir-337	5p:23-43;3p:61-82
guagucaguaguugggggguggGAACGGCUUCAUACAGGAGUUgaugcacaguuauccagCUCCUAUAUGAUGCCUUUCUUCauccccuucaa
..........(..((((((((((((.(((.(((((.(((((((((((......))).)))))))).))))).))).))).))))))))).)..
----------------------gaacggcttcatacaggagt---------------------------------------------------	22	0,-1
----------------------gaacggcttcatacaggagtt--------------------------------------------------	30	0,0
------------------------------------------------------------ctcctatatgatgcctttc--------------	4	0,-3
------------------------------------------------------------ctcctatatgatgcctttct-------------	5	0,-2
------------------------------------------------------------ctcctatatgatgcctttctt------------	22	0,-1
------------------------------------------------------------ctcctatatgatgcctttcttc-----------	29	0,0
-------------------------------------------------------------tcctatatgatgcctttctt------------	19	1,-1
-------------------------------------------------------------tcctatatgatgcctttcttc-----------	46	1,0

>hsa-mir-338	5p:6-27;3p:42-63
ucuccAACAAUAUCCUGGUGCUGAGUGaugacucaggcgacUCCAGCAUCAGUGAUUUUGUUGaaga
(((.((((((.(((((((((((((((.............))).))))))))).))).)))))).)))
-----aacaatatcctggtgctgag------------------------------------------	63	0,-2
-----aacaatatcctggtgctgagt-----------------------------------------	446	0,-1
------acaatatcctggtgctgagt-----------------------------------------	4	1,-1
----------------------------------------ctccagcatcagtgattttgtt-----	2	-1,-1
-----------------------------------------tccagcatcagtgattttg-------	8	0,-3
-----------------------------------------tccagcatcagtgattttgt------	39	0,-2
-----------------------------------------tccagcatcagtgattttgtt-----	55	0,-1
-----------------------------------------tccagcatcagtgattttgttg----	224	0,0
-----------------------------------------tccagcatcagtgattttgttga---	178	0,1
-----------------------------------------tccagcatcagtgattttgttgaa--	4	0,2
------------------------------------------ccagcatcagtgattttgtt-----	2	1,-1
------------------------------------------ccagcatcagtgattttgttg----	2	1,0
------------------------------------------ccagcatcagtgattttgttga---	3	1,1
-------------------------------------------cagcatcagtgattttgt------	9	2,-2
-------------------------------------------cagcatcagtgattttgtt-----	19	2,-1
-------------------------------------------cagcatcagtgattttgttg----	4	2,0
-------------------------------------------cagcatcagtgattttgttga---	4	2,1

>hsa-mir-339	5p:15-37;3p:50-72
cggggcggccgcucUCCCUGUCCUCCAGGAGCUCACGugugccugccugUGAGCGCCUCGACGACAGAGCCGgcgccugccccagugucugcgc
.(((((((.((((..(.(((((.((.(((.(((((((.((....)).))))))).))).)).))))).)..)))).)))))))...........
--------------tccctgtcctccaggagc--------------------------------------------------------------	8	0,-5
--------------tccctgtcctccaggagct-------------------------------------------------------------	13	0,-4
--------------tccctgtcctccaggagctc------------------------------------------------------------	52	0,-3
--------------tccctgtcctccaggagctca-----------------------------------------------------------	64	0,-2
--------------tccctgtcctccaggagctcac----------------------------------------------------------	38	0,-1
--------------tccctgtcctccaggagctcacg---------------------------------------------------------	124	0,0
--------------tccctgtcctccaggagctcacgt--------------------------------------------------------	4	0,1
----------------cctgtcctccaggagctc------------------------------------------------------------	2	2,-3
----------------cctgtcctccaggagctcac----------------------------------------------------------	2	2,-1
----------------cctgtcctccaggagctcacg---------------------------------------------------------	6	2,0
[truncated: 231,837 more chars]
